# Supplementary material for: Map-based cloning and promoter variation analysis of the lobed leaf gene BoLMI1a in ornamental kale (Brassica oleracea L. var. acephala)
Source: BMC Plant Biol. 2021 Oct 6;21:456. doi: 10.1186/s12870-021-03223-y (PMC8496080; doi:10.1186/s12870-021-03223-y)
Supplement: Supplementary file 1 — Additional file 1: Table S1. Details of SNP and InDel variations in the candidate region of BoLl-1. [file 12870_2021_3223_MOESM1_ESM.xlsx]

## Sheet: SNP
CHROM	POS	Type	REFERENCE	MIX_2013_1lieyeqinben_genotype	MIX_2013_1lieyeqinben_depth	MIX_2015_1bulieyeqinben_genotype	MIX_2015_1bulieyeqinben_depth	MIX_bulieye_genotype	MIX_bulieye_depth	MIX_lieye_genotype	MIX_lieye_depth	INDEX1	INDEX2	DELTA	Annotation
chr9	53,340,401	SNP	G/G	G/G	15	C/C	15	G/C	5,32	G/C	28,11	0.7179	0.1351	0.5828	upstream_gene_variant|MODIFIER|Bo9g179010.1_exon_5|GENE_Bo9g179010.1_exon_5 upstream_gene_variant|MODIFIER|gene:Bo9g179020|gene:Bo9g179020 upstream_gene_variant|MODIFIER|Bo9g179020.1_exon_1|GENE_Bo9g179020.1_exon_1 upstream_gene_variant|MODIFIER|gene:Bo9g179030|gene:Bo9g179030 downstream_gene_variant|MODIFIER|gene:Bo9g179010|gene:Bo9g179010 downstream_gene_variant|MODIFIER|Bo9g179030.1_exon_7|GEN…
chr9	53,340,414	SNP	T/T	T/T	16	G/G	18	T/G	3,34	T/G	29,10	0.7436	0.0811	0.6625	upstream_gene_variant|MODIFIER|Bo9g179010.1_exon_5|GENE_Bo9g179010.1_exon_5 upstream_gene_variant|MODIFIER|gene:Bo9g179020|gene:Bo9g179020 upstream_gene_variant|MODIFIER|Bo9g179020.1_exon_1|GENE_Bo9g179020.1_exon_1 upstream_gene_variant|MODIFIER|gene:Bo9g179030|gene:Bo9g179030 downstream_gene_variant|MODIFIER|gene:Bo9g179010|gene:Bo9g179010 downstream_gene_variant|MODIFIER|Bo9g179030.1_exon_7|GEN…
chr9	53,340,467	SNP	G/G	G/G	15	T/T	18	G/T	3,34	G/T	27,11	0.7105	0.0811	0.6294	upstream_gene_variant|MODIFIER|Bo9g179010.1_exon_5|GENE_Bo9g179010.1_exon_5 upstream_gene_variant|MODIFIER|gene:Bo9g179020|gene:Bo9g179020 upstream_gene_variant|MODIFIER|Bo9g179020.1_exon_1|GENE_Bo9g179020.1_exon_1 upstream_gene_variant|MODIFIER|gene:Bo9g179030|gene:Bo9g179030 downstream_gene_variant|MODIFIER|gene:Bo9g179010|gene:Bo9g179010 downstream_gene_variant|MODIFIER|Bo9g179030.1_exon_7|GEN…
chr9	53,340,485	SNP	C/C	C/C	15	T/T	17	C/T	3,39	C/T	31,8	0.7949	0.0714	0.7234	upstream_gene_variant|MODIFIER|Bo9g179010.1_exon_5|GENE_Bo9g179010.1_exon_5 upstream_gene_variant|MODIFIER|gene:Bo9g179020|gene:Bo9g179020 upstream_gene_variant|MODIFIER|Bo9g179020.1_exon_1|GENE_Bo9g179020.1_exon_1 upstream_gene_variant|MODIFIER|gene:Bo9g179030|gene:Bo9g179030 downstream_gene_variant|MODIFIER|gene:Bo9g179010|gene:Bo9g179010 downstream_gene_variant|MODIFIER|Bo9g179030.1_exon_7|GEN…
chr9	53,340,522	SNP	C/C	T/T	13	C/C	14	C/C	42	C/T	7,38	0.8444	0	0.8444	upstream_gene_variant|MODIFIER|Bo9g179010.1_exon_5|GENE_Bo9g179010.1_exon_5 upstream_gene_variant|MODIFIER|gene:Bo9g179020|gene:Bo9g179020 upstream_gene_variant|MODIFIER|Bo9g179020.1_exon_1|GENE_Bo9g179020.1_exon_1 upstream_gene_variant|MODIFIER|gene:Bo9g179030|gene:Bo9g179030 downstream_gene_variant|MODIFIER|gene:Bo9g179010|gene:Bo9g179010 downstream_gene_variant|MODIFIER|Bo9g179030.1_exon_7|GEN…
chr9	53,340,847	SNP	G/G	A/A	15	G/G	10	G/G	34	G/A	4,21	0.84	0	0.84	upstream_gene_variant|MODIFIER|Bo9g179010.1_exon_5|GENE_Bo9g179010.1_exon_5 upstream_gene_variant|MODIFIER|gene:Bo9g179020|gene:Bo9g179020 upstream_gene_variant|MODIFIER|Bo9g179020.1_exon_1|GENE_Bo9g179020.1_exon_1 upstream_gene_variant|MODIFIER|gene:Bo9g179030|gene:Bo9g179030 downstream_gene_variant|MODIFIER|gene:Bo9g179010|gene:Bo9g179010 downstream_gene_variant|MODIFIER|Bo9g179030.1_exon_7|GEN…
chr9	53,340,883	SNP	A/A	C/C	12	A/A	11	A/A	37	A/C	4,22	0.8462	0	0.8462	upstream_gene_variant|MODIFIER|Bo9g179010.1_exon_5|GENE_Bo9g179010.1_exon_5 upstream_gene_variant|MODIFIER|gene:Bo9g179020|gene:Bo9g179020 upstream_gene_variant|MODIFIER|Bo9g179020.1_exon_1|GENE_Bo9g179020.1_exon_1 upstream_gene_variant|MODIFIER|gene:Bo9g179030|gene:Bo9g179030 downstream_gene_variant|MODIFIER|gene:Bo9g179010|gene:Bo9g179010 downstream_gene_variant|MODIFIER|Bo9g179030.1_exon_7|GEN…
chr9	53,341,161	SNP	T/T	T/T	13	C/C	14	T/C	4,40	T/C	30,9	0.7692	0.0909	0.6783	synonymous_variant|LOW|Bo9g179020.1_exon_1|GENE_Bo9g179020.1_exon_1 upstream_gene_variant|MODIFIER|Bo9g179010.1_exon_5|GENE_Bo9g179010.1_exon_5 upstream_gene_variant|MODIFIER|gene:Bo9g179030|gene:Bo9g179030 downstream_gene_variant|MODIFIER|gene:Bo9g179010|gene:Bo9g179010 downstream_gene_variant|MODIFIER|Bo9g179030.1_exon_7|GENE_Bo9g179030.1_exon_7 non_coding_transcript_variant|MODIFIER|gene:Bo9g1…
chr9	53,341,213	SNP	G/G	A/A	12	G/G	11	G/G	48	G/A	11,29	0.725	0	0.725	missense_variant|MODERATE|Bo9g179020.1_exon_1|GENE_Bo9g179020.1_exon_1 upstream_gene_variant|MODIFIER|Bo9g179010.1_exon_5|GENE_Bo9g179010.1_exon_5 upstream_gene_variant|MODIFIER|gene:Bo9g179030|gene:Bo9g179030 downstream_gene_variant|MODIFIER|gene:Bo9g179010|gene:Bo9g179010 downstream_gene_variant|MODIFIER|Bo9g179030.1_exon_7|GENE_Bo9g179030.1_exon_7 non_coding_transcript_variant|MODIFIER|gene:Bo…
chr9	53,341,320	SNP	T/T	T/T	13	G/G	15	T/G	5,33	T/G	34,14	0.7083	0.1316	0.5768	synonymous_variant|LOW|Bo9g179020.1_exon_1|GENE_Bo9g179020.1_exon_1 upstream_gene_variant|MODIFIER|gene:Bo9g179030|gene:Bo9g179030 downstream_gene_variant|MODIFIER|Bo9g179030.1_exon_7|GENE_Bo9g179030.1_exon_7 non_coding_transcript_variant|MODIFIER|gene:Bo9g179020|gene:Bo9g179020
chr9	53,341,323	SNP	A/A	A/A	14	G/G	15	A/G	5,31	A/G	34,14	0.7083	0.1389	0.5694	synonymous_variant|LOW|Bo9g179020.1_exon_1|GENE_Bo9g179020.1_exon_1 upstream_gene_variant|MODIFIER|gene:Bo9g179030|gene:Bo9g179030 downstream_gene_variant|MODIFIER|Bo9g179030.1_exon_7|GENE_Bo9g179030.1_exon_7 non_coding_transcript_variant|MODIFIER|gene:Bo9g179020|gene:Bo9g179020
chr9	53,341,326	SNP	T/T	T/T	13	G/G	15	T/G	5,31	T/G	32,14	0.6957	0.1389	0.5568	synonymous_variant|LOW|Bo9g179020.1_exon_1|GENE_Bo9g179020.1_exon_1 upstream_gene_variant|MODIFIER|gene:Bo9g179030|gene:Bo9g179030 downstream_gene_variant|MODIFIER|Bo9g179030.1_exon_7|GENE_Bo9g179030.1_exon_7 non_coding_transcript_variant|MODIFIER|gene:Bo9g179020|gene:Bo9g179020
chr9	53,341,329	SNP	C/C	C/C	13	G/G	16	C/G	5,31	C/G	32,14	0.6957	0.1389	0.5568	synonymous_variant|LOW|Bo9g179020.1_exon_1|GENE_Bo9g179020.1_exon_1 upstream_gene_variant|MODIFIER|gene:Bo9g179030|gene:Bo9g179030 downstream_gene_variant|MODIFIER|Bo9g179030.1_exon_7|GENE_Bo9g179030.1_exon_7 non_coding_transcript_variant|MODIFIER|gene:Bo9g179020|gene:Bo9g179020
chr9	53,341,338	SNP	T/T	G/G	13	T/T	20	T/G	38,5	T/G	14,30	0.6818	0.1163	0.5655	synonymous_variant|LOW|Bo9g179020.1_exon_1|GENE_Bo9g179020.1_exon_1 upstream_gene_variant|MODIFIER|gene:Bo9g179030|gene:Bo9g179030 downstream_gene_variant|MODIFIER|Bo9g179030.1_exon_7|GENE_Bo9g179030.1_exon_7 non_coding_transcript_variant|MODIFIER|gene:Bo9g179020|gene:Bo9g179020
chr9	53,341,341	SNP	T/T	G/G	14	T/T	23	T/G	37,6	T/G	15,31	0.6739	0.1395	0.5344	synonymous_variant|LOW|Bo9g179020.1_exon_1|GENE_Bo9g179020.1_exon_1 upstream_gene_variant|MODIFIER|gene:Bo9g179030|gene:Bo9g179030 downstream_gene_variant|MODIFIER|Bo9g179030.1_exon_7|GENE_Bo9g179030.1_exon_7 non_coding_transcript_variant|MODIFIER|gene:Bo9g179020|gene:Bo9g179020
chr9	53,341,467	SNP	T/T	C/C	10	T/T	16	T/C	41,4	T/C	15,28	0.6512	0.0889	0.5623	synonymous_variant|LOW|Bo9g179020.1_exon_1|GENE_Bo9g179020.1_exon_1 upstream_gene_variant|MODIFIER|gene:Bo9g179030|gene:Bo9g179030 downstream_gene_variant|MODIFIER|Bo9g179030.1_exon_7|GENE_Bo9g179030.1_exon_7 non_coding_transcript_variant|MODIFIER|gene:Bo9g179020|gene:Bo9g179020
chr9	53,341,558	SNP	G/G	A/A	24	G/G	10	G/G	50	G/A	11,26	0.7027	0	0.7027	missense_variant|MODERATE|Bo9g179020.1_exon_1|GENE_Bo9g179020.1_exon_1 upstream_gene_variant|MODIFIER|gene:Bo9g179030|gene:Bo9g179030 downstream_gene_variant|MODIFIER|Bo9g179030.1_exon_7|GENE_Bo9g179030.1_exon_7 non_coding_transcript_variant|MODIFIER|gene:Bo9g179020|gene:Bo9g179020
chr9	53,341,587	SNP	T/T	G/G	23	T/T	11	T/T	47	T/G	7,22	0.7586	0	0.7586	synonymous_variant|LOW|Bo9g179020.1_exon_1|GENE_Bo9g179020.1_exon_1 upstream_gene_variant|MODIFIER|gene:Bo9g179030|gene:Bo9g179030 downstream_gene_variant|MODIFIER|Bo9g179030.1_exon_7|GENE_Bo9g179030.1_exon_7 non_coding_transcript_variant|MODIFIER|gene:Bo9g179020|gene:Bo9g179020
chr9	53,341,590	SNP	C/C	G/G	23	C/C	12	C/C	47	C/G	8,22	0.7333	0	0.7333	synonymous_variant|LOW|Bo9g179020.1_exon_1|GENE_Bo9g179020.1_exon_1 upstream_gene_variant|MODIFIER|gene:Bo9g179030|gene:Bo9g179030 downstream_gene_variant|MODIFIER|Bo9g179030.1_exon_7|GENE_Bo9g179030.1_exon_7 non_coding_transcript_variant|MODIFIER|gene:Bo9g179020|gene:Bo9g179020
chr9	53,341,674	SNP	A/A	G/G	18	A/A	14	A/A	39	A/G	9,27	0.75	0	0.75	synonymous_variant|LOW|Bo9g179020.1_exon_1|GENE_Bo9g179020.1_exon_1 upstream_gene_variant|MODIFIER|gene:Bo9g179030|gene:Bo9g179030 downstream_gene_variant|MODIFIER|Bo9g179030.1_exon_7|GENE_Bo9g179030.1_exon_7 non_coding_transcript_variant|MODIFIER|gene:Bo9g179020|gene:Bo9g179020
chr9	53,341,680	SNP	C/C	G/G	18	C/C	13	C/C	38	C/G	9,28	0.7568	0	0.7568	synonymous_variant|LOW|Bo9g179020.1_exon_1|GENE_Bo9g179020.1_exon_1 upstream_gene_variant|MODIFIER|gene:Bo9g179030|gene:Bo9g179030 downstream_gene_variant|MODIFIER|Bo9g179030.1_exon_7|GENE_Bo9g179030.1_exon_7 non_coding_transcript_variant|MODIFIER|gene:Bo9g179020|gene:Bo9g179020
chr9	53,341,696	SNP	C/C	A/A	16	C/C	13	C/C	39	C/A	9,28	0.7568	0	0.7568	missense_variant|MODERATE|Bo9g179020.1_exon_1|GENE_Bo9g179020.1_exon_1 upstream_gene_variant|MODIFIER|gene:Bo9g179030|gene:Bo9g179030 downstream_gene_variant|MODIFIER|Bo9g179030.1_exon_7|GENE_Bo9g179030.1_exon_7 non_coding_transcript_variant|MODIFIER|gene:Bo9g179020|gene:Bo9g179020
chr9	53,341,716	SNP	T/T	A/A	13	T/T	11	T/T	40	T/A	10,30	0.75	0	0.75	synonymous_variant|LOW|Bo9g179020.1_exon_1|GENE_Bo9g179020.1_exon_1 upstream_gene_variant|MODIFIER|gene:Bo9g179030|gene:Bo9g179030 downstream_gene_variant|MODIFIER|Bo9g179030.1_exon_7|GENE_Bo9g179030.1_exon_7 non_coding_transcript_variant|MODIFIER|gene:Bo9g179020|gene:Bo9g179020
chr9	53,342,707	SNP	G/G	T/T	13	G/G	17	G/G	34	G/T	7,16	0.6957	0	0.6957	upstream_gene_variant|MODIFIER|gene:Bo9g179030|gene:Bo9g179030 downstream_gene_variant|MODIFIER|gene:Bo9g179020|gene:Bo9g179020 downstream_gene_variant|MODIFIER|Bo9g179020.1_exon_1|GENE_Bo9g179020.1_exon_1 downstream_gene_variant|MODIFIER|Bo9g179030.1_exon_7|GENE_Bo9g179030.1_exon_7 intergenic_region|MODIFIER|Bo9g179020.1_exon_1-Bo9g179030.1_exon_7|GENE_Bo9g179020.1_exon_1-GENE_Bo9g179030.1_exon_7
chr9	53,342,774	SNP	T/T	C/C	14	T/T	16	T/T	32	T/C	8,21	0.7241	0	0.7241	upstream_gene_variant|MODIFIER|gene:Bo9g179030|gene:Bo9g179030 downstream_gene_variant|MODIFIER|gene:Bo9g179020|gene:Bo9g179020 downstream_gene_variant|MODIFIER|Bo9g179020.1_exon_1|GENE_Bo9g179020.1_exon_1 downstream_gene_variant|MODIFIER|Bo9g179030.1_exon_7|GENE_Bo9g179030.1_exon_7 intergenic_region|MODIFIER|Bo9g179020.1_exon_1-Bo9g179030.1_exon_7|GENE_Bo9g179020.1_exon_1-GENE_Bo9g179030.1_exon_7
chr9	53,342,781	SNP	A/A	G/G	15	A/A	17	A/A	32	A/G	7,21	0.75	0	0.75	upstream_gene_variant|MODIFIER|gene:Bo9g179030|gene:Bo9g179030 downstream_gene_variant|MODIFIER|gene:Bo9g179020|gene:Bo9g179020 downstream_gene_variant|MODIFIER|Bo9g179020.1_exon_1|GENE_Bo9g179020.1_exon_1 downstream_gene_variant|MODIFIER|Bo9g179030.1_exon_7|GENE_Bo9g179030.1_exon_7 intergenic_region|MODIFIER|Bo9g179020.1_exon_1-Bo9g179030.1_exon_7|GENE_Bo9g179020.1_exon_1-GENE_Bo9g179030.1_exon_7
chr9	53,342,832	SNP	C/C	T/T	19	C/C	12	C/T	28,4	C/T	5,29	0.8529	0.125	0.7279	upstream_gene_variant|MODIFIER|gene:Bo9g179030|gene:Bo9g179030 downstream_gene_variant|MODIFIER|gene:Bo9g179020|gene:Bo9g179020 downstream_gene_variant|MODIFIER|Bo9g179020.1_exon_1|GENE_Bo9g179020.1_exon_1 downstream_gene_variant|MODIFIER|Bo9g179030.1_exon_7|GENE_Bo9g179030.1_exon_7 intergenic_region|MODIFIER|Bo9g179020.1_exon_1-Bo9g179030.1_exon_7|GENE_Bo9g179020.1_exon_1-GENE_Bo9g179030.1_exon_7
chr9	53,342,843	SNP	G/G	A/A	20	G/G	11	G/A	28,3	G/A	5,30	0.8571	0.0968	0.7604	upstream_gene_variant|MODIFIER|gene:Bo9g179030|gene:Bo9g179030 downstream_gene_variant|MODIFIER|gene:Bo9g179020|gene:Bo9g179020 downstream_gene_variant|MODIFIER|Bo9g179020.1_exon_1|GENE_Bo9g179020.1_exon_1 downstream_gene_variant|MODIFIER|Bo9g179030.1_exon_7|GENE_Bo9g179030.1_exon_7 intergenic_region|MODIFIER|Bo9g179020.1_exon_1-Bo9g179030.1_exon_7|GENE_Bo9g179020.1_exon_1-GENE_Bo9g179030.1_exon_7
chr9	53,342,862	SNP	G/G	A/A	21	G/G	11	G/G	30	G/A	5,31	0.8611	0	0.8611	upstream_gene_variant|MODIFIER|gene:Bo9g179030|gene:Bo9g179030 downstream_gene_variant|MODIFIER|gene:Bo9g179020|gene:Bo9g179020 downstream_gene_variant|MODIFIER|Bo9g179020.1_exon_1|GENE_Bo9g179020.1_exon_1 downstream_gene_variant|MODIFIER|Bo9g179030.1_exon_7|GENE_Bo9g179030.1_exon_7 intergenic_region|MODIFIER|Bo9g179020.1_exon_1-Bo9g179030.1_exon_7|GENE_Bo9g179020.1_exon_1-GENE_Bo9g179030.1_exon_7
chr9	53,343,076	SNP	A/A	G/G	10	A/A	17	A/A	37	A/G	8,24	0.75	0	0.75	upstream_gene_variant|MODIFIER|gene:Bo9g179030|gene:Bo9g179030 downstream_gene_variant|MODIFIER|gene:Bo9g179020|gene:Bo9g179020 downstream_gene_variant|MODIFIER|Bo9g179020.1_exon_1|GENE_Bo9g179020.1_exon_1 downstream_gene_variant|MODIFIER|Bo9g179030.1_exon_7|GENE_Bo9g179030.1_exon_7 intergenic_region|MODIFIER|Bo9g179020.1_exon_1-Bo9g179030.1_exon_7|GENE_Bo9g179020.1_exon_1-GENE_Bo9g179030.1_exon_7
chr9	53,343,083	SNP	C/C	A/A	11	C/C	18	C/C	37	C/A	6,27	0.8182	0	0.8182	upstream_gene_variant|MODIFIER|gene:Bo9g179030|gene:Bo9g179030 downstream_gene_variant|MODIFIER|gene:Bo9g179020|gene:Bo9g179020 downstream_gene_variant|MODIFIER|Bo9g179020.1_exon_1|GENE_Bo9g179020.1_exon_1 downstream_gene_variant|MODIFIER|Bo9g179030.1_exon_7|GENE_Bo9g179030.1_exon_7 intergenic_region|MODIFIER|Bo9g179020.1_exon_1-Bo9g179030.1_exon_7|GENE_Bo9g179020.1_exon_1-GENE_Bo9g179030.1_exon_7
chr9	53,343,094	SNP	T/T	C/C	12	T/T	20	T/T	33	T/C	7,30	0.8108	0	0.8108	upstream_gene_variant|MODIFIER|gene:Bo9g179030|gene:Bo9g179030 downstream_gene_variant|MODIFIER|gene:Bo9g179020|gene:Bo9g179020 downstream_gene_variant|MODIFIER|Bo9g179020.1_exon_1|GENE_Bo9g179020.1_exon_1 downstream_gene_variant|MODIFIER|Bo9g179030.1_exon_7|GENE_Bo9g179030.1_exon_7 intergenic_region|MODIFIER|Bo9g179020.1_exon_1-Bo9g179030.1_exon_7|GENE_Bo9g179020.1_exon_1-GENE_Bo9g179030.1_exon_7
chr9	53,343,099	SNP	A/A	G/G	12	A/A	20	A/A	30	A/G	7,29	0.8056	0	0.8056	upstream_gene_variant|MODIFIER|gene:Bo9g179030|gene:Bo9g179030 downstream_gene_variant|MODIFIER|gene:Bo9g179020|gene:Bo9g179020 downstream_gene_variant|MODIFIER|Bo9g179020.1_exon_1|GENE_Bo9g179020.1_exon_1 downstream_gene_variant|MODIFIER|Bo9g179030.1_exon_7|GENE_Bo9g179030.1_exon_7 intergenic_region|MODIFIER|Bo9g179020.1_exon_1-Bo9g179030.1_exon_7|GENE_Bo9g179020.1_exon_1-GENE_Bo9g179030.1_exon_7
chr9	53,343,102	SNP	A/A	T/T	13	A/A	20	A/A	29	A/T	7,30	0.8108	0	0.8108	upstream_gene_variant|MODIFIER|gene:Bo9g179030|gene:Bo9g179030 downstream_gene_variant|MODIFIER|gene:Bo9g179020|gene:Bo9g179020 downstream_gene_variant|MODIFIER|Bo9g179020.1_exon_1|GENE_Bo9g179020.1_exon_1 downstream_gene_variant|MODIFIER|Bo9g179030.1_exon_7|GENE_Bo9g179030.1_exon_7 intergenic_region|MODIFIER|Bo9g179020.1_exon_1-Bo9g179030.1_exon_7|GENE_Bo9g179020.1_exon_1-GENE_Bo9g179030.1_exon_7
chr9	53,343,110	SNP	C/C	T/T	14	C/C	20	C/C	30	C/T	8,31	0.7949	0	0.7949	upstream_gene_variant|MODIFIER|gene:Bo9g179030|gene:Bo9g179030 downstream_gene_variant|MODIFIER|gene:Bo9g179020|gene:Bo9g179020 downstream_gene_variant|MODIFIER|Bo9g179020.1_exon_1|GENE_Bo9g179020.1_exon_1 downstream_gene_variant|MODIFIER|Bo9g179030.1_exon_7|GENE_Bo9g179030.1_exon_7 intergenic_region|MODIFIER|Bo9g179020.1_exon_1-Bo9g179030.1_exon_7|GENE_Bo9g179020.1_exon_1-GENE_Bo9g179030.1_exon_7
chr9	53,343,142	SNP	A/A	G/G	13	A/A	18	A/A	29	A/G	8,27	0.7714	0	0.7714	upstream_gene_variant|MODIFIER|gene:Bo9g179030|gene:Bo9g179030 downstream_gene_variant|MODIFIER|gene:Bo9g179020|gene:Bo9g179020 downstream_gene_variant|MODIFIER|Bo9g179020.1_exon_1|GENE_Bo9g179020.1_exon_1 downstream_gene_variant|MODIFIER|Bo9g179030.1_exon_7|GENE_Bo9g179030.1_exon_7 intergenic_region|MODIFIER|Bo9g179020.1_exon_1-Bo9g179030.1_exon_7|GENE_Bo9g179020.1_exon_1-GENE_Bo9g179030.1_exon_7
chr9	53,343,163	SNP	G/G	A/A	12	G/G	16	G/G	25	G/A	9,25	0.7353	0	0.7353	upstream_gene_variant|MODIFIER|gene:Bo9g179030|gene:Bo9g179030 downstream_gene_variant|MODIFIER|gene:Bo9g179020|gene:Bo9g179020 downstream_gene_variant|MODIFIER|Bo9g179020.1_exon_1|GENE_Bo9g179020.1_exon_1 downstream_gene_variant|MODIFIER|Bo9g179030.1_exon_7|GENE_Bo9g179030.1_exon_7 intergenic_region|MODIFIER|Bo9g179020.1_exon_1-Bo9g179030.1_exon_7|GENE_Bo9g179020.1_exon_1-GENE_Bo9g179030.1_exon_7
chr9	53,343,166	SNP	A/A	G/G	12	A/A	16	A/A	25	A/G	9,25	0.7353	0	0.7353	upstream_gene_variant|MODIFIER|gene:Bo9g179030|gene:Bo9g179030 downstream_gene_variant|MODIFIER|gene:Bo9g179020|gene:Bo9g179020 downstream_gene_variant|MODIFIER|Bo9g179020.1_exon_1|GENE_Bo9g179020.1_exon_1 downstream_gene_variant|MODIFIER|Bo9g179030.1_exon_7|GENE_Bo9g179030.1_exon_7 intergenic_region|MODIFIER|Bo9g179020.1_exon_1-Bo9g179030.1_exon_7|GENE_Bo9g179020.1_exon_1-GENE_Bo9g179030.1_exon_7
chr9	53,343,167	SNP	A/A	T/T	12	A/A	16	A/A	26	A/T	9,27	0.75	0	0.75	upstream_gene_variant|MODIFIER|gene:Bo9g179030|gene:Bo9g179030 downstream_gene_variant|MODIFIER|gene:Bo9g179020|gene:Bo9g179020 downstream_gene_variant|MODIFIER|Bo9g179020.1_exon_1|GENE_Bo9g179020.1_exon_1 downstream_gene_variant|MODIFIER|Bo9g179030.1_exon_7|GENE_Bo9g179030.1_exon_7 intergenic_region|MODIFIER|Bo9g179020.1_exon_1-Bo9g179030.1_exon_7|GENE_Bo9g179020.1_exon_1-GENE_Bo9g179030.1_exon_7
chr9	53,343,208	SNP	G/G	T/T	13	G/G	14	G/G	26	G/T	5,32	0.8649	0	0.8649	upstream_gene_variant|MODIFIER|gene:Bo9g179030|gene:Bo9g179030 downstream_gene_variant|MODIFIER|gene:Bo9g179020|gene:Bo9g179020 downstream_gene_variant|MODIFIER|Bo9g179020.1_exon_1|GENE_Bo9g179020.1_exon_1 downstream_gene_variant|MODIFIER|Bo9g179030.1_exon_7|GENE_Bo9g179030.1_exon_7 intergenic_region|MODIFIER|Bo9g179020.1_exon_1-Bo9g179030.1_exon_7|GENE_Bo9g179020.1_exon_1-GENE_Bo9g179030.1_exon_7
chr9	53,343,333	SNP	G/G	A/A	11	G/G	11	G/G	16	G/A	3,23	0.8846	0	0.8846	upstream_gene_variant|MODIFIER|gene:Bo9g179030|gene:Bo9g179030 downstream_gene_variant|MODIFIER|gene:Bo9g179020|gene:Bo9g179020 downstream_gene_variant|MODIFIER|Bo9g179020.1_exon_1|GENE_Bo9g179020.1_exon_1 downstream_gene_variant|MODIFIER|Bo9g179030.1_exon_7|GENE_Bo9g179030.1_exon_7 intergenic_region|MODIFIER|Bo9g179020.1_exon_1-Bo9g179030.1_exon_7|GENE_Bo9g179020.1_exon_1-GENE_Bo9g179030.1_exon_7
chr9	53,343,609	SNP	A/A	G/G	13	A/A	10	A/A	13	A/G	9,28	0.7568	0	0.7568	upstream_gene_variant|MODIFIER|gene:Bo9g179030|gene:Bo9g179030 downstream_gene_variant|MODIFIER|gene:Bo9g179020|gene:Bo9g179020 downstream_gene_variant|MODIFIER|Bo9g179020.1_exon_1|GENE_Bo9g179020.1_exon_1 downstream_gene_variant|MODIFIER|Bo9g179030.1_exon_7|GENE_Bo9g179030.1_exon_7 intergenic_region|MODIFIER|Bo9g179020.1_exon_1-Bo9g179030.1_exon_7|GENE_Bo9g179020.1_exon_1-GENE_Bo9g179030.1_exon_7
chr9	53,343,666	SNP	A/A	G/G	15	A/A	13	A/A	15	A/G	6,25	0.8065	0	0.8065	upstream_gene_variant|MODIFIER|gene:Bo9g179030|gene:Bo9g179030 downstream_gene_variant|MODIFIER|gene:Bo9g179020|gene:Bo9g179020 downstream_gene_variant|MODIFIER|Bo9g179020.1_exon_1|GENE_Bo9g179020.1_exon_1 downstream_gene_variant|MODIFIER|Bo9g179030.1_exon_7|GENE_Bo9g179030.1_exon_7 intergenic_region|MODIFIER|Bo9g179020.1_exon_1-Bo9g179030.1_exon_7|GENE_Bo9g179020.1_exon_1-GENE_Bo9g179030.1_exon_7
chr9	53,343,698	SNP	G/G	C/C	15	G/G	11	G/C	15,3	G/C	6,27	0.8182	0.1667	0.6515	upstream_gene_variant|MODIFIER|gene:Bo9g179030|gene:Bo9g179030 upstream_gene_variant|MODIFIER|gene:Bo9g179040|gene:Bo9g179040 upstream_gene_variant|MODIFIER|Bo9g179040.1_exon_1|GENE_Bo9g179040.1_exon_1 downstream_gene_variant|MODIFIER|gene:Bo9g179020|gene:Bo9g179020 downstream_gene_variant|MODIFIER|Bo9g179020.1_exon_1|GENE_Bo9g179020.1_exon_1 downstream_gene_variant|MODIFIER|Bo9g179030.1_exon_7|G…
chr9	53,343,707	SNP	A/A	A/A	16	T/T	11	A/T	3,14	A/T	27,6	0.8182	0.1765	0.6417	upstream_gene_variant|MODIFIER|gene:Bo9g179030|gene:Bo9g179030 upstream_gene_variant|MODIFIER|gene:Bo9g179040|gene:Bo9g179040 upstream_gene_variant|MODIFIER|Bo9g179040.1_exon_1|GENE_Bo9g179040.1_exon_1 downstream_gene_variant|MODIFIER|gene:Bo9g179020|gene:Bo9g179020 downstream_gene_variant|MODIFIER|Bo9g179020.1_exon_1|GENE_Bo9g179020.1_exon_1 downstream_gene_variant|MODIFIER|Bo9g179030.1_exon_7|G…
chr9	53,343,708	SNP	C/C	A/A	16	C/C	11	C/A	14,3	C/A	6,27	0.8182	0.1765	0.6417	upstream_gene_variant|MODIFIER|gene:Bo9g179030|gene:Bo9g179030 upstream_gene_variant|MODIFIER|gene:Bo9g179040|gene:Bo9g179040 upstream_gene_variant|MODIFIER|Bo9g179040.1_exon_1|GENE_Bo9g179040.1_exon_1 downstream_gene_variant|MODIFIER|gene:Bo9g179020|gene:Bo9g179020 downstream_gene_variant|MODIFIER|Bo9g179020.1_exon_1|GENE_Bo9g179020.1_exon_1 downstream_gene_variant|MODIFIER|Bo9g179030.1_exon_7|G…
chr9	53,345,085	SNP	C/C	A/A	12	C/C	12	C/C	25	C/A	4,22	0.8462	0	0.8462	upstream_gene_variant|MODIFIER|gene:Bo9g179040|gene:Bo9g179040 upstream_gene_variant|MODIFIER|Bo9g179040.1_exon_1|GENE_Bo9g179040.1_exon_1 downstream_gene_variant|MODIFIER|gene:Bo9g179020|gene:Bo9g179020 downstream_gene_variant|MODIFIER|Bo9g179020.1_exon_1|GENE_Bo9g179020.1_exon_1 intron_variant|MODIFIER|Bo9g179030.1_exon_7|GENE_Bo9g179030.1_exon_7 non_coding_transcript_variant|MODIFIER|gene:Bo9g…
chr9	53,345,104	SNP	T/T	G/G	11	T/T	12	T/T	26	T/G	5,22	0.8148	0	0.8148	upstream_gene_variant|MODIFIER|gene:Bo9g179040|gene:Bo9g179040 upstream_gene_variant|MODIFIER|Bo9g179040.1_exon_1|GENE_Bo9g179040.1_exon_1 downstream_gene_variant|MODIFIER|gene:Bo9g179020|gene:Bo9g179020 downstream_gene_variant|MODIFIER|Bo9g179020.1_exon_1|GENE_Bo9g179020.1_exon_1 intron_variant|MODIFIER|Bo9g179030.1_exon_7|GENE_Bo9g179030.1_exon_7 non_coding_transcript_variant|MODIFIER|gene:Bo9g…
chr9	53,345,272	SNP	A/A	C/C	12	A/A	15	A/A	28	A/C	4,28	0.875	0	0.875	upstream_gene_variant|MODIFIER|gene:Bo9g179040|gene:Bo9g179040 upstream_gene_variant|MODIFIER|Bo9g179040.1_exon_1|GENE_Bo9g179040.1_exon_1 downstream_gene_variant|MODIFIER|gene:Bo9g179020|gene:Bo9g179020 downstream_gene_variant|MODIFIER|Bo9g179020.1_exon_1|GENE_Bo9g179020.1_exon_1 intron_variant|MODIFIER|Bo9g179030.1_exon_7|GENE_Bo9g179030.1_exon_7 non_coding_transcript_variant|MODIFIER|gene:Bo9g…
chr9	53,345,299	SNP	G/G	A/A	11	G/G	14	G/G	29	G/A	6,32	0.8421	0	0.8421	upstream_gene_variant|MODIFIER|gene:Bo9g179040|gene:Bo9g179040 upstream_gene_variant|MODIFIER|Bo9g179040.1_exon_1|GENE_Bo9g179040.1_exon_1 downstream_gene_variant|MODIFIER|gene:Bo9g179020|gene:Bo9g179020 downstream_gene_variant|MODIFIER|Bo9g179020.1_exon_1|GENE_Bo9g179020.1_exon_1 intron_variant|MODIFIER|Bo9g179030.1_exon_7|GENE_Bo9g179030.1_exon_7 non_coding_transcript_variant|MODIFIER|gene:Bo9g…
chr9	53,345,439	SNP	C/C	T/T	12	C/C	14	C/C	32	C/T	12,25	0.6757	0	0.6757	upstream_gene_variant|MODIFIER|gene:Bo9g179040|gene:Bo9g179040 upstream_gene_variant|MODIFIER|Bo9g179040.1_exon_1|GENE_Bo9g179040.1_exon_1 downstream_gene_variant|MODIFIER|gene:Bo9g179020|gene:Bo9g179020 downstream_gene_variant|MODIFIER|Bo9g179020.1_exon_1|GENE_Bo9g179020.1_exon_1 intron_variant|MODIFIER|Bo9g179030.1_exon_7|GENE_Bo9g179030.1_exon_7 non_coding_transcript_variant|MODIFIER|gene:Bo9g…
chr9	53,345,828	SNP	T/T	A/A	14	T/T	10	T/T	31	T/A	10,22	0.6875	0	0.6875	upstream_gene_variant|MODIFIER|Bo9g179030.1_exon_7|GENE_Bo9g179030.1_exon_7 upstream_gene_variant|MODIFIER|gene:Bo9g179040|gene:Bo9g179040 upstream_gene_variant|MODIFIER|Bo9g179040.1_exon_1|GENE_Bo9g179040.1_exon_1 downstream_gene_variant|MODIFIER|gene:Bo9g179020|gene:Bo9g179020 downstream_gene_variant|MODIFIER|Bo9g179020.1_exon_1|GENE_Bo9g179020.1_exon_1 downstream_gene_variant|MODIFIER|gene:Bo9…
chr9	53,345,935	SNP	G/G	T/T	16	G/G	11	G/G	23	G/T	11,25	0.6944	0	0.6944	upstream_gene_variant|MODIFIER|Bo9g179030.1_exon_7|GENE_Bo9g179030.1_exon_7 upstream_gene_variant|MODIFIER|gene:Bo9g179040|gene:Bo9g179040 upstream_gene_variant|MODIFIER|Bo9g179040.1_exon_1|GENE_Bo9g179040.1_exon_1 downstream_gene_variant|MODIFIER|gene:Bo9g179020|gene:Bo9g179020 downstream_gene_variant|MODIFIER|Bo9g179020.1_exon_1|GENE_Bo9g179020.1_exon_1 downstream_gene_variant|MODIFIER|gene:Bo9…
chr9	53,346,053	SNP	A/A	T/T	11	A/A	11	A/A	26	A/T	11,27	0.7105	0	0.7105	upstream_gene_variant|MODIFIER|Bo9g179030.1_exon_7|GENE_Bo9g179030.1_exon_7 upstream_gene_variant|MODIFIER|gene:Bo9g179040|gene:Bo9g179040 upstream_gene_variant|MODIFIER|Bo9g179040.1_exon_1|GENE_Bo9g179040.1_exon_1 downstream_gene_variant|MODIFIER|gene:Bo9g179020|gene:Bo9g179020 downstream_gene_variant|MODIFIER|Bo9g179020.1_exon_1|GENE_Bo9g179020.1_exon_1 downstream_gene_variant|MODIFIER|gene:Bo9…
chr9	53,346,809	SNP	C/C	G/G	10	C/C	11	C/C	46	C/G	7,15	0.6818	0	0.6818	upstream_gene_variant|MODIFIER|Bo9g179030.1_exon_7|GENE_Bo9g179030.1_exon_7 upstream_gene_variant|MODIFIER|gene:Bo9g179040|gene:Bo9g179040 upstream_gene_variant|MODIFIER|Bo9g179040.1_exon_1|GENE_Bo9g179040.1_exon_1 upstream_gene_variant|MODIFIER|gene:Bo9g179050|gene:Bo9g179050 downstream_gene_variant|MODIFIER|gene:Bo9g179020|gene:Bo9g179020 downstream_gene_variant|MODIFIER|Bo9g179020.1_exon_1|GEN…
chr9	53,347,205	SNP	C/C	C/C	10	A/A	11	C/A	3,23	C/A	27,6	0.8182	0.1154	0.7028	upstream_gene_variant|MODIFIER|Bo9g179030.1_exon_7|GENE_Bo9g179030.1_exon_7 upstream_gene_variant|MODIFIER|gene:Bo9g179040|gene:Bo9g179040 upstream_gene_variant|MODIFIER|Bo9g179040.1_exon_1|GENE_Bo9g179040.1_exon_1 upstream_gene_variant|MODIFIER|gene:Bo9g179050|gene:Bo9g179050 downstream_gene_variant|MODIFIER|gene:Bo9g179030|gene:Bo9g179030 downstream_gene_variant|MODIFIER|Bo9g179050.1_exon_1|GEN…
chr9	53,347,477	SNP	C/C	C/C	10	A/A	13	C/A	2,16	C/A	17,9	0.6538	0.1111	0.5427	upstream_gene_variant|MODIFIER|Bo9g179030.1_exon_7|GENE_Bo9g179030.1_exon_7 upstream_gene_variant|MODIFIER|gene:Bo9g179040|gene:Bo9g179040 upstream_gene_variant|MODIFIER|Bo9g179040.1_exon_1|GENE_Bo9g179040.1_exon_1 upstream_gene_variant|MODIFIER|gene:Bo9g179050|gene:Bo9g179050 downstream_gene_variant|MODIFIER|gene:Bo9g179030|gene:Bo9g179030 downstream_gene_variant|MODIFIER|Bo9g179050.1_exon_1|GEN…
chr9	53,347,509	SNP	A/A	A/A	11	G/G	10	A/G	2,12	A/G	19,9	0.6786	0.1429	0.5357	upstream_gene_variant|MODIFIER|Bo9g179030.1_exon_7|GENE_Bo9g179030.1_exon_7 upstream_gene_variant|MODIFIER|gene:Bo9g179040|gene:Bo9g179040 upstream_gene_variant|MODIFIER|Bo9g179040.1_exon_1|GENE_Bo9g179040.1_exon_1 upstream_gene_variant|MODIFIER|gene:Bo9g179050|gene:Bo9g179050 downstream_gene_variant|MODIFIER|gene:Bo9g179030|gene:Bo9g179030 downstream_gene_variant|MODIFIER|Bo9g179050.1_exon_1|GEN…
chr9	53,348,437	SNP	A/A	T/T	11	A/A	10	A/A	34	A/T	8,16	0.6667	0	0.6667	upstream_gene_variant|MODIFIER|Bo9g179030.1_exon_7|GENE_Bo9g179030.1_exon_7 upstream_gene_variant|MODIFIER|gene:Bo9g179040|gene:Bo9g179040 upstream_gene_variant|MODIFIER|Bo9g179040.1_exon_1|GENE_Bo9g179040.1_exon_1 upstream_gene_variant|MODIFIER|gene:Bo9g179050|gene:Bo9g179050 downstream_gene_variant|MODIFIER|gene:Bo9g179030|gene:Bo9g179030 downstream_gene_variant|MODIFIER|Bo9g179050.1_exon_1|GEN…
chr9	53,348,441	SNP	C/C	T/T	11	C/C	10	C/C	35	C/T	9,18	0.6667	0	0.6667	upstream_gene_variant|MODIFIER|Bo9g179030.1_exon_7|GENE_Bo9g179030.1_exon_7 upstream_gene_variant|MODIFIER|gene:Bo9g179040|gene:Bo9g179040 upstream_gene_variant|MODIFIER|Bo9g179040.1_exon_1|GENE_Bo9g179040.1_exon_1 upstream_gene_variant|MODIFIER|gene:Bo9g179050|gene:Bo9g179050 downstream_gene_variant|MODIFIER|gene:Bo9g179030|gene:Bo9g179030 downstream_gene_variant|MODIFIER|Bo9g179050.1_exon_1|GEN…
chr9	53,348,444	SNP	T/T	G/G	11	T/T	10	T/T	37	T/G	9,19	0.6786	0	0.6786	upstream_gene_variant|MODIFIER|Bo9g179030.1_exon_7|GENE_Bo9g179030.1_exon_7 upstream_gene_variant|MODIFIER|gene:Bo9g179040|gene:Bo9g179040 upstream_gene_variant|MODIFIER|Bo9g179040.1_exon_1|GENE_Bo9g179040.1_exon_1 upstream_gene_variant|MODIFIER|gene:Bo9g179050|gene:Bo9g179050 downstream_gene_variant|MODIFIER|gene:Bo9g179030|gene:Bo9g179030 downstream_gene_variant|MODIFIER|Bo9g179050.1_exon_1|GEN…
chr9	53,348,478	SNP	T/T	A/A	15	T/T	10	T/T	38	T/A	12,23	0.6571	0	0.6571	upstream_gene_variant|MODIFIER|Bo9g179030.1_exon_7|GENE_Bo9g179030.1_exon_7 upstream_gene_variant|MODIFIER|gene:Bo9g179040|gene:Bo9g179040 upstream_gene_variant|MODIFIER|Bo9g179040.1_exon_1|GENE_Bo9g179040.1_exon_1 upstream_gene_variant|MODIFIER|gene:Bo9g179050|gene:Bo9g179050 downstream_gene_variant|MODIFIER|gene:Bo9g179030|gene:Bo9g179030 downstream_gene_variant|MODIFIER|Bo9g179050.1_exon_1|GEN…
chr9	53,348,521	SNP	G/G	G/G	15	A/A	11	G/A	3,32	G/A	25,9	0.7353	0.0857	0.6496	upstream_gene_variant|MODIFIER|Bo9g179030.1_exon_7|GENE_Bo9g179030.1_exon_7 upstream_gene_variant|MODIFIER|gene:Bo9g179040|gene:Bo9g179040 upstream_gene_variant|MODIFIER|Bo9g179040.1_exon_1|GENE_Bo9g179040.1_exon_1 upstream_gene_variant|MODIFIER|gene:Bo9g179050|gene:Bo9g179050 downstream_gene_variant|MODIFIER|gene:Bo9g179030|gene:Bo9g179030 downstream_gene_variant|MODIFIER|Bo9g179050.1_exon_1|GEN…
chr9	53,348,732	SNP	G/G	C/C	11	G/G	16	G/G	38	G/C	7,24	0.7742	0	0.7742	synonymous_variant|LOW|Bo9g179040.1_exon_1|GENE_Bo9g179040.1_exon_1 upstream_gene_variant|MODIFIER|Bo9g179030.1_exon_7|GENE_Bo9g179030.1_exon_7 upstream_gene_variant|MODIFIER|gene:Bo9g179050|gene:Bo9g179050 downstream_gene_variant|MODIFIER|gene:Bo9g179030|gene:Bo9g179030 downstream_gene_variant|MODIFIER|Bo9g179050.1_exon_1|GENE_Bo9g179050.1_exon_1 non_coding_transcript_variant|MODIFIER|gene:Bo9g1…
chr9	53,348,894	SNP	T/T	C/C	12	T/T	13	T/T	32	T/C	8,23	0.7419	0	0.7419	synonymous_variant|LOW|Bo9g179040.1_exon_1|GENE_Bo9g179040.1_exon_1 upstream_gene_variant|MODIFIER|Bo9g179030.1_exon_7|GENE_Bo9g179030.1_exon_7 upstream_gene_variant|MODIFIER|gene:Bo9g179050|gene:Bo9g179050 downstream_gene_variant|MODIFIER|gene:Bo9g179030|gene:Bo9g179030 downstream_gene_variant|MODIFIER|Bo9g179050.1_exon_1|GENE_Bo9g179050.1_exon_1 non_coding_transcript_variant|MODIFIER|gene:Bo9g1…
chr9	53,348,981	SNP	G/G	A/A	12	G/G	12	G/A	33,3	G/A	9,28	0.7568	0.0833	0.6734	synonymous_variant|LOW|Bo9g179040.1_exon_1|GENE_Bo9g179040.1_exon_1 upstream_gene_variant|MODIFIER|Bo9g179030.1_exon_7|GENE_Bo9g179030.1_exon_7 upstream_gene_variant|MODIFIER|gene:Bo9g179050|gene:Bo9g179050 downstream_gene_variant|MODIFIER|gene:Bo9g179030|gene:Bo9g179030 downstream_gene_variant|MODIFIER|Bo9g179050.1_exon_1|GENE_Bo9g179050.1_exon_1 non_coding_transcript_variant|MODIFIER|gene:Bo9g1…
chr9	53,349,044	SNP	T/T	T/T	11	C/C	10	C/C	43	T/C	29,12	0.7073	0	0.7073	synonymous_variant|LOW|Bo9g179040.1_exon_1|GENE_Bo9g179040.1_exon_1 upstream_gene_variant|MODIFIER|Bo9g179030.1_exon_7|GENE_Bo9g179030.1_exon_7 upstream_gene_variant|MODIFIER|gene:Bo9g179050|gene:Bo9g179050 downstream_gene_variant|MODIFIER|gene:Bo9g179030|gene:Bo9g179030 downstream_gene_variant|MODIFIER|Bo9g179050.1_exon_1|GENE_Bo9g179050.1_exon_1 non_coding_transcript_variant|MODIFIER|gene:Bo9g1…
chr9	53,349,145	SNP	T/T	T/T	10	A/A	15	T/A	5,35	T/A	26,10	0.7222	0.125	0.5972	missense_variant|MODERATE|Bo9g179040.1_exon_1|GENE_Bo9g179040.1_exon_1 upstream_gene_variant|MODIFIER|Bo9g179030.1_exon_7|GENE_Bo9g179030.1_exon_7 upstream_gene_variant|MODIFIER|gene:Bo9g179050|gene:Bo9g179050 downstream_gene_variant|MODIFIER|gene:Bo9g179030|gene:Bo9g179030 downstream_gene_variant|MODIFIER|Bo9g179050.1_exon_1|GENE_Bo9g179050.1_exon_1 non_coding_transcript_variant|MODIFIER|gene:Bo…
chr9	53,349,335	SNP	A/A	A/A	16	G/G	11	G/G	22	A/G	32,9	0.7805	0	0.7805	upstream_gene_variant|MODIFIER|Bo9g179030.1_exon_7|GENE_Bo9g179030.1_exon_7 upstream_gene_variant|MODIFIER|gene:Bo9g179050|gene:Bo9g179050 downstream_gene_variant|MODIFIER|gene:Bo9g179030|gene:Bo9g179030 downstream_gene_variant|MODIFIER|Bo9g179050.1_exon_1|GENE_Bo9g179050.1_exon_1 intron_variant|MODIFIER|Bo9g179040.1_exon_1|GENE_Bo9g179040.1_exon_1 non_coding_transcript_variant|MODIFIER|gene:Bo9g…
chr9	53,350,218	SNP	C/C	C/C	13	A/A	13	C/A	3,28	C/A	29,16	0.6444	0.0968	0.5477	synonymous_variant|LOW|Bo9g179040.1_exon_1|GENE_Bo9g179040.1_exon_1 upstream_gene_variant|MODIFIER|Bo9g179030.1_exon_7|GENE_Bo9g179030.1_exon_7 upstream_gene_variant|MODIFIER|gene:Bo9g179050|gene:Bo9g179050 downstream_gene_variant|MODIFIER|gene:Bo9g179030|gene:Bo9g179030 downstream_gene_variant|MODIFIER|Bo9g179050.1_exon_1|GENE_Bo9g179050.1_exon_1 non_coding_transcript_variant|MODIFIER|gene:Bo9g1…
chr9	53,350,220	SNP	G/G	G/G	13	A/A	13	G/A	3,27	G/A	29,16	0.6444	0.1	0.5444	synonymous_variant|LOW|Bo9g179040.1_exon_1|GENE_Bo9g179040.1_exon_1 upstream_gene_variant|MODIFIER|Bo9g179030.1_exon_7|GENE_Bo9g179030.1_exon_7 upstream_gene_variant|MODIFIER|gene:Bo9g179050|gene:Bo9g179050 downstream_gene_variant|MODIFIER|gene:Bo9g179030|gene:Bo9g179030 downstream_gene_variant|MODIFIER|Bo9g179050.1_exon_1|GENE_Bo9g179050.1_exon_1 non_coding_transcript_variant|MODIFIER|gene:Bo9g1…
chr9	53,350,225	SNP	G/G	G/G	14	C/C	13	G/C	3,28	G/C	27,17	0.6136	0.0968	0.5169	missense_variant|MODERATE|Bo9g179040.1_exon_1|GENE_Bo9g179040.1_exon_1 upstream_gene_variant|MODIFIER|Bo9g179030.1_exon_7|GENE_Bo9g179030.1_exon_7 upstream_gene_variant|MODIFIER|gene:Bo9g179050|gene:Bo9g179050 downstream_gene_variant|MODIFIER|gene:Bo9g179030|gene:Bo9g179030 downstream_gene_variant|MODIFIER|Bo9g179050.1_exon_1|GENE_Bo9g179050.1_exon_1 non_coding_transcript_variant|MODIFIER|gene:Bo…
chr9	53,350,262	SNP	T/T	T/T	14	C/C	12	C/C	36	T/C	27,12	0.6923	0	0.6923	synonymous_variant|LOW|Bo9g179040.1_exon_1|GENE_Bo9g179040.1_exon_1 upstream_gene_variant|MODIFIER|Bo9g179030.1_exon_7|GENE_Bo9g179030.1_exon_7 upstream_gene_variant|MODIFIER|gene:Bo9g179050|gene:Bo9g179050 downstream_gene_variant|MODIFIER|gene:Bo9g179030|gene:Bo9g179030 downstream_gene_variant|MODIFIER|Bo9g179050.1_exon_1|GENE_Bo9g179050.1_exon_1 non_coding_transcript_variant|MODIFIER|gene:Bo9g1…
chr9	53,350,387	SNP	T/T	T/T	20	A/A	23	A/A	31	T/A	25,10	0.7143	0	0.7143	upstream_gene_variant|MODIFIER|Bo9g179030.1_exon_7|GENE_Bo9g179030.1_exon_7 upstream_gene_variant|MODIFIER|gene:Bo9g179050|gene:Bo9g179050 downstream_gene_variant|MODIFIER|gene:Bo9g179030|gene:Bo9g179030 downstream_gene_variant|MODIFIER|gene:Bo9g179040|gene:Bo9g179040 downstream_gene_variant|MODIFIER|Bo9g179040.1_exon_1|GENE_Bo9g179040.1_exon_1 downstream_gene_variant|MODIFIER|Bo9g179050.1_exon_1…
chr9	53,350,420	SNP	A/A	A/A	22	G/G	23	G/G	34	A/G	30,11	0.7317	0	0.7317	upstream_gene_variant|MODIFIER|Bo9g179030.1_exon_7|GENE_Bo9g179030.1_exon_7 upstream_gene_variant|MODIFIER|gene:Bo9g179050|gene:Bo9g179050 downstream_gene_variant|MODIFIER|gene:Bo9g179030|gene:Bo9g179030 downstream_gene_variant|MODIFIER|gene:Bo9g179040|gene:Bo9g179040 downstream_gene_variant|MODIFIER|Bo9g179040.1_exon_1|GENE_Bo9g179040.1_exon_1 downstream_gene_variant|MODIFIER|Bo9g179050.1_exon_1…
chr9	53,350,605	SNP	A/A	A/A	16	G/G	10	A/G	3,29	A/G	21,7	0.75	0.0938	0.6563	upstream_gene_variant|MODIFIER|Bo9g179030.1_exon_7|GENE_Bo9g179030.1_exon_7 upstream_gene_variant|MODIFIER|gene:Bo9g179050|gene:Bo9g179050 downstream_gene_variant|MODIFIER|gene:Bo9g179030|gene:Bo9g179030 downstream_gene_variant|MODIFIER|gene:Bo9g179040|gene:Bo9g179040 downstream_gene_variant|MODIFIER|Bo9g179040.1_exon_1|GENE_Bo9g179040.1_exon_1 downstream_gene_variant|MODIFIER|Bo9g179050.1_exon_1…
chr9	53,351,392	SNP	G/G	G/G	10	A/A	13	A/A	37	G/G	30	1	0	1	upstream_gene_variant|MODIFIER|gene:Bo9g179050|gene:Bo9g179050 downstream_gene_variant|MODIFIER|gene:Bo9g179040|gene:Bo9g179040 downstream_gene_variant|MODIFIER|Bo9g179040.1_exon_1|GENE_Bo9g179040.1_exon_1 downstream_gene_variant|MODIFIER|Bo9g179050.1_exon_1|GENE_Bo9g179050.1_exon_1 intergenic_region|MODIFIER|Bo9g179040.1_exon_1-gene:Bo9g179050|GENE_Bo9g179040.1_exon_1-Bo9g179050
chr9	53,352,066	SNP	T/T	T/T	10	G/G	20	G/G	26	T/G	31,9	0.775	0	0.775	missense_variant|MODERATE|Bo9g179050.1_exon_1|GENE_Bo9g179050.1_exon_1 downstream_gene_variant|MODIFIER|gene:Bo9g179040|gene:Bo9g179040 downstream_gene_variant|MODIFIER|Bo9g179040.1_exon_1|GENE_Bo9g179040.1_exon_1 intragenic_variant|MODIFIER|gene:Bo9g179050|Bo9g179050 non_coding_transcript_variant|MODIFIER|gene:Bo9g179050|gene:Bo9g179050
chr9	53,352,134	SNP	T/T	T/T	10	G/G	15	T/G	6,23	T/G	32,3	0.9143	0.2069	0.7074	synonymous_variant|LOW|Bo9g179050.1_exon_1|GENE_Bo9g179050.1_exon_1 downstream_gene_variant|MODIFIER|gene:Bo9g179040|gene:Bo9g179040 downstream_gene_variant|MODIFIER|Bo9g179040.1_exon_1|GENE_Bo9g179040.1_exon_1 intragenic_variant|MODIFIER|gene:Bo9g179050|Bo9g179050 non_coding_transcript_variant|MODIFIER|gene:Bo9g179050|gene:Bo9g179050
chr9	53,352,157	SNP	T/T	T/T	12	C/C	13	T/C	6,25	T/C	31,4	0.8857	0.1935	0.6922	missense_variant|MODERATE|Bo9g179050.1_exon_1|GENE_Bo9g179050.1_exon_1 downstream_gene_variant|MODIFIER|gene:Bo9g179040|gene:Bo9g179040 downstream_gene_variant|MODIFIER|Bo9g179040.1_exon_1|GENE_Bo9g179040.1_exon_1 intragenic_variant|MODIFIER|gene:Bo9g179050|Bo9g179050 non_coding_transcript_variant|MODIFIER|gene:Bo9g179050|gene:Bo9g179050
chr9	53,352,277	SNP	G/G	G/G	14	A/A	12	G/A	3,27	G/A	20,5	0.8	0.1	0.7	missense_variant|MODERATE|Bo9g179050.1_exon_1|GENE_Bo9g179050.1_exon_1 downstream_gene_variant|MODIFIER|gene:Bo9g179040|gene:Bo9g179040 downstream_gene_variant|MODIFIER|Bo9g179040.1_exon_1|GENE_Bo9g179040.1_exon_1 intragenic_variant|MODIFIER|gene:Bo9g179050|Bo9g179050 non_coding_transcript_variant|MODIFIER|gene:Bo9g179050|gene:Bo9g179050
chr9	53,353,355	SNP	C/C	C/C	19	A/A	11	C/A	5,31	C/A	29,7	0.8056	0.1389	0.6667	upstream_gene_variant|MODIFIER|Bo9g179050.1_exon_1|GENE_Bo9g179050.1_exon_1 downstream_gene_variant|MODIFIER|gene:Bo9g179040|gene:Bo9g179040 downstream_gene_variant|MODIFIER|Bo9g179040.1_exon_1|GENE_Bo9g179040.1_exon_1 downstream_gene_variant|MODIFIER|gene:Bo9g179050|gene:Bo9g179050 intergenic_region|MODIFIER|gene:Bo9g179050-gene:Bo9g180050|Bo9g179050-Bo9g180050
chr9	53,353,375	SNP	T/T	T/T	14	C/C	10	T/C	5,31	T/C	27,5	0.8438	0.1389	0.7049	upstream_gene_variant|MODIFIER|Bo9g179050.1_exon_1|GENE_Bo9g179050.1_exon_1 downstream_gene_variant|MODIFIER|gene:Bo9g179040|gene:Bo9g179040 downstream_gene_variant|MODIFIER|Bo9g179040.1_exon_1|GENE_Bo9g179040.1_exon_1 downstream_gene_variant|MODIFIER|gene:Bo9g179050|gene:Bo9g179050 intergenic_region|MODIFIER|gene:Bo9g179050-gene:Bo9g180050|Bo9g179050-Bo9g180050
chr9	53,353,378	SNP	G/G	G/G	14	C/C	10	G/C	5,31	G/C	28,5	0.8485	0.1389	0.7096	upstream_gene_variant|MODIFIER|Bo9g179050.1_exon_1|GENE_Bo9g179050.1_exon_1 downstream_gene_variant|MODIFIER|gene:Bo9g179040|gene:Bo9g179040 downstream_gene_variant|MODIFIER|Bo9g179040.1_exon_1|GENE_Bo9g179040.1_exon_1 downstream_gene_variant|MODIFIER|gene:Bo9g179050|gene:Bo9g179050 intergenic_region|MODIFIER|gene:Bo9g179050-gene:Bo9g180050|Bo9g179050-Bo9g180050
chr9	53,353,481	SNP	C/C	C/C	15	T/T	12	C/T	8,26	C/T	32,11	0.7442	0.2353	0.5089	upstream_gene_variant|MODIFIER|Bo9g179050.1_exon_1|GENE_Bo9g179050.1_exon_1 downstream_gene_variant|MODIFIER|gene:Bo9g179040|gene:Bo9g179040 downstream_gene_variant|MODIFIER|Bo9g179040.1_exon_1|GENE_Bo9g179040.1_exon_1 downstream_gene_variant|MODIFIER|gene:Bo9g179050|gene:Bo9g179050 intergenic_region|MODIFIER|gene:Bo9g179050-gene:Bo9g180050|Bo9g179050-Bo9g180050
chr9	53,353,486	SNP	C/C	C/C	15	T/T	12	C/T	8,25	C/T	32,11	0.7442	0.2424	0.5018	upstream_gene_variant|MODIFIER|Bo9g179050.1_exon_1|GENE_Bo9g179050.1_exon_1 downstream_gene_variant|MODIFIER|gene:Bo9g179040|gene:Bo9g179040 downstream_gene_variant|MODIFIER|Bo9g179040.1_exon_1|GENE_Bo9g179040.1_exon_1 downstream_gene_variant|MODIFIER|gene:Bo9g179050|gene:Bo9g179050 intergenic_region|MODIFIER|gene:Bo9g179050-gene:Bo9g180050|Bo9g179050-Bo9g180050
chr9	53,353,731	SNP	C/C	C/C	18	T/T	10	C/T	2,26	C/T	30,5	0.8571	0.0714	0.7857	upstream_gene_variant|MODIFIER|Bo9g179050.1_exon_1|GENE_Bo9g179050.1_exon_1 downstream_gene_variant|MODIFIER|gene:Bo9g179040|gene:Bo9g179040 downstream_gene_variant|MODIFIER|Bo9g179040.1_exon_1|GENE_Bo9g179040.1_exon_1 downstream_gene_variant|MODIFIER|gene:Bo9g179050|gene:Bo9g179050 intergenic_region|MODIFIER|gene:Bo9g179050-gene:Bo9g180050|Bo9g179050-Bo9g180050
chr9	53,353,855	SNP	T/T	T/T	32	A/A	17	T/A	27,29	T/T	48	1	0.4821	0.5179	upstream_gene_variant|MODIFIER|Bo9g179050.1_exon_1|GENE_Bo9g179050.1_exon_1 downstream_gene_variant|MODIFIER|gene:Bo9g179040|gene:Bo9g179040 downstream_gene_variant|MODIFIER|Bo9g179040.1_exon_1|GENE_Bo9g179040.1_exon_1 downstream_gene_variant|MODIFIER|gene:Bo9g179050|gene:Bo9g179050 intergenic_region|MODIFIER|gene:Bo9g179050-gene:Bo9g180050|Bo9g179050-Bo9g180050
chr9	53,355,009	SNP	T/T	T/T	11	A/A	10	T/A	4,24	T/T	30	1	0.1429	0.8571	upstream_gene_variant|MODIFIER|Bo9g179050.1_exon_1|GENE_Bo9g179050.1_exon_1 upstream_gene_variant|MODIFIER|gene:Bo9g180050|gene:Bo9g180050 downstream_gene_variant|MODIFIER|gene:Bo9g179040|gene:Bo9g179040 downstream_gene_variant|MODIFIER|Bo9g179040.1_exon_1|GENE_Bo9g179040.1_exon_1 downstream_gene_variant|MODIFIER|gene:Bo9g179050|gene:Bo9g179050 downstream_gene_variant|MODIFIER|Bo9g180050.1_exon_6…
chr9	53,355,092	SNP	A/A	A/A	11	C/C	11	A/C	2,21	A/C	25,7	0.7813	0.087	0.6943	upstream_gene_variant|MODIFIER|Bo9g179050.1_exon_1|GENE_Bo9g179050.1_exon_1 upstream_gene_variant|MODIFIER|gene:Bo9g180050|gene:Bo9g180050 downstream_gene_variant|MODIFIER|gene:Bo9g179040|gene:Bo9g179040 downstream_gene_variant|MODIFIER|Bo9g179040.1_exon_1|GENE_Bo9g179040.1_exon_1 downstream_gene_variant|MODIFIER|gene:Bo9g179050|gene:Bo9g179050 downstream_gene_variant|MODIFIER|Bo9g180050.1_exon_6…
chr9	53,355,102	SNP	A/A	A/A	11	G/G	12	G/G	20	A/G	25,8	0.7576	0	0.7576	upstream_gene_variant|MODIFIER|Bo9g179050.1_exon_1|GENE_Bo9g179050.1_exon_1 upstream_gene_variant|MODIFIER|gene:Bo9g180050|gene:Bo9g180050 downstream_gene_variant|MODIFIER|gene:Bo9g179040|gene:Bo9g179040 downstream_gene_variant|MODIFIER|Bo9g179040.1_exon_1|GENE_Bo9g179040.1_exon_1 downstream_gene_variant|MODIFIER|gene:Bo9g179050|gene:Bo9g179050 downstream_gene_variant|MODIFIER|Bo9g180050.1_exon_6…
chr9	53,355,111	SNP	A/A	A/A	10	G/G	13	G/G	17	A/G	25,8	0.7576	0	0.7576	upstream_gene_variant|MODIFIER|Bo9g179050.1_exon_1|GENE_Bo9g179050.1_exon_1 upstream_gene_variant|MODIFIER|gene:Bo9g180050|gene:Bo9g180050 downstream_gene_variant|MODIFIER|gene:Bo9g179040|gene:Bo9g179040 downstream_gene_variant|MODIFIER|Bo9g179040.1_exon_1|GENE_Bo9g179040.1_exon_1 downstream_gene_variant|MODIFIER|gene:Bo9g179050|gene:Bo9g179050 downstream_gene_variant|MODIFIER|Bo9g180050.1_exon_6…
chr9	53,355,292	SNP	G/G	G/G	11	A/A	11	A/A	27	G/A	22,6	0.7857	0	0.7857	upstream_gene_variant|MODIFIER|Bo9g179050.1_exon_1|GENE_Bo9g179050.1_exon_1 upstream_gene_variant|MODIFIER|gene:Bo9g180050|gene:Bo9g180050 downstream_gene_variant|MODIFIER|gene:Bo9g179050|gene:Bo9g179050 downstream_gene_variant|MODIFIER|Bo9g180050.1_exon_6|GENE_Bo9g180050.1_exon_6 intergenic_region|MODIFIER|gene:Bo9g179050-gene:Bo9g180050|Bo9g179050-Bo9g180050
chr9	53,355,329	SNP	A/A	A/A	11	G/G	10	A/G	2,23	A/G	27,6	0.8182	0.08	0.7382	upstream_gene_variant|MODIFIER|Bo9g179050.1_exon_1|GENE_Bo9g179050.1_exon_1 upstream_gene_variant|MODIFIER|gene:Bo9g180050|gene:Bo9g180050 downstream_gene_variant|MODIFIER|gene:Bo9g179050|gene:Bo9g179050 downstream_gene_variant|MODIFIER|Bo9g180050.1_exon_6|GENE_Bo9g180050.1_exon_6 intergenic_region|MODIFIER|gene:Bo9g179050-gene:Bo9g180050|Bo9g179050-Bo9g180050
chr9	53,357,317	SNP	G/G	G/G	10	A/A	11	G/A	5,21	G/A	28,8	0.7778	0.1923	0.5855	upstream_gene_variant|MODIFIER|Bo9g179050.1_exon_1|GENE_Bo9g179050.1_exon_1 upstream_gene_variant|MODIFIER|gene:Bo9g180050|gene:Bo9g180050 downstream_gene_variant|MODIFIER|gene:Bo9g179050|gene:Bo9g179050 downstream_gene_variant|MODIFIER|Bo9g180050.1_exon_6|GENE_Bo9g180050.1_exon_6 intergenic_region|MODIFIER|gene:Bo9g179050-gene:Bo9g180050|Bo9g179050-Bo9g180050
chr9	53,358,572	SNP	A/A	T/T	12	A/A	13	A/A	35	A/T	7,37	0.8409	0	0.8409	upstream_gene_variant|MODIFIER|gene:Bo9g180050|gene:Bo9g180050 downstream_gene_variant|MODIFIER|Bo9g180050.1_exon_6|GENE_Bo9g180050.1_exon_6 intergenic_region|MODIFIER|gene:Bo9g179050-gene:Bo9g180050|Bo9g179050-Bo9g180050
chr9	53,358,587	SNP	A/A	G/G	11	A/A	10	A/A	36	A/G	7,36	0.8372	0	0.8372	upstream_gene_variant|MODIFIER|gene:Bo9g180050|gene:Bo9g180050 downstream_gene_variant|MODIFIER|Bo9g180050.1_exon_6|GENE_Bo9g180050.1_exon_6 intergenic_region|MODIFIER|gene:Bo9g179050-gene:Bo9g180050|Bo9g179050-Bo9g180050
chr9	53,360,515	SNP	T/T	A/A	18	T/T	11	T/T	36	T/A	11,25	0.6944	0	0.6944	missense_variant|MODERATE|Bo9g180050.1_exon_6|GENE_Bo9g180050.1_exon_6 intragenic_variant|MODIFIER|gene:Bo9g180050|Bo9g180050 non_coding_transcript_variant|MODIFIER|gene:Bo9g180050|gene:Bo9g180050
chr9	53,360,516	SNP	T/T	C/C	18	T/T	11	T/T	36	T/C	11,25	0.6944	0	0.6944	missense_variant|MODERATE|Bo9g180050.1_exon_6|GENE_Bo9g180050.1_exon_6 intragenic_variant|MODIFIER|gene:Bo9g180050|Bo9g180050 non_coding_transcript_variant|MODIFIER|gene:Bo9g180050|gene:Bo9g180050
chr9	53,360,597	SNP	T/T	C/C	13	T/T	10	T/T	43	T/C	9,37	0.8043	0	0.8043	missense_variant|MODERATE|Bo9g180050.1_exon_6|GENE_Bo9g180050.1_exon_6 intragenic_variant|MODIFIER|gene:Bo9g180050|Bo9g180050 non_coding_transcript_variant|MODIFIER|gene:Bo9g180050|gene:Bo9g180050
chr9	53,360,659	SNP	C/C	T/T	12	C/C	10	C/C	36	C/T	7,31	0.8158	0	0.8158	missense_variant|MODERATE|Bo9g180050.1_exon_6|GENE_Bo9g180050.1_exon_6 intragenic_variant|MODIFIER|gene:Bo9g180050|Bo9g180050 non_coding_transcript_variant|MODIFIER|gene:Bo9g180050|gene:Bo9g180050
chr9	53,360,688	SNP	A/A	T/T	14	A/A	11	A/T	34,5	A/T	6,30	0.8333	0.1282	0.7051	missense_variant|MODERATE|Bo9g180050.1_exon_6|GENE_Bo9g180050.1_exon_6 intragenic_variant|MODIFIER|gene:Bo9g180050|Bo9g180050 non_coding_transcript_variant|MODIFIER|gene:Bo9g180050|gene:Bo9g180050
chr9	53,360,711	SNP	G/G	C/C	15	G/G	12	G/C	32,4	G/C	5,29	0.8529	0.1111	0.7418	missense_variant|MODERATE|Bo9g180050.1_exon_6|GENE_Bo9g180050.1_exon_6 intragenic_variant|MODIFIER|gene:Bo9g180050|Bo9g180050 non_coding_transcript_variant|MODIFIER|gene:Bo9g180050|gene:Bo9g180050
chr9	53,360,906	SNP	G/G	G/G	14	A/A	13	A/A	34	G/A	11,4	0.7333	0	0.7333	intron_variant|MODIFIER|Bo9g180050.1_exon_6|GENE_Bo9g180050.1_exon_6 intragenic_variant|MODIFIER|gene:Bo9g180050|Bo9g180050 non_coding_transcript_variant|MODIFIER|gene:Bo9g180050|gene:Bo9g180050
chr9	53,360,912	SNP	T/T	A/A	14	T/T	14	T/T	37	T/A	5,12	0.7059	0	0.7059	intron_variant|MODIFIER|Bo9g180050.1_exon_6|GENE_Bo9g180050.1_exon_6 intragenic_variant|MODIFIER|gene:Bo9g180050|Bo9g180050 non_coding_transcript_variant|MODIFIER|gene:Bo9g180050|gene:Bo9g180050
chr9	53,360,918	SNP	C/C	C/C	14	A/A	13	A/A	37	C/A	12,5	0.7059	0	0.7059	splice_region_variant&intron_variant|LOW|Bo9g180050.1_exon_6|GENE_Bo9g180050.1_exon_6 intragenic_variant|MODIFIER|gene:Bo9g180050|Bo9g180050 non_coding_transcript_variant|MODIFIER|gene:Bo9g180050|gene:Bo9g180050
chr9	53,360,928	SNP	G/G	G/G	16	A/A	14	A/A	39	G/A	13,6	0.6842	0	0.6842	synonymous_variant|LOW|Bo9g180050.1_exon_6|GENE_Bo9g180050.1_exon_6 intragenic_variant|MODIFIER|gene:Bo9g180050|Bo9g180050 non_coding_transcript_variant|MODIFIER|gene:Bo9g180050|gene:Bo9g180050
chr9	53,360,943	SNP	A/A	G/G	15	A/A	13	A/A	43	A/G	8,14	0.6364	0	0.6364	synonymous_variant|LOW|Bo9g180050.1_exon_6|GENE_Bo9g180050.1_exon_6 intragenic_variant|MODIFIER|gene:Bo9g180050|Bo9g180050 non_coding_transcript_variant|MODIFIER|gene:Bo9g180050|gene:Bo9g180050
chr9	53,360,946	SNP	A/A	G/G	15	A/A	13	A/A	42	A/G	8,14	0.6364	0	0.6364	synonymous_variant|LOW|Bo9g180050.1_exon_6|GENE_Bo9g180050.1_exon_6 intragenic_variant|MODIFIER|gene:Bo9g180050|Bo9g180050 non_coding_transcript_variant|MODIFIER|gene:Bo9g180050|gene:Bo9g180050
chr9	53,360,973	SNP	T/T	C/C	16	T/T	13	T/T	38	T/C	10,19	0.6552	0	0.6552	synonymous_variant|LOW|Bo9g180050.1_exon_6|GENE_Bo9g180050.1_exon_6 intragenic_variant|MODIFIER|gene:Bo9g180050|Bo9g180050 non_coding_transcript_variant|MODIFIER|gene:Bo9g180050|gene:Bo9g180050
chr9	53,360,982	SNP	A/A	G/G	17	A/A	14	A/A	38	A/G	10,21	0.6774	0	0.6774	synonymous_variant|LOW|Bo9g180050.1_exon_6|GENE_Bo9g180050.1_exon_6 intragenic_variant|MODIFIER|gene:Bo9g180050|Bo9g180050 non_coding_transcript_variant|MODIFIER|gene:Bo9g180050|gene:Bo9g180050
chr9	53,361,000	SNP	C/C	A/A	16	C/C	12	C/C	38	C/A	10,25	0.7143	0	0.7143	synonymous_variant|LOW|Bo9g180050.1_exon_6|GENE_Bo9g180050.1_exon_6 intragenic_variant|MODIFIER|gene:Bo9g180050|Bo9g180050 non_coding_transcript_variant|MODIFIER|gene:Bo9g180050|gene:Bo9g180050
chr9	53,361,160	SNP	G/G	A/A	17	G/G	12	G/G	33	G/A	7,26	0.7879	0	0.7879	upstream_gene_variant|MODIFIER|gene:Bo9g180060|gene:Bo9g180060 downstream_gene_variant|MODIFIER|Bo9g180060.1_exon_1|GENE_Bo9g180060.1_exon_1 intron_variant|MODIFIER|Bo9g180050.1_exon_6|GENE_Bo9g180050.1_exon_6 intragenic_variant|MODIFIER|gene:Bo9g180050|Bo9g180050 non_coding_transcript_variant|MODIFIER|gene:Bo9g180050|gene:Bo9g180050
chr9	53,361,183	SNP	A/A	C/C	13	A/A	12	A/A	35	A/C	7,19	0.7308	0	0.7308	upstream_gene_variant|MODIFIER|gene:Bo9g180060|gene:Bo9g180060 downstream_gene_variant|MODIFIER|Bo9g180060.1_exon_1|GENE_Bo9g180060.1_exon_1 intron_variant|MODIFIER|Bo9g180050.1_exon_6|GENE_Bo9g180050.1_exon_6 intragenic_variant|MODIFIER|gene:Bo9g180050|Bo9g180050 non_coding_transcript_variant|MODIFIER|gene:Bo9g180050|gene:Bo9g180050
chr9	53,361,185	SNP	T/T	C/C	13	T/T	12	T/T	35	T/C	6,19	0.76	0	0.76	upstream_gene_variant|MODIFIER|gene:Bo9g180060|gene:Bo9g180060 downstream_gene_variant|MODIFIER|Bo9g180060.1_exon_1|GENE_Bo9g180060.1_exon_1 intron_variant|MODIFIER|Bo9g180050.1_exon_6|GENE_Bo9g180050.1_exon_6 intragenic_variant|MODIFIER|gene:Bo9g180050|Bo9g180050 non_coding_transcript_variant|MODIFIER|gene:Bo9g180050|gene:Bo9g180050
chr9	53,361,205	SNP	A/A	G/G	13	A/A	13	A/A	37	A/G	6,18	0.75	0	0.75	synonymous_variant|LOW|Bo9g180050.1_exon_6|GENE_Bo9g180050.1_exon_6 upstream_gene_variant|MODIFIER|gene:Bo9g180060|gene:Bo9g180060 downstream_gene_variant|MODIFIER|Bo9g180060.1_exon_1|GENE_Bo9g180060.1_exon_1 intragenic_variant|MODIFIER|gene:Bo9g180050|Bo9g180050 non_coding_transcript_variant|MODIFIER|gene:Bo9g180050|gene:Bo9g180050
chr9	53,361,210	SNP	C/C	T/T	12	C/C	13	C/C	38	C/T	7,18	0.72	0	0.72	missense_variant|MODERATE|Bo9g180050.1_exon_6|GENE_Bo9g180050.1_exon_6 upstream_gene_variant|MODIFIER|gene:Bo9g180060|gene:Bo9g180060 downstream_gene_variant|MODIFIER|Bo9g180060.1_exon_1|GENE_Bo9g180060.1_exon_1 intragenic_variant|MODIFIER|gene:Bo9g180050|Bo9g180050 non_coding_transcript_variant|MODIFIER|gene:Bo9g180050|gene:Bo9g180050
chr9	53,361,212	SNP	C/C	T/T	12	C/C	13	C/C	37	C/T	7,18	0.72	0	0.72	missense_variant|MODERATE|Bo9g180050.1_exon_6|GENE_Bo9g180050.1_exon_6 upstream_gene_variant|MODIFIER|gene:Bo9g180060|gene:Bo9g180060 downstream_gene_variant|MODIFIER|Bo9g180060.1_exon_1|GENE_Bo9g180060.1_exon_1 intragenic_variant|MODIFIER|gene:Bo9g180050|Bo9g180050 non_coding_transcript_variant|MODIFIER|gene:Bo9g180050|gene:Bo9g180050
chr9	53,361,668	SNP	G/G	G/G	19	C/C	10	C/C	31	G/C	33,8	0.8049	0	0.8049	synonymous_variant|LOW|Bo9g180050.1_exon_6|GENE_Bo9g180050.1_exon_6 upstream_gene_variant|MODIFIER|gene:Bo9g180060|gene:Bo9g180060 downstream_gene_variant|MODIFIER|Bo9g180060.1_exon_1|GENE_Bo9g180060.1_exon_1 intragenic_variant|MODIFIER|gene:Bo9g180050|Bo9g180050 non_coding_transcript_variant|MODIFIER|gene:Bo9g180050|gene:Bo9g180050
chr9	53,361,701	SNP	T/T	C/C	16	T/T	10	T/T	35	T/C	8,36	0.8182	0	0.8182	synonymous_variant|LOW|Bo9g180050.1_exon_6|GENE_Bo9g180050.1_exon_6 upstream_gene_variant|MODIFIER|gene:Bo9g180060|gene:Bo9g180060 downstream_gene_variant|MODIFIER|Bo9g180060.1_exon_1|GENE_Bo9g180060.1_exon_1 intragenic_variant|MODIFIER|gene:Bo9g180050|Bo9g180050 non_coding_transcript_variant|MODIFIER|gene:Bo9g180050|gene:Bo9g180050
chr9	53,361,860	SNP	A/A	A/A	12	T/T	13	T/T	31	A/T	31,5	0.8611	0	0.8611	upstream_gene_variant|MODIFIER|Bo9g180050.1_exon_6|GENE_Bo9g180050.1_exon_6 upstream_gene_variant|MODIFIER|gene:Bo9g180060|gene:Bo9g180060 downstream_gene_variant|MODIFIER|gene:Bo9g180050|gene:Bo9g180050 downstream_gene_variant|MODIFIER|Bo9g180060.1_exon_1|GENE_Bo9g180060.1_exon_1 intergenic_region|MODIFIER|gene:Bo9g180050-gene:Bo9g180060|Bo9g180050-Bo9g180060
chr9	53,361,864	SNP	A/A	G/G	10	A/A	14	A/A	32	A/G	5,29	0.8529	0	0.8529	upstream_gene_variant|MODIFIER|Bo9g180050.1_exon_6|GENE_Bo9g180050.1_exon_6 upstream_gene_variant|MODIFIER|gene:Bo9g180060|gene:Bo9g180060 downstream_gene_variant|MODIFIER|gene:Bo9g180050|gene:Bo9g180050 downstream_gene_variant|MODIFIER|Bo9g180060.1_exon_1|GENE_Bo9g180060.1_exon_1 intergenic_region|MODIFIER|gene:Bo9g180050-gene:Bo9g180060|Bo9g180050-Bo9g180060
chr9	53,361,869	SNP	A/A	G/G	11	A/A	14	A/A	32	A/G	5,29	0.8529	0	0.8529	upstream_gene_variant|MODIFIER|Bo9g180050.1_exon_6|GENE_Bo9g180050.1_exon_6 upstream_gene_variant|MODIFIER|gene:Bo9g180060|gene:Bo9g180060 downstream_gene_variant|MODIFIER|gene:Bo9g180050|gene:Bo9g180050 downstream_gene_variant|MODIFIER|Bo9g180060.1_exon_1|GENE_Bo9g180060.1_exon_1 intergenic_region|MODIFIER|gene:Bo9g180050-gene:Bo9g180060|Bo9g180050-Bo9g180060
chr9	53,362,037	SNP	C/C	T/T	13	C/C	13	C/T	39,4	C/T	8,32	0.8	0.093	0.707	upstream_gene_variant|MODIFIER|Bo9g180050.1_exon_6|GENE_Bo9g180050.1_exon_6 upstream_gene_variant|MODIFIER|gene:Bo9g180060|gene:Bo9g180060 downstream_gene_variant|MODIFIER|gene:Bo9g180050|gene:Bo9g180050 downstream_gene_variant|MODIFIER|Bo9g180060.1_exon_1|GENE_Bo9g180060.1_exon_1 intergenic_region|MODIFIER|gene:Bo9g180050-gene:Bo9g180060|Bo9g180050-Bo9g180060
chr9	53,365,663	SNP	A/A	A/A	11	T/T	11	T/T	24	A/T	23,9	0.7188	0	0.7188	upstream_gene_variant|MODIFIER|Bo9g180050.1_exon_6|GENE_Bo9g180050.1_exon_6 upstream_gene_variant|MODIFIER|gene:Bo9g180060|gene:Bo9g180060 upstream_gene_variant|MODIFIER|gene:Bo9g180070|gene:Bo9g180070 downstream_gene_variant|MODIFIER|gene:Bo9g180050|gene:Bo9g180050 downstream_gene_variant|MODIFIER|Bo9g180060.1_exon_1|GENE_Bo9g180060.1_exon_1 downstream_gene_variant|MODIFIER|Bo9g180070.1_exon_4|G…
chr9	53,365,711	SNP	C/C	C/C	14	A/A	12	A/A	29	C/A	31,5	0.8611	0	0.8611	upstream_gene_variant|MODIFIER|Bo9g180050.1_exon_6|GENE_Bo9g180050.1_exon_6 upstream_gene_variant|MODIFIER|gene:Bo9g180060|gene:Bo9g180060 upstream_gene_variant|MODIFIER|gene:Bo9g180070|gene:Bo9g180070 downstream_gene_variant|MODIFIER|gene:Bo9g180050|gene:Bo9g180050 downstream_gene_variant|MODIFIER|Bo9g180060.1_exon_1|GENE_Bo9g180060.1_exon_1 downstream_gene_variant|MODIFIER|Bo9g180070.1_exon_4|G…
chr9	53,365,750	SNP	T/T	A/A	13	T/T	14	T/T	30	T/A	9,22	0.7097	0	0.7097	upstream_gene_variant|MODIFIER|Bo9g180050.1_exon_6|GENE_Bo9g180050.1_exon_6 upstream_gene_variant|MODIFIER|gene:Bo9g180060|gene:Bo9g180060 upstream_gene_variant|MODIFIER|gene:Bo9g180070|gene:Bo9g180070 downstream_gene_variant|MODIFIER|gene:Bo9g180050|gene:Bo9g180050 downstream_gene_variant|MODIFIER|Bo9g180060.1_exon_1|GENE_Bo9g180060.1_exon_1 downstream_gene_variant|MODIFIER|Bo9g180070.1_exon_4|G…
chr9	53,365,755	SNP	G/G	C/C	13	G/G	16	G/G	30	G/C	9,23	0.7188	0	0.7188	upstream_gene_variant|MODIFIER|Bo9g180050.1_exon_6|GENE_Bo9g180050.1_exon_6 upstream_gene_variant|MODIFIER|gene:Bo9g180060|gene:Bo9g180060 upstream_gene_variant|MODIFIER|gene:Bo9g180070|gene:Bo9g180070 downstream_gene_variant|MODIFIER|gene:Bo9g180050|gene:Bo9g180050 downstream_gene_variant|MODIFIER|Bo9g180060.1_exon_1|GENE_Bo9g180060.1_exon_1 downstream_gene_variant|MODIFIER|Bo9g180070.1_exon_4|G…
chr9	53,365,788	SNP	C/C	C/C	11	T/T	11	T/T	32	C/T	23,8	0.7419	0	0.7419	upstream_gene_variant|MODIFIER|Bo9g180050.1_exon_6|GENE_Bo9g180050.1_exon_6 upstream_gene_variant|MODIFIER|gene:Bo9g180060|gene:Bo9g180060 upstream_gene_variant|MODIFIER|gene:Bo9g180070|gene:Bo9g180070 downstream_gene_variant|MODIFIER|gene:Bo9g180050|gene:Bo9g180050 downstream_gene_variant|MODIFIER|Bo9g180060.1_exon_1|GENE_Bo9g180060.1_exon_1 downstream_gene_variant|MODIFIER|Bo9g180070.1_exon_4|G…
chr9	53,365,816	SNP	A/A	A/A	10	G/G	10	G/G	32	A/G	24,6	0.8	0	0.8	upstream_gene_variant|MODIFIER|Bo9g180050.1_exon_6|GENE_Bo9g180050.1_exon_6 upstream_gene_variant|MODIFIER|gene:Bo9g180060|gene:Bo9g180060 upstream_gene_variant|MODIFIER|gene:Bo9g180070|gene:Bo9g180070 downstream_gene_variant|MODIFIER|gene:Bo9g180050|gene:Bo9g180050 downstream_gene_variant|MODIFIER|Bo9g180060.1_exon_1|GENE_Bo9g180060.1_exon_1 downstream_gene_variant|MODIFIER|Bo9g180070.1_exon_4|G…
chr9	53,365,826	SNP	C/C	G/G	11	C/C	10	C/C	30	C/G	7,22	0.7586	0	0.7586	upstream_gene_variant|MODIFIER|Bo9g180050.1_exon_6|GENE_Bo9g180050.1_exon_6 upstream_gene_variant|MODIFIER|gene:Bo9g180060|gene:Bo9g180060 upstream_gene_variant|MODIFIER|gene:Bo9g180070|gene:Bo9g180070 downstream_gene_variant|MODIFIER|gene:Bo9g180050|gene:Bo9g180050 downstream_gene_variant|MODIFIER|Bo9g180060.1_exon_1|GENE_Bo9g180060.1_exon_1 downstream_gene_variant|MODIFIER|Bo9g180070.1_exon_4|G…
chr9	53,365,958	SNP	T/T	C/C	12	T/T	11	T/T	28	T/C	8,24	0.75	0	0.75	upstream_gene_variant|MODIFIER|Bo9g180050.1_exon_6|GENE_Bo9g180050.1_exon_6 upstream_gene_variant|MODIFIER|gene:Bo9g180060|gene:Bo9g180060 upstream_gene_variant|MODIFIER|gene:Bo9g180070|gene:Bo9g180070 downstream_gene_variant|MODIFIER|gene:Bo9g180050|gene:Bo9g180050 downstream_gene_variant|MODIFIER|Bo9g180060.1_exon_1|GENE_Bo9g180060.1_exon_1 downstream_gene_variant|MODIFIER|Bo9g180070.1_exon_4|G…
chr9	53,365,974	SNP	A/A	C/C	11	A/A	10	A/A	33	A/C	9,22	0.7097	0	0.7097	upstream_gene_variant|MODIFIER|Bo9g180050.1_exon_6|GENE_Bo9g180050.1_exon_6 upstream_gene_variant|MODIFIER|gene:Bo9g180060|gene:Bo9g180060 upstream_gene_variant|MODIFIER|gene:Bo9g180070|gene:Bo9g180070 downstream_gene_variant|MODIFIER|gene:Bo9g180050|gene:Bo9g180050 downstream_gene_variant|MODIFIER|Bo9g180060.1_exon_1|GENE_Bo9g180060.1_exon_1 downstream_gene_variant|MODIFIER|Bo9g180070.1_exon_4|G…
chr9	53,366,351	SNP	T/T	C/C	14	T/T	18	T/T	35	T/C	9,32	0.7805	0	0.7805	synonymous_variant|LOW|Bo9g180060.1_exon_1|GENE_Bo9g180060.1_exon_1 upstream_gene_variant|MODIFIER|Bo9g180050.1_exon_6|GENE_Bo9g180050.1_exon_6 upstream_gene_variant|MODIFIER|gene:Bo9g180070|gene:Bo9g180070 downstream_gene_variant|MODIFIER|gene:Bo9g180050|gene:Bo9g180050 downstream_gene_variant|MODIFIER|Bo9g180070.1_exon_4|GENE_Bo9g180070.1_exon_4 intragenic_variant|MODIFIER|gene:Bo9g180060|Bo9g1…
chr9	53,366,598	SNP	G/G	A/A	15	G/G	10	G/A	33,4	G/A	12,29	0.7073	0.1081	0.5992	missense_variant|MODERATE|Bo9g180060.1_exon_1|GENE_Bo9g180060.1_exon_1 upstream_gene_variant|MODIFIER|Bo9g180050.1_exon_6|GENE_Bo9g180050.1_exon_6 upstream_gene_variant|MODIFIER|gene:Bo9g180070|gene:Bo9g180070 downstream_gene_variant|MODIFIER|gene:Bo9g180050|gene:Bo9g180050 downstream_gene_variant|MODIFIER|Bo9g180070.1_exon_4|GENE_Bo9g180070.1_exon_4 intragenic_variant|MODIFIER|gene:Bo9g180060|Bo…
chr9	53,366,712	SNP	T/T	C/C	20	T/T	13	T/T	47	T/C	14,31	0.6889	0	0.6889	missense_variant|MODERATE|Bo9g180060.1_exon_1|GENE_Bo9g180060.1_exon_1 upstream_gene_variant|MODIFIER|Bo9g180050.1_exon_6|GENE_Bo9g180050.1_exon_6 upstream_gene_variant|MODIFIER|gene:Bo9g180070|gene:Bo9g180070 downstream_gene_variant|MODIFIER|gene:Bo9g180050|gene:Bo9g180050 downstream_gene_variant|MODIFIER|Bo9g180070.1_exon_4|GENE_Bo9g180070.1_exon_4 intragenic_variant|MODIFIER|gene:Bo9g180060|Bo…
chr9	53,366,785	SNP	C/C	C/C	17	T/T	12	T/T	43	C/T	28,16	0.6364	0	0.6364	missense_variant|MODERATE|Bo9g180060.1_exon_1|GENE_Bo9g180060.1_exon_1 upstream_gene_variant|MODIFIER|gene:Bo9g180070|gene:Bo9g180070 downstream_gene_variant|MODIFIER|Bo9g180070.1_exon_4|GENE_Bo9g180070.1_exon_4 intragenic_variant|MODIFIER|gene:Bo9g180060|Bo9g180060 non_coding_transcript_variant|MODIFIER|gene:Bo9g180060|gene:Bo9g180060
chr9	53,366,797	SNP	G/G	T/T	17	G/G	13	G/G	41	G/T	14,28	0.6667	0	0.6667	missense_variant|MODERATE|Bo9g180060.1_exon_1|GENE_Bo9g180060.1_exon_1 upstream_gene_variant|MODIFIER|gene:Bo9g180070|gene:Bo9g180070 downstream_gene_variant|MODIFIER|Bo9g180070.1_exon_4|GENE_Bo9g180070.1_exon_4 intragenic_variant|MODIFIER|gene:Bo9g180060|Bo9g180060 non_coding_transcript_variant|MODIFIER|gene:Bo9g180060|gene:Bo9g180060
chr9	53,366,843	SNP	T/T	G/G	14	T/T	11	T/T	37	T/G	13,30	0.6977	0	0.6977	missense_variant|MODERATE|Bo9g180060.1_exon_1|GENE_Bo9g180060.1_exon_1 upstream_gene_variant|MODIFIER|gene:Bo9g180070|gene:Bo9g180070 downstream_gene_variant|MODIFIER|Bo9g180070.1_exon_4|GENE_Bo9g180070.1_exon_4 intragenic_variant|MODIFIER|gene:Bo9g180060|Bo9g180060 non_coding_transcript_variant|MODIFIER|gene:Bo9g180060|gene:Bo9g180060
chr9	53,367,101	SNP	T/T	C/C	10	T/T	10	T/C	30,4	T/C	10,25	0.7143	0.1176	0.5966	upstream_gene_variant|MODIFIER|Bo9g180060.1_exon_1|GENE_Bo9g180060.1_exon_1 upstream_gene_variant|MODIFIER|gene:Bo9g180070|gene:Bo9g180070 downstream_gene_variant|MODIFIER|gene:Bo9g180060|gene:Bo9g180060 downstream_gene_variant|MODIFIER|Bo9g180070.1_exon_4|GENE_Bo9g180070.1_exon_4 intergenic_region|MODIFIER|gene:Bo9g180060-gene:Bo9g180070|Bo9g180060-Bo9g180070
chr9	53,367,195	SNP	A/A	G/G	12	A/A	13	A/G	29,3	A/G	3,19	0.8636	0.0938	0.7699	upstream_gene_variant|MODIFIER|Bo9g180060.1_exon_1|GENE_Bo9g180060.1_exon_1 upstream_gene_variant|MODIFIER|gene:Bo9g180070|gene:Bo9g180070 downstream_gene_variant|MODIFIER|gene:Bo9g180060|gene:Bo9g180060 downstream_gene_variant|MODIFIER|Bo9g180070.1_exon_4|GENE_Bo9g180070.1_exon_4 intergenic_region|MODIFIER|gene:Bo9g180060-gene:Bo9g180070|Bo9g180060-Bo9g180070
chr9	53,367,197	SNP	C/C	G/G	12	C/C	14	C/G	30,3	C/G	3,19	0.8636	0.0909	0.7727	upstream_gene_variant|MODIFIER|Bo9g180060.1_exon_1|GENE_Bo9g180060.1_exon_1 upstream_gene_variant|MODIFIER|gene:Bo9g180070|gene:Bo9g180070 downstream_gene_variant|MODIFIER|gene:Bo9g180060|gene:Bo9g180060 downstream_gene_variant|MODIFIER|Bo9g180070.1_exon_4|GENE_Bo9g180070.1_exon_4 intergenic_region|MODIFIER|gene:Bo9g180060-gene:Bo9g180070|Bo9g180060-Bo9g180070
chr9	53,367,260	SNP	T/T	G/G	20	T/T	11	T/T	38	T/G	4,29	0.8788	0	0.8788	upstream_gene_variant|MODIFIER|Bo9g180060.1_exon_1|GENE_Bo9g180060.1_exon_1 upstream_gene_variant|MODIFIER|gene:Bo9g180070|gene:Bo9g180070 downstream_gene_variant|MODIFIER|gene:Bo9g180060|gene:Bo9g180060 downstream_gene_variant|MODIFIER|Bo9g180070.1_exon_4|GENE_Bo9g180070.1_exon_4 intergenic_region|MODIFIER|gene:Bo9g180060-gene:Bo9g180070|Bo9g180060-Bo9g180070
chr9	53,367,275	SNP	A/A	C/C	15	A/A	13	A/A	38	A/C	8,30	0.7895	0	0.7895	upstream_gene_variant|MODIFIER|Bo9g180060.1_exon_1|GENE_Bo9g180060.1_exon_1 upstream_gene_variant|MODIFIER|gene:Bo9g180070|gene:Bo9g180070 downstream_gene_variant|MODIFIER|gene:Bo9g180060|gene:Bo9g180060 downstream_gene_variant|MODIFIER|Bo9g180070.1_exon_4|GENE_Bo9g180070.1_exon_4 intergenic_region|MODIFIER|gene:Bo9g180060-gene:Bo9g180070|Bo9g180060-Bo9g180070
chr9	53,367,315	SNP	C/C	T/T	17	C/C	12	C/C	41	C/T	11,20	0.6452	0	0.6452	upstream_gene_variant|MODIFIER|Bo9g180060.1_exon_1|GENE_Bo9g180060.1_exon_1 upstream_gene_variant|MODIFIER|gene:Bo9g180070|gene:Bo9g180070 downstream_gene_variant|MODIFIER|gene:Bo9g180060|gene:Bo9g180060 downstream_gene_variant|MODIFIER|Bo9g180070.1_exon_4|GENE_Bo9g180070.1_exon_4 intergenic_region|MODIFIER|gene:Bo9g180060-gene:Bo9g180070|Bo9g180060-Bo9g180070
chr9	53,367,604	SNP	G/G	T/T	12	G/G	11	G/T	35,5	G/T	8,16	0.6667	0.125	0.5417	upstream_gene_variant|MODIFIER|Bo9g180060.1_exon_1|GENE_Bo9g180060.1_exon_1 upstream_gene_variant|MODIFIER|gene:Bo9g180070|gene:Bo9g180070 downstream_gene_variant|MODIFIER|gene:Bo9g180060|gene:Bo9g180060 downstream_gene_variant|MODIFIER|Bo9g180070.1_exon_4|GENE_Bo9g180070.1_exon_4 intergenic_region|MODIFIER|gene:Bo9g180060-gene:Bo9g180070|Bo9g180060-Bo9g180070
chr9	53,367,881	SNP	G/G	A/A	10	G/G	16	G/G	50	G/A	7,24	0.7742	0	0.7742	upstream_gene_variant|MODIFIER|Bo9g180060.1_exon_1|GENE_Bo9g180060.1_exon_1 upstream_gene_variant|MODIFIER|gene:Bo9g180070|gene:Bo9g180070 downstream_gene_variant|MODIFIER|gene:Bo9g180060|gene:Bo9g180060 downstream_gene_variant|MODIFIER|Bo9g180070.1_exon_4|GENE_Bo9g180070.1_exon_4 intergenic_region|MODIFIER|gene:Bo9g180060-gene:Bo9g180070|Bo9g180060-Bo9g180070
chr9	53,367,905	SNP	C/C	A/A	12	C/C	11	C/C	45	C/A	8,23	0.7419	0	0.7419	upstream_gene_variant|MODIFIER|Bo9g180060.1_exon_1|GENE_Bo9g180060.1_exon_1 upstream_gene_variant|MODIFIER|gene:Bo9g180070|gene:Bo9g180070 downstream_gene_variant|MODIFIER|gene:Bo9g180060|gene:Bo9g180060 downstream_gene_variant|MODIFIER|Bo9g180070.1_exon_4|GENE_Bo9g180070.1_exon_4 intergenic_region|MODIFIER|gene:Bo9g180060-gene:Bo9g180070|Bo9g180060-Bo9g180070
chr9	53,367,913	SNP	T/T	C/C	10	T/T	10	T/T	43	T/C	8,23	0.7419	0	0.7419	upstream_gene_variant|MODIFIER|Bo9g180060.1_exon_1|GENE_Bo9g180060.1_exon_1 upstream_gene_variant|MODIFIER|gene:Bo9g180070|gene:Bo9g180070 downstream_gene_variant|MODIFIER|gene:Bo9g180060|gene:Bo9g180060 downstream_gene_variant|MODIFIER|Bo9g180070.1_exon_4|GENE_Bo9g180070.1_exon_4 intergenic_region|MODIFIER|gene:Bo9g180060-gene:Bo9g180070|Bo9g180060-Bo9g180070
chr9	53,367,916	SNP	C/C	A/A	10	C/C	10	C/C	44	C/A	8,23	0.7419	0	0.7419	upstream_gene_variant|MODIFIER|Bo9g180060.1_exon_1|GENE_Bo9g180060.1_exon_1 upstream_gene_variant|MODIFIER|gene:Bo9g180070|gene:Bo9g180070 downstream_gene_variant|MODIFIER|gene:Bo9g180060|gene:Bo9g180060 downstream_gene_variant|MODIFIER|Bo9g180070.1_exon_4|GENE_Bo9g180070.1_exon_4 intergenic_region|MODIFIER|gene:Bo9g180060-gene:Bo9g180070|Bo9g180060-Bo9g180070
chr9	53,368,151	SNP	T/T	A/A	11	T/T	10	T/T	33	T/A	11,25	0.6944	0	0.6944	upstream_gene_variant|MODIFIER|Bo9g180060.1_exon_1|GENE_Bo9g180060.1_exon_1 upstream_gene_variant|MODIFIER|gene:Bo9g180070|gene:Bo9g180070 downstream_gene_variant|MODIFIER|gene:Bo9g180060|gene:Bo9g180060 downstream_gene_variant|MODIFIER|Bo9g180070.1_exon_4|GENE_Bo9g180070.1_exon_4 intergenic_region|MODIFIER|gene:Bo9g180060-gene:Bo9g180070|Bo9g180060-Bo9g180070
chr9	53,368,260	SNP	G/G	A/A	11	G/G	12	G/A	29,4	G/A	12,15	0.5556	0.1212	0.4343	upstream_gene_variant|MODIFIER|Bo9g180060.1_exon_1|GENE_Bo9g180060.1_exon_1 upstream_gene_variant|MODIFIER|gene:Bo9g180070|gene:Bo9g180070 downstream_gene_variant|MODIFIER|gene:Bo9g180060|gene:Bo9g180060 downstream_gene_variant|MODIFIER|Bo9g180070.1_exon_4|GENE_Bo9g180070.1_exon_4 intergenic_region|MODIFIER|gene:Bo9g180060-gene:Bo9g180070|Bo9g180060-Bo9g180070
chr9	53,368,282	SNP	A/A	G/G	10	A/A	10	A/G	28,6	A/G	15,19	0.5588	0.1765	0.3824	upstream_gene_variant|MODIFIER|Bo9g180060.1_exon_1|GENE_Bo9g180060.1_exon_1 upstream_gene_variant|MODIFIER|gene:Bo9g180070|gene:Bo9g180070 downstream_gene_variant|MODIFIER|gene:Bo9g180060|gene:Bo9g180060 downstream_gene_variant|MODIFIER|Bo9g180070.1_exon_4|GENE_Bo9g180070.1_exon_4 intergenic_region|MODIFIER|gene:Bo9g180060-gene:Bo9g180070|Bo9g180060-Bo9g180070
chr9	53,368,343	SNP	A/A	G/G	12	A/A	11	A/G	23,4	A/G	15,19	0.5588	0.1481	0.4107	upstream_gene_variant|MODIFIER|Bo9g180060.1_exon_1|GENE_Bo9g180060.1_exon_1 upstream_gene_variant|MODIFIER|gene:Bo9g180070|gene:Bo9g180070 downstream_gene_variant|MODIFIER|gene:Bo9g180060|gene:Bo9g180060 downstream_gene_variant|MODIFIER|Bo9g180070.1_exon_4|GENE_Bo9g180070.1_exon_4 intergenic_region|MODIFIER|gene:Bo9g180060-gene:Bo9g180070|Bo9g180060-Bo9g180070
chr9	53,368,506	SNP	A/A	A/A	13	G/G	12	A/G	6,24	A/G	23,6	0.7931	0.2	0.5931	upstream_gene_variant|MODIFIER|Bo9g180060.1_exon_1|GENE_Bo9g180060.1_exon_1 upstream_gene_variant|MODIFIER|gene:Bo9g180070|gene:Bo9g180070 downstream_gene_variant|MODIFIER|gene:Bo9g180060|gene:Bo9g180060 downstream_gene_variant|MODIFIER|Bo9g180070.1_exon_4|GENE_Bo9g180070.1_exon_4 intergenic_region|MODIFIER|gene:Bo9g180060-gene:Bo9g180070|Bo9g180060-Bo9g180070
chr9	53,369,257	SNP	T/T	C/C	12	T/T	14	T/T	37	T/C	11,24	0.6857	0	0.6857	upstream_gene_variant|MODIFIER|Bo9g180060.1_exon_1|GENE_Bo9g180060.1_exon_1 upstream_gene_variant|MODIFIER|gene:Bo9g180070|gene:Bo9g180070 upstream_gene_variant|MODIFIER|gene:Bo9g180080|gene:Bo9g180080 downstream_gene_variant|MODIFIER|gene:Bo9g180060|gene:Bo9g180060 downstream_gene_variant|MODIFIER|Bo9g180070.1_exon_4|GENE_Bo9g180070.1_exon_4 downstream_gene_variant|MODIFIER|Bo9g180080.1_exon_5|G…
chr9	53,369,281	SNP	G/G	T/T	11	G/G	14	G/G	35	G/T	10,29	0.7436	0	0.7436	upstream_gene_variant|MODIFIER|Bo9g180060.1_exon_1|GENE_Bo9g180060.1_exon_1 upstream_gene_variant|MODIFIER|gene:Bo9g180070|gene:Bo9g180070 upstream_gene_variant|MODIFIER|gene:Bo9g180080|gene:Bo9g180080 downstream_gene_variant|MODIFIER|gene:Bo9g180060|gene:Bo9g180060 downstream_gene_variant|MODIFIER|Bo9g180070.1_exon_4|GENE_Bo9g180070.1_exon_4 downstream_gene_variant|MODIFIER|Bo9g180080.1_exon_5|G…
chr9	53,369,284	SNP	T/T	T/T	11	C/C	15	C/C	34	T/C	29,10	0.7436	0	0.7436	upstream_gene_variant|MODIFIER|Bo9g180060.1_exon_1|GENE_Bo9g180060.1_exon_1 upstream_gene_variant|MODIFIER|gene:Bo9g180070|gene:Bo9g180070 upstream_gene_variant|MODIFIER|gene:Bo9g180080|gene:Bo9g180080 downstream_gene_variant|MODIFIER|gene:Bo9g180060|gene:Bo9g180060 downstream_gene_variant|MODIFIER|Bo9g180070.1_exon_4|GENE_Bo9g180070.1_exon_4 downstream_gene_variant|MODIFIER|Bo9g180080.1_exon_5|G…
chr9	53,369,327	SNP	C/C	T/T	12	C/C	14	C/T	25,2	C/T	11,30	0.7317	0.0741	0.6576	upstream_gene_variant|MODIFIER|Bo9g180060.1_exon_1|GENE_Bo9g180060.1_exon_1 upstream_gene_variant|MODIFIER|gene:Bo9g180070|gene:Bo9g180070 upstream_gene_variant|MODIFIER|gene:Bo9g180080|gene:Bo9g180080 downstream_gene_variant|MODIFIER|gene:Bo9g180060|gene:Bo9g180060 downstream_gene_variant|MODIFIER|Bo9g180070.1_exon_4|GENE_Bo9g180070.1_exon_4 downstream_gene_variant|MODIFIER|Bo9g180080.1_exon_5|G…
chr9	53,369,381	SNP	C/C	T/T	16	C/C	18	C/T	30,3	C/T	13,30	0.6977	0.0909	0.6068	upstream_gene_variant|MODIFIER|Bo9g180060.1_exon_1|GENE_Bo9g180060.1_exon_1 upstream_gene_variant|MODIFIER|gene:Bo9g180070|gene:Bo9g180070 upstream_gene_variant|MODIFIER|gene:Bo9g180080|gene:Bo9g180080 downstream_gene_variant|MODIFIER|gene:Bo9g180060|gene:Bo9g180060 downstream_gene_variant|MODIFIER|Bo9g180070.1_exon_4|GENE_Bo9g180070.1_exon_4 downstream_gene_variant|MODIFIER|Bo9g180080.1_exon_5|G…
chr9	53,369,560	SNP	G/G	G/G	10	T/T	10	G/T	3,33	G/T	34,9	0.7907	0.0833	0.7074	missense_variant|MODERATE|Bo9g180070.1_exon_4|GENE_Bo9g180070.1_exon_4 upstream_gene_variant|MODIFIER|Bo9g180060.1_exon_1|GENE_Bo9g180060.1_exon_1 upstream_gene_variant|MODIFIER|gene:Bo9g180080|gene:Bo9g180080 downstream_gene_variant|MODIFIER|gene:Bo9g180060|gene:Bo9g180060 downstream_gene_variant|MODIFIER|Bo9g180080.1_exon_5|GENE_Bo9g180080.1_exon_5 intragenic_variant|MODIFIER|gene:Bo9g180070|Bo…
chr9	53,369,639	SNP	A/A	G/G	11	A/A	15	A/G	38,14	A/G	7,33	0.825	0.2692	0.5558	synonymous_variant|LOW|Bo9g180070.1_exon_4|GENE_Bo9g180070.1_exon_4 upstream_gene_variant|MODIFIER|Bo9g180060.1_exon_1|GENE_Bo9g180060.1_exon_1 upstream_gene_variant|MODIFIER|gene:Bo9g180080|gene:Bo9g180080 downstream_gene_variant|MODIFIER|gene:Bo9g180060|gene:Bo9g180060 downstream_gene_variant|MODIFIER|Bo9g180080.1_exon_5|GENE_Bo9g180080.1_exon_5 intragenic_variant|MODIFIER|gene:Bo9g180070|Bo9g1…
chr9	53,370,410	SNP	G/G	C/C	12	G/G	11	G/G	29	G/C	14,40	0.7407	0	0.7407	missense_variant|MODERATE|Bo9g180070.1_exon_4|GENE_Bo9g180070.1_exon_4 upstream_gene_variant|MODIFIER|Bo9g180060.1_exon_1|GENE_Bo9g180060.1_exon_1 upstream_gene_variant|MODIFIER|gene:Bo9g180080|gene:Bo9g180080 downstream_gene_variant|MODIFIER|gene:Bo9g180060|gene:Bo9g180060 downstream_gene_variant|MODIFIER|Bo9g180080.1_exon_5|GENE_Bo9g180080.1_exon_5 intragenic_variant|MODIFIER|gene:Bo9g180070|Bo…
chr9	53,370,890	SNP	T/T	G/G	13	T/T	11	T/T	24	T/G	6,31	0.8378	0	0.8378	upstream_gene_variant|MODIFIER|Bo9g180060.1_exon_1|GENE_Bo9g180060.1_exon_1 upstream_gene_variant|MODIFIER|Bo9g180070.1_exon_4|GENE_Bo9g180070.1_exon_4 upstream_gene_variant|MODIFIER|gene:Bo9g180080|gene:Bo9g180080 downstream_gene_variant|MODIFIER|gene:Bo9g180060|gene:Bo9g180060 downstream_gene_variant|MODIFIER|gene:Bo9g180070|gene:Bo9g180070 downstream_gene_variant|MODIFIER|Bo9g180080.1_exon_5|G…
chr9	53,370,906	SNP	G/G	C/C	12	G/G	11	G/G	23	G/C	5,27	0.8438	0	0.8438	upstream_gene_variant|MODIFIER|Bo9g180060.1_exon_1|GENE_Bo9g180060.1_exon_1 upstream_gene_variant|MODIFIER|Bo9g180070.1_exon_4|GENE_Bo9g180070.1_exon_4 upstream_gene_variant|MODIFIER|gene:Bo9g180080|gene:Bo9g180080 downstream_gene_variant|MODIFIER|gene:Bo9g180060|gene:Bo9g180060 downstream_gene_variant|MODIFIER|gene:Bo9g180070|gene:Bo9g180070 downstream_gene_variant|MODIFIER|Bo9g180080.1_exon_5|G…
chr9	53,370,907	SNP	G/G	A/A	12	G/G	11	G/G	23	G/A	5,26	0.8387	0	0.8387	upstream_gene_variant|MODIFIER|Bo9g180060.1_exon_1|GENE_Bo9g180060.1_exon_1 upstream_gene_variant|MODIFIER|Bo9g180070.1_exon_4|GENE_Bo9g180070.1_exon_4 upstream_gene_variant|MODIFIER|gene:Bo9g180080|gene:Bo9g180080 downstream_gene_variant|MODIFIER|gene:Bo9g180060|gene:Bo9g180060 downstream_gene_variant|MODIFIER|gene:Bo9g180070|gene:Bo9g180070 downstream_gene_variant|MODIFIER|Bo9g180080.1_exon_5|G…
chr9	53,370,915	SNP	T/T	C/C	12	T/T	10	T/T	24	T/C	4,26	0.8667	0	0.8667	upstream_gene_variant|MODIFIER|Bo9g180060.1_exon_1|GENE_Bo9g180060.1_exon_1 upstream_gene_variant|MODIFIER|Bo9g180070.1_exon_4|GENE_Bo9g180070.1_exon_4 upstream_gene_variant|MODIFIER|gene:Bo9g180080|gene:Bo9g180080 downstream_gene_variant|MODIFIER|gene:Bo9g180060|gene:Bo9g180060 downstream_gene_variant|MODIFIER|gene:Bo9g180070|gene:Bo9g180070 downstream_gene_variant|MODIFIER|Bo9g180080.1_exon_5|G…
chr9	53,372,401	SNP	T/T	G/G	12	T/T	12	T/T	35	T/G	9,25	0.7353	0	0.7353	upstream_gene_variant|MODIFIER|Bo9g180070.1_exon_4|GENE_Bo9g180070.1_exon_4 upstream_gene_variant|MODIFIER|gene:Bo9g180080|gene:Bo9g180080 downstream_gene_variant|MODIFIER|gene:Bo9g180070|gene:Bo9g180070 downstream_gene_variant|MODIFIER|Bo9g180080.1_exon_5|GENE_Bo9g180080.1_exon_5 intergenic_region|MODIFIER|gene:Bo9g180070-gene:Bo9g180080|Bo9g180070-Bo9g180080
chr9	53,372,408	SNP	T/T	C/C	13	T/T	13	T/T	32	T/C	9,26	0.7429	0	0.7429	upstream_gene_variant|MODIFIER|Bo9g180070.1_exon_4|GENE_Bo9g180070.1_exon_4 upstream_gene_variant|MODIFIER|gene:Bo9g180080|gene:Bo9g180080 downstream_gene_variant|MODIFIER|gene:Bo9g180070|gene:Bo9g180070 downstream_gene_variant|MODIFIER|Bo9g180080.1_exon_5|GENE_Bo9g180080.1_exon_5 intergenic_region|MODIFIER|gene:Bo9g180070-gene:Bo9g180080|Bo9g180070-Bo9g180080
chr9	53,372,414	SNP	C/C	T/T	12	C/C	12	C/C	30	C/T	8,27	0.7714	0	0.7714	upstream_gene_variant|MODIFIER|Bo9g180070.1_exon_4|GENE_Bo9g180070.1_exon_4 upstream_gene_variant|MODIFIER|gene:Bo9g180080|gene:Bo9g180080 downstream_gene_variant|MODIFIER|gene:Bo9g180070|gene:Bo9g180070 downstream_gene_variant|MODIFIER|Bo9g180080.1_exon_5|GENE_Bo9g180080.1_exon_5 intergenic_region|MODIFIER|gene:Bo9g180070-gene:Bo9g180080|Bo9g180070-Bo9g180080
chr9	53,372,418	SNP	T/T	G/G	12	T/T	12	T/T	29	T/G	8,28	0.7778	0	0.7778	upstream_gene_variant|MODIFIER|Bo9g180070.1_exon_4|GENE_Bo9g180070.1_exon_4 upstream_gene_variant|MODIFIER|gene:Bo9g180080|gene:Bo9g180080 downstream_gene_variant|MODIFIER|gene:Bo9g180070|gene:Bo9g180070 downstream_gene_variant|MODIFIER|Bo9g180080.1_exon_5|GENE_Bo9g180080.1_exon_5 intergenic_region|MODIFIER|gene:Bo9g180070-gene:Bo9g180080|Bo9g180070-Bo9g180080
chr9	53,372,481	SNP	T/T	G/G	10	T/T	12	T/T	29	T/G	7,31	0.8158	0	0.8158	upstream_gene_variant|MODIFIER|Bo9g180070.1_exon_4|GENE_Bo9g180070.1_exon_4 upstream_gene_variant|MODIFIER|gene:Bo9g180080|gene:Bo9g180080 downstream_gene_variant|MODIFIER|gene:Bo9g180070|gene:Bo9g180070 downstream_gene_variant|MODIFIER|Bo9g180080.1_exon_5|GENE_Bo9g180080.1_exon_5 intergenic_region|MODIFIER|gene:Bo9g180070-gene:Bo9g180080|Bo9g180070-Bo9g180080
chr9	53,372,513	SNP	G/G	G/G	10	A/A	10	A/A	30	G/A	30,7	0.8108	0	0.8108	upstream_gene_variant|MODIFIER|Bo9g180070.1_exon_4|GENE_Bo9g180070.1_exon_4 upstream_gene_variant|MODIFIER|gene:Bo9g180080|gene:Bo9g180080 downstream_gene_variant|MODIFIER|gene:Bo9g180070|gene:Bo9g180070 downstream_gene_variant|MODIFIER|Bo9g180080.1_exon_5|GENE_Bo9g180080.1_exon_5 intergenic_region|MODIFIER|gene:Bo9g180070-gene:Bo9g180080|Bo9g180070-Bo9g180080
chr9	53,372,519	SNP	G/G	A/A	10	G/G	10	G/G	31	G/A	6,28	0.8235	0	0.8235	upstream_gene_variant|MODIFIER|Bo9g180070.1_exon_4|GENE_Bo9g180070.1_exon_4 upstream_gene_variant|MODIFIER|gene:Bo9g180080|gene:Bo9g180080 downstream_gene_variant|MODIFIER|gene:Bo9g180070|gene:Bo9g180070 downstream_gene_variant|MODIFIER|Bo9g180080.1_exon_5|GENE_Bo9g180080.1_exon_5 intergenic_region|MODIFIER|gene:Bo9g180070-gene:Bo9g180080|Bo9g180070-Bo9g180080
chr9	53,373,446	SNP	G/G	A/A	18	G/G	14	G/A	24,4	G/A	11,52	0.8254	0.1429	0.6825	upstream_gene_variant|MODIFIER|Bo9g180070.1_exon_4|GENE_Bo9g180070.1_exon_4 upstream_gene_variant|MODIFIER|gene:Bo9g180080|gene:Bo9g180080 downstream_gene_variant|MODIFIER|gene:Bo9g180070|gene:Bo9g180070 downstream_gene_variant|MODIFIER|Bo9g180080.1_exon_5|GENE_Bo9g180080.1_exon_5 intergenic_region|MODIFIER|gene:Bo9g180070-gene:Bo9g180080|Bo9g180070-Bo9g180080
chr9	53,373,452	SNP	T/T	A/A	15	T/T	11	T/A	23,3	T/A	11,48	0.8136	0.1154	0.6982	upstream_gene_variant|MODIFIER|Bo9g180070.1_exon_4|GENE_Bo9g180070.1_exon_4 upstream_gene_variant|MODIFIER|gene:Bo9g180080|gene:Bo9g180080 downstream_gene_variant|MODIFIER|gene:Bo9g180070|gene:Bo9g180070 downstream_gene_variant|MODIFIER|Bo9g180080.1_exon_5|GENE_Bo9g180080.1_exon_5 intergenic_region|MODIFIER|gene:Bo9g180070-gene:Bo9g180080|Bo9g180070-Bo9g180080
chr9	53,373,487	SNP	T/T	A/A	18	T/T	12	T/T	31	T/A	11,53	0.8281	0	0.8281	upstream_gene_variant|MODIFIER|Bo9g180070.1_exon_4|GENE_Bo9g180070.1_exon_4 upstream_gene_variant|MODIFIER|gene:Bo9g180080|gene:Bo9g180080 downstream_gene_variant|MODIFIER|gene:Bo9g180070|gene:Bo9g180070 downstream_gene_variant|MODIFIER|Bo9g180080.1_exon_5|GENE_Bo9g180080.1_exon_5 intergenic_region|MODIFIER|gene:Bo9g180070-gene:Bo9g180080|Bo9g180070-Bo9g180080
chr9	53,373,589	SNP	G/G	A/A	21	G/G	10	G/A	30,3	G/A	12,36	0.75	0.0909	0.6591	upstream_gene_variant|MODIFIER|Bo9g180070.1_exon_4|GENE_Bo9g180070.1_exon_4 upstream_gene_variant|MODIFIER|gene:Bo9g180080|gene:Bo9g180080 downstream_gene_variant|MODIFIER|gene:Bo9g180070|gene:Bo9g180070 downstream_gene_variant|MODIFIER|Bo9g180080.1_exon_5|GENE_Bo9g180080.1_exon_5 intergenic_region|MODIFIER|gene:Bo9g180070-gene:Bo9g180080|Bo9g180070-Bo9g180080
chr9	53,373,612	SNP	G/G	G/G	22	A/A	12	G/A	3,32	G/A	36,14	0.72	0.0857	0.6343	upstream_gene_variant|MODIFIER|Bo9g180070.1_exon_4|GENE_Bo9g180070.1_exon_4 upstream_gene_variant|MODIFIER|gene:Bo9g180080|gene:Bo9g180080 downstream_gene_variant|MODIFIER|gene:Bo9g180070|gene:Bo9g180070 downstream_gene_variant|MODIFIER|Bo9g180080.1_exon_5|GENE_Bo9g180080.1_exon_5 intergenic_region|MODIFIER|gene:Bo9g180070-gene:Bo9g180080|Bo9g180070-Bo9g180080
chr9	53,377,254	SNP	G/G	C/C	18	G/G	14	G/C	16,3	G/C	4,39	0.907	0.1579	0.7491	upstream_gene_variant|MODIFIER|gene:Bo9g180090|gene:Bo9g180090 upstream_gene_variant|MODIFIER|Bo9g180090.1_exon_1|GENE_Bo9g180090.1_exon_1 intron_variant|MODIFIER|Bo9g180080.1_exon_5|GENE_Bo9g180080.1_exon_5 intragenic_variant|MODIFIER|gene:Bo9g180080|Bo9g180080 non_coding_transcript_variant|MODIFIER|gene:Bo9g180080|gene:Bo9g180080
chr9	53,377,292	SNP	C/C	T/T	23	C/C	13	C/T	23,5	C/T	4,33	0.8919	0.1786	0.7133	splice_region_variant&intron_variant|LOW|Bo9g180080.1_exon_5|GENE_Bo9g180080.1_exon_5 upstream_gene_variant|MODIFIER|gene:Bo9g180090|gene:Bo9g180090 upstream_gene_variant|MODIFIER|Bo9g180090.1_exon_1|GENE_Bo9g180090.1_exon_1 intragenic_variant|MODIFIER|gene:Bo9g180080|Bo9g180080 non_coding_transcript_variant|MODIFIER|gene:Bo9g180080|gene:Bo9g180080
chr9	53,377,380	SNP	G/G	G/G	22	C/C	10	G/C	4,30	G/C	45,5	0.9	0.1176	0.7824	missense_variant|MODERATE|Bo9g180080.1_exon_5|GENE_Bo9g180080.1_exon_5 upstream_gene_variant|MODIFIER|gene:Bo9g180090|gene:Bo9g180090 upstream_gene_variant|MODIFIER|Bo9g180090.1_exon_1|GENE_Bo9g180090.1_exon_1 intragenic_variant|MODIFIER|gene:Bo9g180080|Bo9g180080 non_coding_transcript_variant|MODIFIER|gene:Bo9g180080|gene:Bo9g180080
chr9	53,377,766	SNP	A/A	C/C	28	A/A	10	A/C	21,3	A/C	10,60	0.8571	0.125	0.7321	upstream_gene_variant|MODIFIER|Bo9g180080.1_exon_5|GENE_Bo9g180080.1_exon_5 upstream_gene_variant|MODIFIER|gene:Bo9g180090|gene:Bo9g180090 upstream_gene_variant|MODIFIER|Bo9g180090.1_exon_1|GENE_Bo9g180090.1_exon_1 downstream_gene_variant|MODIFIER|gene:Bo9g180080|gene:Bo9g180080 intergenic_region|MODIFIER|gene:Bo9g180080-gene:Bo9g180090|Bo9g180080-Bo9g180090
chr9	53,377,789	SNP	A/A	T/T	31	A/A	12	A/T	27,3	A/T	10,62	0.8611	0.1	0.7611	upstream_gene_variant|MODIFIER|Bo9g180080.1_exon_5|GENE_Bo9g180080.1_exon_5 upstream_gene_variant|MODIFIER|gene:Bo9g180090|gene:Bo9g180090 upstream_gene_variant|MODIFIER|Bo9g180090.1_exon_1|GENE_Bo9g180090.1_exon_1 downstream_gene_variant|MODIFIER|gene:Bo9g180080|gene:Bo9g180080 intergenic_region|MODIFIER|gene:Bo9g180080-gene:Bo9g180090|Bo9g180080-Bo9g180090
chr9	53,377,843	SNP	C/C	C/C	24	G/G	11	G/G	32	C/G	60,12	0.8333	0	0.8333	upstream_gene_variant|MODIFIER|Bo9g180080.1_exon_5|GENE_Bo9g180080.1_exon_5 upstream_gene_variant|MODIFIER|gene:Bo9g180090|gene:Bo9g180090 upstream_gene_variant|MODIFIER|Bo9g180090.1_exon_1|GENE_Bo9g180090.1_exon_1 downstream_gene_variant|MODIFIER|gene:Bo9g180080|gene:Bo9g180080 intergenic_region|MODIFIER|gene:Bo9g180080-gene:Bo9g180090|Bo9g180080-Bo9g180090
chr9	53,382,170	SNP	A/A	T/T	10	A/A	13	A/T	24,10	A/T	3,40	0.9302	0.2941	0.6361	upstream_gene_variant|MODIFIER|Bo9g180080.1_exon_5|GENE_Bo9g180080.1_exon_5 downstream_gene_variant|MODIFIER|gene:Bo9g180080|gene:Bo9g180080 downstream_gene_variant|MODIFIER|gene:Bo9g180090|gene:Bo9g180090 downstream_gene_variant|MODIFIER|Bo9g180090.1_exon_1|GENE_Bo9g180090.1_exon_1 intergenic_region|MODIFIER|gene:Bo9g180090-gene:Bo9g180100|Bo9g180090-Bo9g180100
chr9	53,382,176	SNP	A/A	G/G	10	A/A	13	A/G	24,9	A/G	3,38	0.9268	0.2727	0.6541	upstream_gene_variant|MODIFIER|Bo9g180080.1_exon_5|GENE_Bo9g180080.1_exon_5 downstream_gene_variant|MODIFIER|gene:Bo9g180080|gene:Bo9g180080 downstream_gene_variant|MODIFIER|gene:Bo9g180090|gene:Bo9g180090 downstream_gene_variant|MODIFIER|Bo9g180090.1_exon_1|GENE_Bo9g180090.1_exon_1 intergenic_region|MODIFIER|gene:Bo9g180090-gene:Bo9g180100|Bo9g180090-Bo9g180100
chr9	53,382,177	SNP	G/G	A/A	10	G/G	13	G/A	23,9	G/A	3,38	0.9268	0.2813	0.6456	upstream_gene_variant|MODIFIER|Bo9g180080.1_exon_5|GENE_Bo9g180080.1_exon_5 downstream_gene_variant|MODIFIER|gene:Bo9g180080|gene:Bo9g180080 downstream_gene_variant|MODIFIER|gene:Bo9g180090|gene:Bo9g180090 downstream_gene_variant|MODIFIER|Bo9g180090.1_exon_1|GENE_Bo9g180090.1_exon_1 intergenic_region|MODIFIER|gene:Bo9g180090-gene:Bo9g180100|Bo9g180090-Bo9g180100
chr9	53,383,342	SNP	A/A	G/G	18	A/A	13	A/G	37,5	A/G	6,38	0.8636	0.119	0.7446	downstream_gene_variant|MODIFIER|gene:Bo9g180090|gene:Bo9g180090 downstream_gene_variant|MODIFIER|Bo9g180090.1_exon_1|GENE_Bo9g180090.1_exon_1 intergenic_region|MODIFIER|gene:Bo9g180090-gene:Bo9g180100|Bo9g180090-Bo9g180100
chr9	53,383,364	SNP	T/T	C/C	21	T/T	11	T/C	40,5	T/C	6,32	0.8421	0.1111	0.731	downstream_gene_variant|MODIFIER|gene:Bo9g180090|gene:Bo9g180090 downstream_gene_variant|MODIFIER|Bo9g180090.1_exon_1|GENE_Bo9g180090.1_exon_1 intergenic_region|MODIFIER|gene:Bo9g180090-gene:Bo9g180100|Bo9g180090-Bo9g180100
chr9	53,383,367	SNP	C/C	T/T	20	C/C	11	C/T	39,5	C/T	6,28	0.8235	0.1136	0.7099	downstream_gene_variant|MODIFIER|gene:Bo9g180090|gene:Bo9g180090 downstream_gene_variant|MODIFIER|Bo9g180090.1_exon_1|GENE_Bo9g180090.1_exon_1 intergenic_region|MODIFIER|gene:Bo9g180090-gene:Bo9g180100|Bo9g180090-Bo9g180100
chr9	53,383,380	SNP	A/A	G/G	20	A/A	14	A/G	37,5	A/G	6,32	0.8421	0.119	0.7231	downstream_gene_variant|MODIFIER|gene:Bo9g180090|gene:Bo9g180090 downstream_gene_variant|MODIFIER|Bo9g180090.1_exon_1|GENE_Bo9g180090.1_exon_1 intergenic_region|MODIFIER|gene:Bo9g180090-gene:Bo9g180100|Bo9g180090-Bo9g180100
chr9	53,383,405	SNP	G/G	G/G	20	T/T	15	G/T	4,38	G/T	41,5	0.8913	0.0952	0.7961	downstream_gene_variant|MODIFIER|gene:Bo9g180090|gene:Bo9g180090 downstream_gene_variant|MODIFIER|Bo9g180090.1_exon_1|GENE_Bo9g180090.1_exon_1 intergenic_region|MODIFIER|gene:Bo9g180090-gene:Bo9g180100|Bo9g180090-Bo9g180100
chr9	53,385,758	SNP	T/T	T/T	16	A/A	10	A/A	35	T/A	26,7	0.7879	0	0.7879	downstream_gene_variant|MODIFIER|gene:Bo9g180090|gene:Bo9g180090 downstream_gene_variant|MODIFIER|Bo9g180090.1_exon_1|GENE_Bo9g180090.1_exon_1 intergenic_region|MODIFIER|gene:Bo9g180090-gene:Bo9g180100|Bo9g180090-Bo9g180100
chr9	53,386,089	SNP	A/A	C/C	19	A/A	10	A/A	28	A/C	4,40	0.9091	0	0.9091	intergenic_region|MODIFIER|gene:Bo9g180090-gene:Bo9g180100|Bo9g180090-Bo9g180100
chr9	53,386,091	SNP	A/A	T/T	19	A/A	10	A/A	28	A/T	4,40	0.9091	0	0.9091	intergenic_region|MODIFIER|gene:Bo9g180090-gene:Bo9g180100|Bo9g180090-Bo9g180100
chr9	53,386,097	SNP	A/A	T/T	19	A/A	10	A/A	27	A/T	4,45	0.9184	0	0.9184	intergenic_region|MODIFIER|gene:Bo9g180090-gene:Bo9g180100|Bo9g180090-Bo9g180100
chr9	53,386,146	SNP	A/A	G/G	20	A/A	11	A/A	24	A/G	4,43	0.9149	0	0.9149	intergenic_region|MODIFIER|gene:Bo9g180090-gene:Bo9g180100|Bo9g180090-Bo9g180100
chr9	53,386,155	SNP	T/T	G/G	19	T/T	11	T/T	25	T/G	4,42	0.913	0	0.913	intergenic_region|MODIFIER|gene:Bo9g180090-gene:Bo9g180100|Bo9g180090-Bo9g180100
chr9	53,386,291	SNP	C/C	T/T	20	C/C	10	C/C	41	C/T	12,27	0.6923	0	0.6923	upstream_gene_variant|MODIFIER|gene:Bo9g180100|gene:Bo9g180100 downstream_gene_variant|MODIFIER|Bo9g180100.1_exon_5|GENE_Bo9g180100.1_exon_5 intergenic_region|MODIFIER|gene:Bo9g180090-gene:Bo9g180100|Bo9g180090-Bo9g180100
chr9	53,386,427	SNP	A/A	G/G	12	A/A	11	A/A	39	A/G	9,16	0.64	0	0.64	upstream_gene_variant|MODIFIER|gene:Bo9g180100|gene:Bo9g180100 downstream_gene_variant|MODIFIER|Bo9g180100.1_exon_5|GENE_Bo9g180100.1_exon_5 intergenic_region|MODIFIER|gene:Bo9g180090-gene:Bo9g180100|Bo9g180090-Bo9g180100
chr9	53,387,306	SNP	A/A	C/C	11	A/A	14	A/A	32	A/C	10,24	0.7059	0	0.7059	upstream_gene_variant|MODIFIER|gene:Bo9g180100|gene:Bo9g180100 downstream_gene_variant|MODIFIER|Bo9g180100.1_exon_5|GENE_Bo9g180100.1_exon_5 intergenic_region|MODIFIER|gene:Bo9g180090-gene:Bo9g180100|Bo9g180090-Bo9g180100
chr9	53,387,311	SNP	G/G	A/A	11	G/G	15	G/G	33	G/A	10,24	0.7059	0	0.7059	upstream_gene_variant|MODIFIER|gene:Bo9g180100|gene:Bo9g180100 downstream_gene_variant|MODIFIER|Bo9g180100.1_exon_5|GENE_Bo9g180100.1_exon_5 intergenic_region|MODIFIER|gene:Bo9g180090-gene:Bo9g180100|Bo9g180090-Bo9g180100
chr9	53,387,337	SNP	G/G	A/A	12	G/G	13	G/G	36	G/A	4,20	0.8333	0	0.8333	upstream_gene_variant|MODIFIER|gene:Bo9g180100|gene:Bo9g180100 downstream_gene_variant|MODIFIER|Bo9g180100.1_exon_5|GENE_Bo9g180100.1_exon_5 intergenic_region|MODIFIER|gene:Bo9g180090-gene:Bo9g180100|Bo9g180090-Bo9g180100
chr9	53,387,346	SNP	A/A	T/T	10	A/A	12	A/A	36	A/T	4,19	0.8261	0	0.8261	upstream_gene_variant|MODIFIER|gene:Bo9g180100|gene:Bo9g180100 downstream_gene_variant|MODIFIER|Bo9g180100.1_exon_5|GENE_Bo9g180100.1_exon_5 intergenic_region|MODIFIER|gene:Bo9g180090-gene:Bo9g180100|Bo9g180090-Bo9g180100
chr9	53,387,354	SNP	T/T	C/C	10	T/T	12	T/T	31	T/C	5,18	0.7826	0	0.7826	upstream_gene_variant|MODIFIER|gene:Bo9g180100|gene:Bo9g180100 downstream_gene_variant|MODIFIER|Bo9g180100.1_exon_5|GENE_Bo9g180100.1_exon_5 intergenic_region|MODIFIER|gene:Bo9g180090-gene:Bo9g180100|Bo9g180090-Bo9g180100
chr9	53,387,382	SNP	A/A	T/T	12	A/A	17	A/A	32	A/T	7,23	0.7667	0	0.7667	upstream_gene_variant|MODIFIER|gene:Bo9g180100|gene:Bo9g180100 downstream_gene_variant|MODIFIER|Bo9g180100.1_exon_5|GENE_Bo9g180100.1_exon_5 intergenic_region|MODIFIER|gene:Bo9g180090-gene:Bo9g180100|Bo9g180090-Bo9g180100
chr9	53,387,390	SNP	A/A	A/A	12	C/C	15	C/C	31	A/C	22,8	0.7333	0	0.7333	upstream_gene_variant|MODIFIER|gene:Bo9g180100|gene:Bo9g180100 downstream_gene_variant|MODIFIER|Bo9g180100.1_exon_5|GENE_Bo9g180100.1_exon_5 intergenic_region|MODIFIER|gene:Bo9g180090-gene:Bo9g180100|Bo9g180090-Bo9g180100
chr9	53,388,060	SNP	A/A	T/T	10	A/A	10	A/A	32	A/T	8,12	0.6	0	0.6	upstream_gene_variant|MODIFIER|gene:Bo9g180100|gene:Bo9g180100 downstream_gene_variant|MODIFIER|Bo9g180100.1_exon_5|GENE_Bo9g180100.1_exon_5 intergenic_region|MODIFIER|gene:Bo9g180090-gene:Bo9g180100|Bo9g180090-Bo9g180100
chr9	53,388,523	SNP	C/C	A/A	12	C/C	13	C/C	33	C/A	16,23	0.5897	0	0.5897	upstream_gene_variant|MODIFIER|gene:Bo9g180100|gene:Bo9g180100 downstream_gene_variant|MODIFIER|Bo9g180100.1_exon_5|GENE_Bo9g180100.1_exon_5 intergenic_region|MODIFIER|gene:Bo9g180090-gene:Bo9g180100|Bo9g180090-Bo9g180100
chr9	53,388,532	SNP	T/T	C/C	14	T/T	14	T/T	34	T/C	16,21	0.5676	0	0.5676	upstream_gene_variant|MODIFIER|gene:Bo9g180100|gene:Bo9g180100 downstream_gene_variant|MODIFIER|Bo9g180100.1_exon_5|GENE_Bo9g180100.1_exon_5 intergenic_region|MODIFIER|gene:Bo9g180090-gene:Bo9g180100|Bo9g180090-Bo9g180100
chr9	53,388,538	SNP	A/A	T/T	14	A/A	12	A/A	35	A/T	16,21	0.5676	0	0.5676	upstream_gene_variant|MODIFIER|gene:Bo9g180100|gene:Bo9g180100 downstream_gene_variant|MODIFIER|Bo9g180100.1_exon_5|GENE_Bo9g180100.1_exon_5 intergenic_region|MODIFIER|gene:Bo9g180090-gene:Bo9g180100|Bo9g180090-Bo9g180100
chr9	53,388,543	SNP	A/A	G/G	14	A/A	12	A/A	36	A/G	16,22	0.5789	0	0.5789	upstream_gene_variant|MODIFIER|gene:Bo9g180100|gene:Bo9g180100 downstream_gene_variant|MODIFIER|Bo9g180100.1_exon_5|GENE_Bo9g180100.1_exon_5 intergenic_region|MODIFIER|gene:Bo9g180090-gene:Bo9g180100|Bo9g180090-Bo9g180100
chr9	53,388,571	SNP	G/G	A/A	14	G/G	11	G/G	36	G/A	13,16	0.5517	0	0.5517	upstream_gene_variant|MODIFIER|gene:Bo9g180100|gene:Bo9g180100 downstream_gene_variant|MODIFIER|Bo9g180100.1_exon_5|GENE_Bo9g180100.1_exon_5 intergenic_region|MODIFIER|gene:Bo9g180090-gene:Bo9g180100|Bo9g180090-Bo9g180100
chr9	53,388,588	SNP	G/G	C/C	13	G/G	13	G/G	36	G/C	12,12	0.5	0	0.5	upstream_gene_variant|MODIFIER|gene:Bo9g180100|gene:Bo9g180100 downstream_gene_variant|MODIFIER|Bo9g180100.1_exon_5|GENE_Bo9g180100.1_exon_5 intergenic_region|MODIFIER|gene:Bo9g180090-gene:Bo9g180100|Bo9g180090-Bo9g180100
chr9	53,388,605	SNP	C/C	G/G	13	C/C	13	C/C	38	C/G	12,18	0.6	0	0.6	upstream_gene_variant|MODIFIER|gene:Bo9g180100|gene:Bo9g180100 downstream_gene_variant|MODIFIER|Bo9g180100.1_exon_5|GENE_Bo9g180100.1_exon_5 intergenic_region|MODIFIER|gene:Bo9g180090-gene:Bo9g180100|Bo9g180090-Bo9g180100
chr9	53,391,237	SNP	T/T	C/C	17	T/T	13	T/T	34	T/C	6,23	0.7931	0	0.7931	upstream_gene_variant|MODIFIER|gene:Bo9g180100|gene:Bo9g180100 upstream_gene_variant|MODIFIER|gene:Bo9g180110|gene:Bo9g180110 downstream_gene_variant|MODIFIER|Bo9g180100.1_exon_5|GENE_Bo9g180100.1_exon_5 downstream_gene_variant|MODIFIER|Bo9g180110.1_exon_3|GENE_Bo9g180110.1_exon_3 intergenic_region|MODIFIER|gene:Bo9g180090-gene:Bo9g180100|Bo9g180090-Bo9g180100
chr9	53,391,257	SNP	A/A	T/T	15	A/A	15	A/A	32	A/T	5,24	0.8276	0	0.8276	upstream_gene_variant|MODIFIER|gene:Bo9g180100|gene:Bo9g180100 upstream_gene_variant|MODIFIER|gene:Bo9g180110|gene:Bo9g180110 downstream_gene_variant|MODIFIER|Bo9g180100.1_exon_5|GENE_Bo9g180100.1_exon_5 downstream_gene_variant|MODIFIER|Bo9g180110.1_exon_3|GENE_Bo9g180110.1_exon_3 intergenic_region|MODIFIER|gene:Bo9g180090-gene:Bo9g180100|Bo9g180090-Bo9g180100
chr9	53,391,483	SNP	T/T	G/G	19	T/T	11	T/G	35,3	T/G	8,46	0.8519	0.0789	0.7729	missense_variant|MODERATE|Bo9g180100.1_exon_5|GENE_Bo9g180100.1_exon_5 upstream_gene_variant|MODIFIER|gene:Bo9g180110|gene:Bo9g180110 downstream_gene_variant|MODIFIER|Bo9g180110.1_exon_3|GENE_Bo9g180110.1_exon_3 intragenic_variant|MODIFIER|gene:Bo9g180100|Bo9g180100 non_coding_transcript_variant|MODIFIER|gene:Bo9g180100|gene:Bo9g180100
chr9	53,391,486	SNP	A/A	A/A	27	G/G	11	A/G	4,34	A/G	46,7	0.8679	0.1053	0.7627	synonymous_variant|LOW|Bo9g180100.1_exon_5|GENE_Bo9g180100.1_exon_5 upstream_gene_variant|MODIFIER|gene:Bo9g180110|gene:Bo9g180110 downstream_gene_variant|MODIFIER|Bo9g180110.1_exon_3|GENE_Bo9g180110.1_exon_3 intragenic_variant|MODIFIER|gene:Bo9g180100|Bo9g180100 non_coding_transcript_variant|MODIFIER|gene:Bo9g180100|gene:Bo9g180100
chr9	53,391,831	SNP	T/T	T/T	15	C/C	13	C/C	39	T/C	34,12	0.7391	0	0.7391	missense_variant|MODERATE|Bo9g180100.1_exon_5|GENE_Bo9g180100.1_exon_5 upstream_gene_variant|MODIFIER|gene:Bo9g180110|gene:Bo9g180110 downstream_gene_variant|MODIFIER|Bo9g180110.1_exon_3|GENE_Bo9g180110.1_exon_3 intragenic_variant|MODIFIER|gene:Bo9g180100|Bo9g180100 non_coding_transcript_variant|MODIFIER|gene:Bo9g180100|gene:Bo9g180100
chr9	53,391,876	SNP	C/C	T/T	13	C/C	10	C/T	30,4	C/T	10,33	0.7674	0.1176	0.6498	missense_variant|MODERATE|Bo9g180100.1_exon_5|GENE_Bo9g180100.1_exon_5 upstream_gene_variant|MODIFIER|gene:Bo9g180110|gene:Bo9g180110 downstream_gene_variant|MODIFIER|Bo9g180110.1_exon_3|GENE_Bo9g180110.1_exon_3 intragenic_variant|MODIFIER|gene:Bo9g180100|Bo9g180100 non_coding_transcript_variant|MODIFIER|gene:Bo9g180100|gene:Bo9g180100
chr9	53,392,002	SNP	T/T	C/C	10	T/T	10	T/C	36,4	T/C	8,24	0.75	0.1	0.65	upstream_gene_variant|MODIFIER|gene:Bo9g180110|gene:Bo9g180110 downstream_gene_variant|MODIFIER|Bo9g180110.1_exon_3|GENE_Bo9g180110.1_exon_3 intron_variant|MODIFIER|Bo9g180100.1_exon_5|GENE_Bo9g180100.1_exon_5 intragenic_variant|MODIFIER|gene:Bo9g180100|Bo9g180100 non_coding_transcript_variant|MODIFIER|gene:Bo9g180100|gene:Bo9g180100
chr9	53,392,550	SNP	T/T	T/T	11	A/A	13	T/A	3,37	T/A	37,14	0.7255	0.075	0.6505	synonymous_variant|LOW|Bo9g180100.1_exon_5|GENE_Bo9g180100.1_exon_5 upstream_gene_variant|MODIFIER|gene:Bo9g180110|gene:Bo9g180110 downstream_gene_variant|MODIFIER|Bo9g180110.1_exon_3|GENE_Bo9g180110.1_exon_3 intragenic_variant|MODIFIER|gene:Bo9g180100|Bo9g180100 non_coding_transcript_variant|MODIFIER|gene:Bo9g180100|gene:Bo9g180100
chr9	53,392,904	SNP	G/G	G/G	18	A/A	17	G/A	2,25	G/A	30,6	0.8333	0.0741	0.7593	upstream_gene_variant|MODIFIER|gene:Bo9g180110|gene:Bo9g180110 downstream_gene_variant|MODIFIER|Bo9g180110.1_exon_3|GENE_Bo9g180110.1_exon_3 intron_variant|MODIFIER|Bo9g180100.1_exon_5|GENE_Bo9g180100.1_exon_5 intragenic_variant|MODIFIER|gene:Bo9g180100|Bo9g180100 non_coding_transcript_variant|MODIFIER|gene:Bo9g180100|gene:Bo9g180100
chr9	53,392,907	SNP	C/C	C/C	19	T/T	16	C/T	2,25	C/T	30,6	0.8333	0.0741	0.7593	upstream_gene_variant|MODIFIER|gene:Bo9g180110|gene:Bo9g180110 downstream_gene_variant|MODIFIER|Bo9g180110.1_exon_3|GENE_Bo9g180110.1_exon_3 intron_variant|MODIFIER|Bo9g180100.1_exon_5|GENE_Bo9g180100.1_exon_5 intragenic_variant|MODIFIER|gene:Bo9g180100|Bo9g180100 non_coding_transcript_variant|MODIFIER|gene:Bo9g180100|gene:Bo9g180100
chr9	53,392,998	SNP	A/A	A/A	14	G/G	15	G/G	37	A/A	27	1	0	1	splice_region_variant&intron_variant|LOW|Bo9g180100.1_exon_5|GENE_Bo9g180100.1_exon_5 upstream_gene_variant|MODIFIER|gene:Bo9g180110|gene:Bo9g180110 downstream_gene_variant|MODIFIER|Bo9g180110.1_exon_3|GENE_Bo9g180110.1_exon_3 intragenic_variant|MODIFIER|gene:Bo9g180100|Bo9g180100 non_coding_transcript_variant|MODIFIER|gene:Bo9g180100|gene:Bo9g180100
chr9	53,393,059	SNP	A/A	A/A	12	G/G	15	G/G	35	A/G	24,6	0.8	0	0.8	synonymous_variant|LOW|Bo9g180100.1_exon_5|GENE_Bo9g180100.1_exon_5 upstream_gene_variant|MODIFIER|gene:Bo9g180110|gene:Bo9g180110 downstream_gene_variant|MODIFIER|Bo9g180110.1_exon_3|GENE_Bo9g180110.1_exon_3 intragenic_variant|MODIFIER|gene:Bo9g180100|Bo9g180100 non_coding_transcript_variant|MODIFIER|gene:Bo9g180100|gene:Bo9g180100
chr9	53,393,232	SNP	C/C	C/C	10	A/A	14	A/A	33	C/A	30,12	0.7143	0	0.7143	splice_region_variant&intron_variant|LOW|Bo9g180100.1_exon_5|GENE_Bo9g180100.1_exon_5 upstream_gene_variant|MODIFIER|gene:Bo9g180110|gene:Bo9g180110 downstream_gene_variant|MODIFIER|Bo9g180110.1_exon_3|GENE_Bo9g180110.1_exon_3 intragenic_variant|MODIFIER|gene:Bo9g180100|Bo9g180100 non_coding_transcript_variant|MODIFIER|gene:Bo9g180100|gene:Bo9g180100
chr9	53,393,239	SNP	T/T	T/T	10	C/C	15	C/C	33	T/C	30,12	0.7143	0	0.7143	splice_region_variant&synonymous_variant|LOW|Bo9g180100.1_exon_5|GENE_Bo9g180100.1_exon_5 upstream_gene_variant|MODIFIER|gene:Bo9g180110|gene:Bo9g180110 downstream_gene_variant|MODIFIER|Bo9g180110.1_exon_3|GENE_Bo9g180110.1_exon_3 intragenic_variant|MODIFIER|gene:Bo9g180100|Bo9g180100 non_coding_transcript_variant|MODIFIER|gene:Bo9g180100|gene:Bo9g180100
chr9	53,393,242	SNP	G/G	G/G	10	T/T	15	T/T	35	G/T	28,12	0.7	0	0.7	synonymous_variant|LOW|Bo9g180100.1_exon_5|GENE_Bo9g180100.1_exon_5 upstream_gene_variant|MODIFIER|gene:Bo9g180110|gene:Bo9g180110 downstream_gene_variant|MODIFIER|Bo9g180110.1_exon_3|GENE_Bo9g180110.1_exon_3 intragenic_variant|MODIFIER|gene:Bo9g180100|Bo9g180100 non_coding_transcript_variant|MODIFIER|gene:Bo9g180100|gene:Bo9g180100
chr9	53,393,285	SNP	G/G	G/G	10	A/A	14	A/A	33	G/A	27,12	0.6923	0	0.6923	upstream_gene_variant|MODIFIER|Bo9g180100.1_exon_5|GENE_Bo9g180100.1_exon_5 upstream_gene_variant|MODIFIER|gene:Bo9g180110|gene:Bo9g180110 downstream_gene_variant|MODIFIER|gene:Bo9g180100|gene:Bo9g180100 downstream_gene_variant|MODIFIER|Bo9g180110.1_exon_3|GENE_Bo9g180110.1_exon_3 intergenic_region|MODIFIER|gene:Bo9g180100-gene:Bo9g180110|Bo9g180100-Bo9g180110
chr9	53,393,599	SNP	T/T	T/T	13	A/A	15	A/A	25	T/A	25,10	0.7143	0	0.7143	upstream_gene_variant|MODIFIER|Bo9g180100.1_exon_5|GENE_Bo9g180100.1_exon_5 upstream_gene_variant|MODIFIER|gene:Bo9g180110|gene:Bo9g180110 downstream_gene_variant|MODIFIER|gene:Bo9g180100|gene:Bo9g180100 downstream_gene_variant|MODIFIER|Bo9g180110.1_exon_3|GENE_Bo9g180110.1_exon_3 intergenic_region|MODIFIER|gene:Bo9g180100-gene:Bo9g180110|Bo9g180100-Bo9g180110
chr9	53,393,843	SNP	A/A	A/A	16	T/T	11	T/T	29	A/T	15,6	0.7143	0	0.7143	upstream_gene_variant|MODIFIER|Bo9g180100.1_exon_5|GENE_Bo9g180100.1_exon_5 upstream_gene_variant|MODIFIER|gene:Bo9g180110|gene:Bo9g180110 downstream_gene_variant|MODIFIER|gene:Bo9g180100|gene:Bo9g180100 downstream_gene_variant|MODIFIER|Bo9g180110.1_exon_3|GENE_Bo9g180110.1_exon_3 intergenic_region|MODIFIER|gene:Bo9g180100-gene:Bo9g180110|Bo9g180100-Bo9g180110
chr9	53,393,923	SNP	G/G	G/G	16	A/A	10	A/A	24	G/A	23,5	0.8214	0	0.8214	upstream_gene_variant|MODIFIER|Bo9g180100.1_exon_5|GENE_Bo9g180100.1_exon_5 upstream_gene_variant|MODIFIER|gene:Bo9g180110|gene:Bo9g180110 downstream_gene_variant|MODIFIER|gene:Bo9g180100|gene:Bo9g180100 downstream_gene_variant|MODIFIER|Bo9g180110.1_exon_3|GENE_Bo9g180110.1_exon_3 intergenic_region|MODIFIER|gene:Bo9g180100-gene:Bo9g180110|Bo9g180100-Bo9g180110
chr9	53,393,924	SNP	T/T	G/G	15	T/T	12	T/T	24	T/G	5,23	0.8214	0	0.8214	upstream_gene_variant|MODIFIER|Bo9g180100.1_exon_5|GENE_Bo9g180100.1_exon_5 upstream_gene_variant|MODIFIER|gene:Bo9g180110|gene:Bo9g180110 downstream_gene_variant|MODIFIER|gene:Bo9g180100|gene:Bo9g180100 downstream_gene_variant|MODIFIER|Bo9g180110.1_exon_3|GENE_Bo9g180110.1_exon_3 intergenic_region|MODIFIER|gene:Bo9g180100-gene:Bo9g180110|Bo9g180100-Bo9g180110
chr9	53,393,926	SNP	C/C	T/T	15	C/C	12	C/C	24	C/T	5,22	0.8148	0	0.8148	upstream_gene_variant|MODIFIER|Bo9g180100.1_exon_5|GENE_Bo9g180100.1_exon_5 upstream_gene_variant|MODIFIER|gene:Bo9g180110|gene:Bo9g180110 downstream_gene_variant|MODIFIER|gene:Bo9g180100|gene:Bo9g180100 downstream_gene_variant|MODIFIER|Bo9g180110.1_exon_3|GENE_Bo9g180110.1_exon_3 intergenic_region|MODIFIER|gene:Bo9g180100-gene:Bo9g180110|Bo9g180100-Bo9g180110
chr9	53,393,959	SNP	C/C	C/C	11	T/T	10	T/T	18	C/T	26,7	0.7879	0	0.7879	upstream_gene_variant|MODIFIER|Bo9g180100.1_exon_5|GENE_Bo9g180100.1_exon_5 upstream_gene_variant|MODIFIER|gene:Bo9g180110|gene:Bo9g180110 downstream_gene_variant|MODIFIER|gene:Bo9g180100|gene:Bo9g180100 downstream_gene_variant|MODIFIER|Bo9g180110.1_exon_3|GENE_Bo9g180110.1_exon_3 intergenic_region|MODIFIER|gene:Bo9g180100-gene:Bo9g180110|Bo9g180100-Bo9g180110
chr9	53,394,743	SNP	G/G	C/C	10	G/G	10	G/C	25,2	G/C	5,22	0.8148	0.0741	0.7407	upstream_gene_variant|MODIFIER|Bo9g180100.1_exon_5|GENE_Bo9g180100.1_exon_5 upstream_gene_variant|MODIFIER|gene:Bo9g180110|gene:Bo9g180110 downstream_gene_variant|MODIFIER|gene:Bo9g180100|gene:Bo9g180100 downstream_gene_variant|MODIFIER|Bo9g180110.1_exon_3|GENE_Bo9g180110.1_exon_3 intergenic_region|MODIFIER|gene:Bo9g180100-gene:Bo9g180110|Bo9g180100-Bo9g180110
chr9	53,394,787	SNP	A/A	A/A	10	G/G	11	G/G	24	A/G	29,7	0.8056	0	0.8056	upstream_gene_variant|MODIFIER|Bo9g180100.1_exon_5|GENE_Bo9g180100.1_exon_5 upstream_gene_variant|MODIFIER|gene:Bo9g180110|gene:Bo9g180110 downstream_gene_variant|MODIFIER|gene:Bo9g180100|gene:Bo9g180100 downstream_gene_variant|MODIFIER|Bo9g180110.1_exon_3|GENE_Bo9g180110.1_exon_3 intergenic_region|MODIFIER|gene:Bo9g180100-gene:Bo9g180110|Bo9g180100-Bo9g180110
chr9	53,394,821	SNP	T/T	T/T	11	A/A	14	A/A	24	T/A	27,4	0.871	0	0.871	upstream_gene_variant|MODIFIER|Bo9g180100.1_exon_5|GENE_Bo9g180100.1_exon_5 upstream_gene_variant|MODIFIER|gene:Bo9g180110|gene:Bo9g180110 downstream_gene_variant|MODIFIER|gene:Bo9g180100|gene:Bo9g180100 downstream_gene_variant|MODIFIER|Bo9g180110.1_exon_3|GENE_Bo9g180110.1_exon_3 intergenic_region|MODIFIER|gene:Bo9g180100-gene:Bo9g180110|Bo9g180100-Bo9g180110
chr9	53,394,822	SNP	A/A	T/T	11	A/A	14	A/A	24	A/T	4,27	0.871	0	0.871	upstream_gene_variant|MODIFIER|Bo9g180100.1_exon_5|GENE_Bo9g180100.1_exon_5 upstream_gene_variant|MODIFIER|gene:Bo9g180110|gene:Bo9g180110 downstream_gene_variant|MODIFIER|gene:Bo9g180100|gene:Bo9g180100 downstream_gene_variant|MODIFIER|Bo9g180110.1_exon_3|GENE_Bo9g180110.1_exon_3 intergenic_region|MODIFIER|gene:Bo9g180100-gene:Bo9g180110|Bo9g180100-Bo9g180110
chr9	53,394,826	SNP	A/A	A/A	10	C/C	13	C/C	26	A/C	27,4	0.871	0	0.871	upstream_gene_variant|MODIFIER|Bo9g180100.1_exon_5|GENE_Bo9g180100.1_exon_5 upstream_gene_variant|MODIFIER|gene:Bo9g180110|gene:Bo9g180110 downstream_gene_variant|MODIFIER|gene:Bo9g180100|gene:Bo9g180100 downstream_gene_variant|MODIFIER|Bo9g180110.1_exon_3|GENE_Bo9g180110.1_exon_3 intergenic_region|MODIFIER|gene:Bo9g180100-gene:Bo9g180110|Bo9g180100-Bo9g180110
chr9	53,395,066	SNP	G/G	G/G	11	A/A	12	A/A	43	G/A	21,11	0.6563	0	0.6563	upstream_gene_variant|MODIFIER|Bo9g180100.1_exon_5|GENE_Bo9g180100.1_exon_5 upstream_gene_variant|MODIFIER|gene:Bo9g180110|gene:Bo9g180110 downstream_gene_variant|MODIFIER|gene:Bo9g180100|gene:Bo9g180100 downstream_gene_variant|MODIFIER|Bo9g180110.1_exon_3|GENE_Bo9g180110.1_exon_3 intergenic_region|MODIFIER|gene:Bo9g180100-gene:Bo9g180110|Bo9g180100-Bo9g180110
chr9	53,395,079	SNP	T/T	T/T	11	G/G	10	T/G	3,40	T/G	20,11	0.6452	0.0698	0.5754	upstream_gene_variant|MODIFIER|Bo9g180100.1_exon_5|GENE_Bo9g180100.1_exon_5 upstream_gene_variant|MODIFIER|gene:Bo9g180110|gene:Bo9g180110 downstream_gene_variant|MODIFIER|gene:Bo9g180100|gene:Bo9g180100 downstream_gene_variant|MODIFIER|Bo9g180110.1_exon_3|GENE_Bo9g180110.1_exon_3 intergenic_region|MODIFIER|gene:Bo9g180100-gene:Bo9g180110|Bo9g180100-Bo9g180110
chr9	53,395,277	SNP	G/G	A/A	10	G/G	16	G/A	39,3	G/A	12,21	0.6364	0.0714	0.5649	upstream_gene_variant|MODIFIER|Bo9g180100.1_exon_5|GENE_Bo9g180100.1_exon_5 upstream_gene_variant|MODIFIER|gene:Bo9g180110|gene:Bo9g180110 downstream_gene_variant|MODIFIER|gene:Bo9g180100|gene:Bo9g180100 downstream_gene_variant|MODIFIER|Bo9g180110.1_exon_3|GENE_Bo9g180110.1_exon_3 intergenic_region|MODIFIER|gene:Bo9g180100-gene:Bo9g180110|Bo9g180100-Bo9g180110
chr9	53,395,291	SNP	T/T	G/G	10	T/T	17	T/G	39,4	T/G	10,20	0.6667	0.093	0.5736	upstream_gene_variant|MODIFIER|Bo9g180100.1_exon_5|GENE_Bo9g180100.1_exon_5 upstream_gene_variant|MODIFIER|gene:Bo9g180110|gene:Bo9g180110 downstream_gene_variant|MODIFIER|gene:Bo9g180100|gene:Bo9g180100 downstream_gene_variant|MODIFIER|Bo9g180110.1_exon_3|GENE_Bo9g180110.1_exon_3 intergenic_region|MODIFIER|gene:Bo9g180100-gene:Bo9g180110|Bo9g180100-Bo9g180110
chr9	53,395,475	SNP	A/A	G/G	14	A/A	13	A/A	35	A/G	11,24	0.6857	0	0.6857	upstream_gene_variant|MODIFIER|Bo9g180100.1_exon_5|GENE_Bo9g180100.1_exon_5 upstream_gene_variant|MODIFIER|gene:Bo9g180110|gene:Bo9g180110 downstream_gene_variant|MODIFIER|gene:Bo9g180100|gene:Bo9g180100 downstream_gene_variant|MODIFIER|Bo9g180110.1_exon_3|GENE_Bo9g180110.1_exon_3 intergenic_region|MODIFIER|gene:Bo9g180100-gene:Bo9g180110|Bo9g180100-Bo9g180110
chr9	53,395,665	SNP	G/G	T/T	11	G/G	18	G/G	23	G/T	9,22	0.7097	0	0.7097	upstream_gene_variant|MODIFIER|Bo9g180100.1_exon_5|GENE_Bo9g180100.1_exon_5 upstream_gene_variant|MODIFIER|gene:Bo9g180110|gene:Bo9g180110 downstream_gene_variant|MODIFIER|gene:Bo9g180100|gene:Bo9g180100 downstream_gene_variant|MODIFIER|Bo9g180110.1_exon_3|GENE_Bo9g180110.1_exon_3 intergenic_region|MODIFIER|gene:Bo9g180100-gene:Bo9g180110|Bo9g180100-Bo9g180110
chr9	53,395,734	SNP	A/A	G/G	11	A/A	16	A/A	29	A/G	13,20	0.6061	0	0.6061	upstream_gene_variant|MODIFIER|Bo9g180100.1_exon_5|GENE_Bo9g180100.1_exon_5 upstream_gene_variant|MODIFIER|gene:Bo9g180110|gene:Bo9g180110 downstream_gene_variant|MODIFIER|gene:Bo9g180100|gene:Bo9g180100 downstream_gene_variant|MODIFIER|Bo9g180110.1_exon_3|GENE_Bo9g180110.1_exon_3 intergenic_region|MODIFIER|gene:Bo9g180100-gene:Bo9g180110|Bo9g180100-Bo9g180110
chr9	53,395,795	SNP	A/A	A/A	10	C/C	15	C/C	25	A/C	18,14	0.5625	0	0.5625	upstream_gene_variant|MODIFIER|Bo9g180100.1_exon_5|GENE_Bo9g180100.1_exon_5 upstream_gene_variant|MODIFIER|gene:Bo9g180110|gene:Bo9g180110 downstream_gene_variant|MODIFIER|gene:Bo9g180100|gene:Bo9g180100 downstream_gene_variant|MODIFIER|Bo9g180110.1_exon_3|GENE_Bo9g180110.1_exon_3 intergenic_region|MODIFIER|gene:Bo9g180100-gene:Bo9g180110|Bo9g180100-Bo9g180110
chr9	53,396,622	SNP	T/T	G/G	12	T/T	12	T/T	35	T/G	11,20	0.6452	0	0.6452	synonymous_variant|LOW|Bo9g180110.1_exon_3|GENE_Bo9g180110.1_exon_3 upstream_gene_variant|MODIFIER|Bo9g180100.1_exon_5|GENE_Bo9g180100.1_exon_5 downstream_gene_variant|MODIFIER|gene:Bo9g180100|gene:Bo9g180100 intragenic_variant|MODIFIER|gene:Bo9g180110|Bo9g180110 non_coding_transcript_variant|MODIFIER|gene:Bo9g180110|gene:Bo9g180110
chr9	53,397,553	SNP	T/T	A/A	11	T/T	15	T/T	33	T/A	12,31	0.7209	0	0.7209	upstream_gene_variant|MODIFIER|Bo9g180100.1_exon_5|GENE_Bo9g180100.1_exon_5 upstream_gene_variant|MODIFIER|Bo9g180110.1_exon_3|GENE_Bo9g180110.1_exon_3 downstream_gene_variant|MODIFIER|gene:Bo9g180100|gene:Bo9g180100 downstream_gene_variant|MODIFIER|gene:Bo9g180110|gene:Bo9g180110 intergenic_region|MODIFIER|gene:Bo9g180110-gene:Bo9g181110|Bo9g180110-Bo9g181110
chr9	53,398,685	SNP	A/A	G/G	11	A/A	13	A/G	24,5	A/G	9,31	0.775	0.1724	0.6026	upstream_gene_variant|MODIFIER|Bo9g180110.1_exon_3|GENE_Bo9g180110.1_exon_3 downstream_gene_variant|MODIFIER|gene:Bo9g180110|gene:Bo9g180110 intergenic_region|MODIFIER|gene:Bo9g180110-gene:Bo9g181110|Bo9g180110-Bo9g181110
chr9	53,398,694	SNP	G/G	T/T	12	G/G	13	G/T	24,6	G/T	9,32	0.7805	0.2	0.5805	upstream_gene_variant|MODIFIER|Bo9g180110.1_exon_3|GENE_Bo9g180110.1_exon_3 downstream_gene_variant|MODIFIER|gene:Bo9g180110|gene:Bo9g180110 intergenic_region|MODIFIER|gene:Bo9g180110-gene:Bo9g181110|Bo9g180110-Bo9g181110
chr9	53,398,763	SNP	T/T	T/T	13	C/C	14	T/C	5,23	T/C	27,4	0.871	0.1786	0.6924	upstream_gene_variant|MODIFIER|Bo9g180110.1_exon_3|GENE_Bo9g180110.1_exon_3 downstream_gene_variant|MODIFIER|gene:Bo9g180110|gene:Bo9g180110 intergenic_region|MODIFIER|gene:Bo9g180110-gene:Bo9g181110|Bo9g180110-Bo9g181110
chr9	53,398,764	SNP	T/T	C/C	14	T/T	14	T/C	23,5	T/C	4,27	0.871	0.1786	0.6924	upstream_gene_variant|MODIFIER|Bo9g180110.1_exon_3|GENE_Bo9g180110.1_exon_3 downstream_gene_variant|MODIFIER|gene:Bo9g180110|gene:Bo9g180110 intergenic_region|MODIFIER|gene:Bo9g180110-gene:Bo9g181110|Bo9g180110-Bo9g181110
chr9	53,398,772	SNP	G/G	T/T	15	G/G	15	G/T	26,5	G/T	5,26	0.8387	0.1613	0.6774	upstream_gene_variant|MODIFIER|Bo9g180110.1_exon_3|GENE_Bo9g180110.1_exon_3 downstream_gene_variant|MODIFIER|gene:Bo9g180110|gene:Bo9g180110 intergenic_region|MODIFIER|gene:Bo9g180110-gene:Bo9g181110|Bo9g180110-Bo9g181110
chr9	53,398,780	SNP	T/T	A/A	15	T/T	16	T/A	26,5	T/A	6,24	0.8	0.1613	0.6387	upstream_gene_variant|MODIFIER|Bo9g180110.1_exon_3|GENE_Bo9g180110.1_exon_3 downstream_gene_variant|MODIFIER|gene:Bo9g180110|gene:Bo9g180110 intergenic_region|MODIFIER|gene:Bo9g180110-gene:Bo9g181110|Bo9g180110-Bo9g181110
chr9	53,398,795	SNP	G/G	C/C	18	G/G	17	G/C	28,4	G/C	6,26	0.8125	0.125	0.6875	upstream_gene_variant|MODIFIER|Bo9g180110.1_exon_3|GENE_Bo9g180110.1_exon_3 downstream_gene_variant|MODIFIER|gene:Bo9g180110|gene:Bo9g180110 intergenic_region|MODIFIER|gene:Bo9g180110-gene:Bo9g181110|Bo9g180110-Bo9g181110
chr9	53,398,888	SNP	T/T	G/G	14	T/T	18	T/T	33	T/G	10,23	0.697	0	0.697	upstream_gene_variant|MODIFIER|Bo9g180110.1_exon_3|GENE_Bo9g180110.1_exon_3 downstream_gene_variant|MODIFIER|gene:Bo9g180110|gene:Bo9g180110 intergenic_region|MODIFIER|gene:Bo9g180110-gene:Bo9g181110|Bo9g180110-Bo9g181110
chr9	53,399,165	SNP	C/C	A/A	13	C/C	13	C/C	32	C/A	12,28	0.7	0	0.7	upstream_gene_variant|MODIFIER|Bo9g180110.1_exon_3|GENE_Bo9g180110.1_exon_3 downstream_gene_variant|MODIFIER|gene:Bo9g180110|gene:Bo9g180110 intergenic_region|MODIFIER|gene:Bo9g180110-gene:Bo9g181110|Bo9g180110-Bo9g181110
chr9	53,399,342	SNP	A/A	A/A	10	G/G	10	G/G	38	A/G	24,17	0.5854	0	0.5854	upstream_gene_variant|MODIFIER|Bo9g180110.1_exon_3|GENE_Bo9g180110.1_exon_3 downstream_gene_variant|MODIFIER|gene:Bo9g180110|gene:Bo9g180110 intergenic_region|MODIFIER|gene:Bo9g180110-gene:Bo9g181110|Bo9g180110-Bo9g181110
chr9	53,399,631	SNP	T/T	G/G	10	T/T	14	T/T	33	T/G	13,25	0.6579	0	0.6579	upstream_gene_variant|MODIFIER|Bo9g180110.1_exon_3|GENE_Bo9g180110.1_exon_3 downstream_gene_variant|MODIFIER|gene:Bo9g180110|gene:Bo9g180110 intergenic_region|MODIFIER|gene:Bo9g180110-gene:Bo9g181110|Bo9g180110-Bo9g181110
chr9	53,399,635	SNP	T/T	C/C	11	T/T	14	T/T	34	T/C	12,22	0.6471	0	0.6471	upstream_gene_variant|MODIFIER|Bo9g180110.1_exon_3|GENE_Bo9g180110.1_exon_3 downstream_gene_variant|MODIFIER|gene:Bo9g180110|gene:Bo9g180110 intergenic_region|MODIFIER|gene:Bo9g180110-gene:Bo9g181110|Bo9g180110-Bo9g181110
chr9	53,399,644	SNP	A/A	T/T	11	A/A	16	A/A	35	A/T	11,22	0.6667	0	0.6667	upstream_gene_variant|MODIFIER|Bo9g180110.1_exon_3|GENE_Bo9g180110.1_exon_3 downstream_gene_variant|MODIFIER|gene:Bo9g180110|gene:Bo9g180110 intergenic_region|MODIFIER|gene:Bo9g180110-gene:Bo9g181110|Bo9g180110-Bo9g181110
chr9	53,399,714	SNP	A/A	G/G	12	A/A	17	A/A	35	A/G	8,16	0.6667	0	0.6667	upstream_gene_variant|MODIFIER|Bo9g180110.1_exon_3|GENE_Bo9g180110.1_exon_3 downstream_gene_variant|MODIFIER|gene:Bo9g180110|gene:Bo9g180110 intergenic_region|MODIFIER|gene:Bo9g180110-gene:Bo9g181110|Bo9g180110-Bo9g181110
chr9	53,399,729	SNP	A/A	T/T	10	A/A	16	A/A	39	A/T	9,19	0.6786	0	0.6786	upstream_gene_variant|MODIFIER|Bo9g180110.1_exon_3|GENE_Bo9g180110.1_exon_3 downstream_gene_variant|MODIFIER|gene:Bo9g180110|gene:Bo9g180110 intergenic_region|MODIFIER|gene:Bo9g180110-gene:Bo9g181110|Bo9g180110-Bo9g181110
chr9	53,406,984	SNP	C/C	A/A	11	C/C	12	C/C	40	C/A	12,19	0.6129	0	0.6129	intergenic_region|MODIFIER|gene:Bo9g180110-gene:Bo9g181110|Bo9g180110-Bo9g181110
chr9	53,407,124	SNP	G/G	T/T	11	G/G	18	G/G	59	G/T	12,19	0.6129	0	0.6129	intergenic_region|MODIFIER|gene:Bo9g180110-gene:Bo9g181110|Bo9g180110-Bo9g181110
chr9	53,417,761	SNP	T/T	G/G	11	T/T	13	T/G	28,4	T/G	8,19	0.7037	0.125	0.5787	upstream_gene_variant|MODIFIER|Bo9g181110.1_exon_4|GENE_Bo9g181110.1_exon_4 upstream_gene_variant|MODIFIER|gene:Bo9g181120|gene:Bo9g181120 downstream_gene_variant|MODIFIER|gene:Bo9g181110|gene:Bo9g181110 downstream_gene_variant|MODIFIER|Bo9g181120.1_exon_4|GENE_Bo9g181120.1_exon_4 intergenic_region|MODIFIER|gene:Bo9g181110-gene:Bo9g181120|Bo9g181110-Bo9g181120
chr9	53,419,661	SNP	C/C	T/T	10	C/C	12	C/T	37,3	C/T	13,14	0.5185	0.075	0.4435	upstream_gene_variant|MODIFIER|Bo9g181110.1_exon_4|GENE_Bo9g181110.1_exon_4 downstream_gene_variant|MODIFIER|gene:Bo9g181110|gene:Bo9g181110 intron_variant|MODIFIER|Bo9g181120.1_exon_4|GENE_Bo9g181120.1_exon_4 intragenic_variant|MODIFIER|gene:Bo9g181120|Bo9g181120 non_coding_transcript_variant|MODIFIER|gene:Bo9g181120|gene:Bo9g181120
chr9	53,420,434	SNP	A/A	T/T	11	A/A	14	A/A	32	A/T	6,35	0.8537	0	0.8537	upstream_gene_variant|MODIFIER|gene:Bo9g181130|gene:Bo9g181130 downstream_gene_variant|MODIFIER|Bo9g181130.1_exon_27|GENE_Bo9g181130.1_exon_27 intron_variant|MODIFIER|Bo9g181120.1_exon_4|GENE_Bo9g181120.1_exon_4 intragenic_variant|MODIFIER|gene:Bo9g181120|Bo9g181120 non_coding_transcript_variant|MODIFIER|gene:Bo9g181120|gene:Bo9g181120
chr9	53,420,479	SNP	C/C	G/G	13	C/C	11	C/C	25	C/G	5,38	0.8837	0	0.8837	missense_variant|MODERATE|Bo9g181120.1_exon_4|GENE_Bo9g181120.1_exon_4 upstream_gene_variant|MODIFIER|gene:Bo9g181130|gene:Bo9g181130 downstream_gene_variant|MODIFIER|Bo9g181130.1_exon_27|GENE_Bo9g181130.1_exon_27 intragenic_variant|MODIFIER|gene:Bo9g181120|Bo9g181120 non_coding_transcript_variant|MODIFIER|gene:Bo9g181120|gene:Bo9g181120
chr9	53,420,552	SNP	C/C	C/C	12	T/T	11	T/T	30	C/T	40,4	0.9091	0	0.9091	missense_variant|MODERATE|Bo9g181120.1_exon_4|GENE_Bo9g181120.1_exon_4 upstream_gene_variant|MODIFIER|gene:Bo9g181130|gene:Bo9g181130 downstream_gene_variant|MODIFIER|Bo9g181130.1_exon_27|GENE_Bo9g181130.1_exon_27 intragenic_variant|MODIFIER|gene:Bo9g181120|Bo9g181120 non_coding_transcript_variant|MODIFIER|gene:Bo9g181120|gene:Bo9g181120
chr9	53,421,002	SNP	C/C	G/G	15	C/C	15	C/C	35	C/G	4,26	0.8667	0	0.8667	missense_variant|MODERATE|Bo9g181120.1_exon_4|GENE_Bo9g181120.1_exon_4 upstream_gene_variant|MODIFIER|gene:Bo9g181130|gene:Bo9g181130 downstream_gene_variant|MODIFIER|Bo9g181130.1_exon_27|GENE_Bo9g181130.1_exon_27 intragenic_variant|MODIFIER|gene:Bo9g181120|Bo9g181120 non_coding_transcript_variant|MODIFIER|gene:Bo9g181120|gene:Bo9g181120
chr9	53,421,044	SNP	C/C	T/T	14	C/C	13	C/C	40	C/T	3,23	0.8846	0	0.8846	synonymous_variant|LOW|Bo9g181120.1_exon_4|GENE_Bo9g181120.1_exon_4 upstream_gene_variant|MODIFIER|gene:Bo9g181130|gene:Bo9g181130 downstream_gene_variant|MODIFIER|Bo9g181130.1_exon_27|GENE_Bo9g181130.1_exon_27 intragenic_variant|MODIFIER|gene:Bo9g181120|Bo9g181120 non_coding_transcript_variant|MODIFIER|gene:Bo9g181120|gene:Bo9g181120
chr9	53,424,524	SNP	T/T	T/T	12	C/C	11	C/C	27	T/C	20,10	0.6667	0	0.6667	upstream_gene_variant|MODIFIER|Bo9g181120.1_exon_4|GENE_Bo9g181120.1_exon_4 upstream_gene_variant|MODIFIER|gene:Bo9g181130|gene:Bo9g181130 downstream_gene_variant|MODIFIER|gene:Bo9g181120|gene:Bo9g181120 downstream_gene_variant|MODIFIER|Bo9g181130.1_exon_27|GENE_Bo9g181130.1_exon_27 intergenic_region|MODIFIER|gene:Bo9g181120-Bo9g181130.1_exon_27|Bo9g181120-GENE_Bo9g181130.1_exon_27
chr9	53,424,607	SNP	C/C	C/C	15	G/G	11	G/G	30	C/G	17,10	0.6296	0	0.6296	upstream_gene_variant|MODIFIER|Bo9g181120.1_exon_4|GENE_Bo9g181120.1_exon_4 upstream_gene_variant|MODIFIER|gene:Bo9g181130|gene:Bo9g181130 downstream_gene_variant|MODIFIER|gene:Bo9g181120|gene:Bo9g181120 downstream_gene_variant|MODIFIER|Bo9g181130.1_exon_27|GENE_Bo9g181130.1_exon_27 intergenic_region|MODIFIER|gene:Bo9g181120-Bo9g181130.1_exon_27|Bo9g181120-GENE_Bo9g181130.1_exon_27
chr9	53,424,748	SNP	T/T	T/T	14	A/A	11	A/A	39	T/A	20,9	0.6897	0	0.6897	upstream_gene_variant|MODIFIER|Bo9g181120.1_exon_4|GENE_Bo9g181120.1_exon_4 upstream_gene_variant|MODIFIER|gene:Bo9g181130|gene:Bo9g181130 downstream_gene_variant|MODIFIER|gene:Bo9g181120|gene:Bo9g181120 downstream_gene_variant|MODIFIER|Bo9g181130.1_exon_27|GENE_Bo9g181130.1_exon_27 intergenic_region|MODIFIER|gene:Bo9g181120-Bo9g181130.1_exon_27|Bo9g181120-GENE_Bo9g181130.1_exon_27
chr9	53,424,991	SNP	A/A	G/G	10	A/A	14	A/A	37	A/G	9,23	0.7188	0	0.7188	upstream_gene_variant|MODIFIER|Bo9g181120.1_exon_4|GENE_Bo9g181120.1_exon_4 downstream_gene_variant|MODIFIER|gene:Bo9g181120|gene:Bo9g181120 intron_variant|MODIFIER|Bo9g181130.1_exon_27|GENE_Bo9g181130.1_exon_27 non_coding_transcript_variant|MODIFIER|gene:Bo9g181130|gene:Bo9g181130
chr9	53,425,946	SNP	T/T	A/A	10	T/T	14	T/T	28	T/A	10,30	0.75	0	0.75	upstream_gene_variant|MODIFIER|Bo9g181120.1_exon_4|GENE_Bo9g181120.1_exon_4 downstream_gene_variant|MODIFIER|gene:Bo9g181120|gene:Bo9g181120 intron_variant|MODIFIER|Bo9g181130.1_exon_27|GENE_Bo9g181130.1_exon_27 non_coding_transcript_variant|MODIFIER|gene:Bo9g181130|gene:Bo9g181130
chr9	53,425,971	SNP	A/A	G/G	13	A/A	14	A/A	29	A/G	8,35	0.814	0	0.814	upstream_gene_variant|MODIFIER|Bo9g181120.1_exon_4|GENE_Bo9g181120.1_exon_4 downstream_gene_variant|MODIFIER|gene:Bo9g181120|gene:Bo9g181120 intron_variant|MODIFIER|Bo9g181130.1_exon_27|GENE_Bo9g181130.1_exon_27 non_coding_transcript_variant|MODIFIER|gene:Bo9g181130|gene:Bo9g181130
chr9	53,426,747	SNP	A/A	T/T	13	A/A	10	A/A	39	A/T	4,19	0.8261	0	0.8261	intron_variant|MODIFIER|Bo9g181130.1_exon_27|GENE_Bo9g181130.1_exon_27 non_coding_transcript_variant|MODIFIER|gene:Bo9g181130|gene:Bo9g181130
chr9	53,426,751	SNP	C/C	T/T	12	C/C	10	C/C	40	C/T	4,20	0.8333	0	0.8333	intron_variant|MODIFIER|Bo9g181130.1_exon_27|GENE_Bo9g181130.1_exon_27 non_coding_transcript_variant|MODIFIER|gene:Bo9g181130|gene:Bo9g181130
chr9	53,427,039	SNP	C/C	G/G	11	C/C	10	C/G	42,3	C/G	3,29	0.9063	0.0667	0.8396	upstream_gene_variant|MODIFIER|gene:Bo9g181140|gene:Bo9g181140 downstream_gene_variant|MODIFIER|Bo9g181140.1_exon_1|GENE_Bo9g181140.1_exon_1 intron_variant|MODIFIER|Bo9g181130.1_exon_27|GENE_Bo9g181130.1_exon_27 non_coding_transcript_variant|MODIFIER|gene:Bo9g181130|gene:Bo9g181130
chr9	53,427,040	SNP	T/T	T/T	13	C/C	10	T/C	3,42	T/C	29,3	0.9063	0.0667	0.8396	upstream_gene_variant|MODIFIER|gene:Bo9g181140|gene:Bo9g181140 downstream_gene_variant|MODIFIER|Bo9g181140.1_exon_1|GENE_Bo9g181140.1_exon_1 intron_variant|MODIFIER|Bo9g181130.1_exon_27|GENE_Bo9g181130.1_exon_27 non_coding_transcript_variant|MODIFIER|gene:Bo9g181130|gene:Bo9g181130
chr9	53,427,041	SNP	A/A	T/T	11	A/A	10	A/T	42,4	A/T	3,28	0.9032	0.087	0.8163	upstream_gene_variant|MODIFIER|gene:Bo9g181140|gene:Bo9g181140 downstream_gene_variant|MODIFIER|Bo9g181140.1_exon_1|GENE_Bo9g181140.1_exon_1 intron_variant|MODIFIER|Bo9g181130.1_exon_27|GENE_Bo9g181130.1_exon_27 non_coding_transcript_variant|MODIFIER|gene:Bo9g181130|gene:Bo9g181130
chr9	53,427,043	SNP	G/G	A/A	11	G/G	10	G/A	44,4	G/A	3,28	0.9032	0.0833	0.8199	upstream_gene_variant|MODIFIER|gene:Bo9g181140|gene:Bo9g181140 downstream_gene_variant|MODIFIER|Bo9g181140.1_exon_1|GENE_Bo9g181140.1_exon_1 intron_variant|MODIFIER|Bo9g181130.1_exon_27|GENE_Bo9g181130.1_exon_27 non_coding_transcript_variant|MODIFIER|gene:Bo9g181130|gene:Bo9g181130
chr9	53,427,088	SNP	G/G	A/A	18	G/G	13	G/G	36	G/A	6,29	0.8286	0	0.8286	upstream_gene_variant|MODIFIER|gene:Bo9g181140|gene:Bo9g181140 downstream_gene_variant|MODIFIER|Bo9g181140.1_exon_1|GENE_Bo9g181140.1_exon_1 intron_variant|MODIFIER|Bo9g181130.1_exon_27|GENE_Bo9g181130.1_exon_27 non_coding_transcript_variant|MODIFIER|gene:Bo9g181130|gene:Bo9g181130
chr9	53,427,237	SNP	T/T	C/C	10	T/T	14	T/C	38,3	T/C	9,28	0.7568	0.0732	0.6836	upstream_gene_variant|MODIFIER|gene:Bo9g181140|gene:Bo9g181140 downstream_gene_variant|MODIFIER|Bo9g181140.1_exon_1|GENE_Bo9g181140.1_exon_1 intron_variant|MODIFIER|Bo9g181130.1_exon_27|GENE_Bo9g181130.1_exon_27 non_coding_transcript_variant|MODIFIER|gene:Bo9g181130|gene:Bo9g181130
chr9	53,427,249	SNP	C/C	T/T	12	C/C	15	C/T	33,3	C/T	10,31	0.7561	0.0833	0.6728	upstream_gene_variant|MODIFIER|gene:Bo9g181140|gene:Bo9g181140 downstream_gene_variant|MODIFIER|Bo9g181140.1_exon_1|GENE_Bo9g181140.1_exon_1 intron_variant|MODIFIER|Bo9g181130.1_exon_27|GENE_Bo9g181130.1_exon_27 non_coding_transcript_variant|MODIFIER|gene:Bo9g181130|gene:Bo9g181130
chr9	53,427,307	SNP	A/A	T/T	11	A/A	13	A/T	33,4	A/T	9,20	0.6897	0.1081	0.5815	upstream_gene_variant|MODIFIER|gene:Bo9g181140|gene:Bo9g181140 downstream_gene_variant|MODIFIER|Bo9g181140.1_exon_1|GENE_Bo9g181140.1_exon_1 intron_variant|MODIFIER|Bo9g181130.1_exon_27|GENE_Bo9g181130.1_exon_27 non_coding_transcript_variant|MODIFIER|gene:Bo9g181130|gene:Bo9g181130
chr9	53,427,675	SNP	A/A	T/T	12	A/A	14	A/A	32	A/T	10,20	0.6667	0	0.6667	upstream_gene_variant|MODIFIER|gene:Bo9g181140|gene:Bo9g181140 downstream_gene_variant|MODIFIER|Bo9g181140.1_exon_1|GENE_Bo9g181140.1_exon_1 intron_variant|MODIFIER|Bo9g181130.1_exon_27|GENE_Bo9g181130.1_exon_27 non_coding_transcript_variant|MODIFIER|gene:Bo9g181130|gene:Bo9g181130
chr9	53,427,679	SNP	G/G	A/A	13	G/G	15	G/G	31	G/A	10,22	0.6875	0	0.6875	upstream_gene_variant|MODIFIER|gene:Bo9g181140|gene:Bo9g181140 downstream_gene_variant|MODIFIER|Bo9g181140.1_exon_1|GENE_Bo9g181140.1_exon_1 intron_variant|MODIFIER|Bo9g181130.1_exon_27|GENE_Bo9g181130.1_exon_27 non_coding_transcript_variant|MODIFIER|gene:Bo9g181130|gene:Bo9g181130
chr9	53,427,692	SNP	C/C	G/G	15	C/C	12	C/C	31	C/G	8,24	0.75	0	0.75	upstream_gene_variant|MODIFIER|gene:Bo9g181140|gene:Bo9g181140 downstream_gene_variant|MODIFIER|Bo9g181140.1_exon_1|GENE_Bo9g181140.1_exon_1 intron_variant|MODIFIER|Bo9g181130.1_exon_27|GENE_Bo9g181130.1_exon_27 non_coding_transcript_variant|MODIFIER|gene:Bo9g181130|gene:Bo9g181130
chr9	53,427,907	SNP	T/T	A/A	10	T/T	10	T/A	31,3	T/A	4,33	0.8919	0.0882	0.8037	upstream_gene_variant|MODIFIER|gene:Bo9g181140|gene:Bo9g181140 downstream_gene_variant|MODIFIER|Bo9g181140.1_exon_1|GENE_Bo9g181140.1_exon_1 intron_variant|MODIFIER|Bo9g181130.1_exon_27|GENE_Bo9g181130.1_exon_27 non_coding_transcript_variant|MODIFIER|gene:Bo9g181130|gene:Bo9g181130
chr9	53,427,920	SNP	T/T	C/C	10	T/T	10	T/C	36,4	T/C	4,32	0.8889	0.1	0.7889	upstream_gene_variant|MODIFIER|gene:Bo9g181140|gene:Bo9g181140 downstream_gene_variant|MODIFIER|Bo9g181140.1_exon_1|GENE_Bo9g181140.1_exon_1 intron_variant|MODIFIER|Bo9g181130.1_exon_27|GENE_Bo9g181130.1_exon_27 non_coding_transcript_variant|MODIFIER|gene:Bo9g181130|gene:Bo9g181130
chr9	53,427,928	SNP	A/A	G/G	10	A/A	10	A/G	39,4	A/G	4,36	0.9	0.093	0.807	upstream_gene_variant|MODIFIER|gene:Bo9g181140|gene:Bo9g181140 downstream_gene_variant|MODIFIER|Bo9g181140.1_exon_1|GENE_Bo9g181140.1_exon_1 intron_variant|MODIFIER|Bo9g181130.1_exon_27|GENE_Bo9g181130.1_exon_27 non_coding_transcript_variant|MODIFIER|gene:Bo9g181130|gene:Bo9g181130
chr9	53,427,934	SNP	A/A	T/T	10	A/A	10	A/T	38,4	A/T	4,35	0.8974	0.0952	0.8022	upstream_gene_variant|MODIFIER|gene:Bo9g181140|gene:Bo9g181140 downstream_gene_variant|MODIFIER|Bo9g181140.1_exon_1|GENE_Bo9g181140.1_exon_1 intron_variant|MODIFIER|Bo9g181130.1_exon_27|GENE_Bo9g181130.1_exon_27 non_coding_transcript_variant|MODIFIER|gene:Bo9g181130|gene:Bo9g181130
chr9	53,427,951	SNP	A/A	G/G	11	A/A	12	A/G	43,4	A/G	6,37	0.8605	0.0851	0.7754	upstream_gene_variant|MODIFIER|gene:Bo9g181140|gene:Bo9g181140 downstream_gene_variant|MODIFIER|Bo9g181140.1_exon_1|GENE_Bo9g181140.1_exon_1 intron_variant|MODIFIER|Bo9g181130.1_exon_27|GENE_Bo9g181130.1_exon_27 non_coding_transcript_variant|MODIFIER|gene:Bo9g181130|gene:Bo9g181130
chr9	53,428,514	SNP	G/G	T/T	11	G/G	13	G/G	40	G/T	7,34	0.8293	0	0.8293	missense_variant|MODERATE|Bo9g181130.1_exon_27|GENE_Bo9g181130.1_exon_27 upstream_gene_variant|MODIFIER|gene:Bo9g181140|gene:Bo9g181140 downstream_gene_variant|MODIFIER|Bo9g181140.1_exon_1|GENE_Bo9g181140.1_exon_1 non_coding_transcript_variant|MODIFIER|gene:Bo9g181130|gene:Bo9g181130
chr9	53,428,518	SNP	G/G	A/A	11	G/G	14	G/G	40	G/A	7,34	0.8293	0	0.8293	synonymous_variant|LOW|Bo9g181130.1_exon_27|GENE_Bo9g181130.1_exon_27 upstream_gene_variant|MODIFIER|gene:Bo9g181140|gene:Bo9g181140 downstream_gene_variant|MODIFIER|Bo9g181140.1_exon_1|GENE_Bo9g181140.1_exon_1 non_coding_transcript_variant|MODIFIER|gene:Bo9g181130|gene:Bo9g181130
chr9	53,428,522	SNP	C/C	T/T	10	C/C	13	C/C	41	C/T	7,33	0.825	0	0.825	missense_variant|MODERATE|Bo9g181130.1_exon_27|GENE_Bo9g181130.1_exon_27 upstream_gene_variant|MODIFIER|gene:Bo9g181140|gene:Bo9g181140 downstream_gene_variant|MODIFIER|Bo9g181140.1_exon_1|GENE_Bo9g181140.1_exon_1 non_coding_transcript_variant|MODIFIER|gene:Bo9g181130|gene:Bo9g181130
chr9	53,428,702	SNP	A/A	G/G	10	A/A	12	A/G	36,3	A/G	8,27	0.7714	0.0769	0.6945	synonymous_variant|LOW|Bo9g181130.1_exon_27|GENE_Bo9g181130.1_exon_27 upstream_gene_variant|MODIFIER|gene:Bo9g181140|gene:Bo9g181140 downstream_gene_variant|MODIFIER|Bo9g181140.1_exon_1|GENE_Bo9g181140.1_exon_1 non_coding_transcript_variant|MODIFIER|gene:Bo9g181130|gene:Bo9g181130
chr9	53,428,711	SNP	A/A	T/T	10	A/A	13	A/T	34,3	A/T	9,27	0.75	0.0811	0.6689	synonymous_variant|LOW|Bo9g181130.1_exon_27|GENE_Bo9g181130.1_exon_27 upstream_gene_variant|MODIFIER|gene:Bo9g181140|gene:Bo9g181140 downstream_gene_variant|MODIFIER|Bo9g181140.1_exon_1|GENE_Bo9g181140.1_exon_1 non_coding_transcript_variant|MODIFIER|gene:Bo9g181130|gene:Bo9g181130
chr9	53,428,797	SNP	T/T	G/G	16	T/T	10	T/T	29	T/G	11,32	0.7442	0	0.7442	upstream_gene_variant|MODIFIER|gene:Bo9g181140|gene:Bo9g181140 downstream_gene_variant|MODIFIER|Bo9g181140.1_exon_1|GENE_Bo9g181140.1_exon_1 intron_variant|MODIFIER|Bo9g181130.1_exon_27|GENE_Bo9g181130.1_exon_27 non_coding_transcript_variant|MODIFIER|gene:Bo9g181130|gene:Bo9g181130
chr9	53,429,380	SNP	G/G	T/T	10	G/G	10	G/T	44,5	G/T	8,29	0.7838	0.102	0.6817	upstream_gene_variant|MODIFIER|gene:Bo9g181140|gene:Bo9g181140 downstream_gene_variant|MODIFIER|Bo9g181140.1_exon_1|GENE_Bo9g181140.1_exon_1 intron_variant|MODIFIER|Bo9g181130.1_exon_27|GENE_Bo9g181130.1_exon_27 non_coding_transcript_variant|MODIFIER|gene:Bo9g181130|gene:Bo9g181130
chr9	53,429,486	SNP	T/T	C/C	10	T/T	12	T/T	32	T/C	11,30	0.7317	0	0.7317	upstream_gene_variant|MODIFIER|gene:Bo9g181140|gene:Bo9g181140 upstream_gene_variant|MODIFIER|gene:Bo9g181150|gene:Bo9g181150 downstream_gene_variant|MODIFIER|Bo9g181140.1_exon_1|GENE_Bo9g181140.1_exon_1 downstream_gene_variant|MODIFIER|Bo9g181150.1_exon_1|GENE_Bo9g181150.1_exon_1 intron_variant|MODIFIER|Bo9g181130.1_exon_27|GENE_Bo9g181130.1_exon_27 non_coding_transcript_variant|MODIFIER|gene:Bo…
chr9	53,429,492	SNP	A/A	G/G	10	A/A	12	A/A	32	A/G	10,25	0.7143	0	0.7143	upstream_gene_variant|MODIFIER|gene:Bo9g181140|gene:Bo9g181140 upstream_gene_variant|MODIFIER|gene:Bo9g181150|gene:Bo9g181150 downstream_gene_variant|MODIFIER|Bo9g181140.1_exon_1|GENE_Bo9g181140.1_exon_1 downstream_gene_variant|MODIFIER|Bo9g181150.1_exon_1|GENE_Bo9g181150.1_exon_1 intron_variant|MODIFIER|Bo9g181130.1_exon_27|GENE_Bo9g181130.1_exon_27 non_coding_transcript_variant|MODIFIER|gene:Bo…
chr9	53,429,493	SNP	G/G	A/A	10	G/G	12	G/G	31	G/A	10,25	0.7143	0	0.7143	upstream_gene_variant|MODIFIER|gene:Bo9g181140|gene:Bo9g181140 upstream_gene_variant|MODIFIER|gene:Bo9g181150|gene:Bo9g181150 downstream_gene_variant|MODIFIER|Bo9g181140.1_exon_1|GENE_Bo9g181140.1_exon_1 downstream_gene_variant|MODIFIER|Bo9g181150.1_exon_1|GENE_Bo9g181150.1_exon_1 intron_variant|MODIFIER|Bo9g181130.1_exon_27|GENE_Bo9g181130.1_exon_27 non_coding_transcript_variant|MODIFIER|gene:Bo…
chr9	53,429,495	SNP	G/G	A/A	10	G/G	12	G/A	33,2	G/A	12,25	0.6757	0.0571	0.6185	upstream_gene_variant|MODIFIER|gene:Bo9g181140|gene:Bo9g181140 upstream_gene_variant|MODIFIER|gene:Bo9g181150|gene:Bo9g181150 downstream_gene_variant|MODIFIER|Bo9g181140.1_exon_1|GENE_Bo9g181140.1_exon_1 downstream_gene_variant|MODIFIER|Bo9g181150.1_exon_1|GENE_Bo9g181150.1_exon_1 intron_variant|MODIFIER|Bo9g181130.1_exon_27|GENE_Bo9g181130.1_exon_27 non_coding_transcript_variant|MODIFIER|gene:Bo…
chr9	53,429,501	SNP	C/C	C/C	12	T/T	12	C/T	3,33	C/T	28,12	0.7	0.0833	0.6167	upstream_gene_variant|MODIFIER|gene:Bo9g181140|gene:Bo9g181140 upstream_gene_variant|MODIFIER|gene:Bo9g181150|gene:Bo9g181150 downstream_gene_variant|MODIFIER|Bo9g181140.1_exon_1|GENE_Bo9g181140.1_exon_1 downstream_gene_variant|MODIFIER|Bo9g181150.1_exon_1|GENE_Bo9g181150.1_exon_1 intron_variant|MODIFIER|Bo9g181130.1_exon_27|GENE_Bo9g181130.1_exon_27 non_coding_transcript_variant|MODIFIER|gene:Bo…
chr9	53,429,507	SNP	T/T	A/A	13	T/T	13	T/A	30,3	T/A	12,29	0.7073	0.0909	0.6164	upstream_gene_variant|MODIFIER|gene:Bo9g181140|gene:Bo9g181140 upstream_gene_variant|MODIFIER|gene:Bo9g181150|gene:Bo9g181150 downstream_gene_variant|MODIFIER|Bo9g181140.1_exon_1|GENE_Bo9g181140.1_exon_1 downstream_gene_variant|MODIFIER|Bo9g181150.1_exon_1|GENE_Bo9g181150.1_exon_1 intron_variant|MODIFIER|Bo9g181130.1_exon_27|GENE_Bo9g181130.1_exon_27 non_coding_transcript_variant|MODIFIER|gene:Bo…
chr9	53,429,516	SNP	A/A	G/G	16	A/A	14	A/G	33,3	A/G	12,30	0.7143	0.0833	0.631	upstream_gene_variant|MODIFIER|gene:Bo9g181140|gene:Bo9g181140 upstream_gene_variant|MODIFIER|gene:Bo9g181150|gene:Bo9g181150 downstream_gene_variant|MODIFIER|Bo9g181140.1_exon_1|GENE_Bo9g181140.1_exon_1 downstream_gene_variant|MODIFIER|Bo9g181150.1_exon_1|GENE_Bo9g181150.1_exon_1 intron_variant|MODIFIER|Bo9g181130.1_exon_27|GENE_Bo9g181130.1_exon_27 non_coding_transcript_variant|MODIFIER|gene:Bo…
chr9	53,429,532	SNP	G/G	A/A	12	G/G	14	G/A	34,3	G/A	13,28	0.6829	0.0811	0.6018	upstream_gene_variant|MODIFIER|gene:Bo9g181140|gene:Bo9g181140 upstream_gene_variant|MODIFIER|gene:Bo9g181150|gene:Bo9g181150 downstream_gene_variant|MODIFIER|Bo9g181140.1_exon_1|GENE_Bo9g181140.1_exon_1 downstream_gene_variant|MODIFIER|Bo9g181150.1_exon_1|GENE_Bo9g181150.1_exon_1 intron_variant|MODIFIER|Bo9g181130.1_exon_27|GENE_Bo9g181130.1_exon_27 non_coding_transcript_variant|MODIFIER|gene:Bo…
chr9	53,429,539	SNP	G/G	A/A	13	G/G	13	G/A	31,3	G/A	13,30	0.6977	0.0882	0.6094	upstream_gene_variant|MODIFIER|gene:Bo9g181140|gene:Bo9g181140 upstream_gene_variant|MODIFIER|gene:Bo9g181150|gene:Bo9g181150 downstream_gene_variant|MODIFIER|Bo9g181140.1_exon_1|GENE_Bo9g181140.1_exon_1 downstream_gene_variant|MODIFIER|Bo9g181150.1_exon_1|GENE_Bo9g181150.1_exon_1 intron_variant|MODIFIER|Bo9g181130.1_exon_27|GENE_Bo9g181130.1_exon_27 non_coding_transcript_variant|MODIFIER|gene:Bo…
chr9	53,429,547	SNP	C/C	T/T	13	C/C	13	C/T	31,3	C/T	12,30	0.7143	0.0882	0.6261	upstream_gene_variant|MODIFIER|gene:Bo9g181140|gene:Bo9g181140 upstream_gene_variant|MODIFIER|gene:Bo9g181150|gene:Bo9g181150 downstream_gene_variant|MODIFIER|Bo9g181140.1_exon_1|GENE_Bo9g181140.1_exon_1 downstream_gene_variant|MODIFIER|Bo9g181150.1_exon_1|GENE_Bo9g181150.1_exon_1 intron_variant|MODIFIER|Bo9g181130.1_exon_27|GENE_Bo9g181130.1_exon_27 non_coding_transcript_variant|MODIFIER|gene:Bo…
chr9	53,429,551	SNP	T/T	G/G	13	T/T	13	T/G	31,3	T/G	12,30	0.7143	0.0882	0.6261	upstream_gene_variant|MODIFIER|gene:Bo9g181140|gene:Bo9g181140 upstream_gene_variant|MODIFIER|gene:Bo9g181150|gene:Bo9g181150 downstream_gene_variant|MODIFIER|Bo9g181140.1_exon_1|GENE_Bo9g181140.1_exon_1 downstream_gene_variant|MODIFIER|Bo9g181150.1_exon_1|GENE_Bo9g181150.1_exon_1 intron_variant|MODIFIER|Bo9g181130.1_exon_27|GENE_Bo9g181130.1_exon_27 non_coding_transcript_variant|MODIFIER|gene:Bo…
chr9	53,429,556	SNP	C/C	A/A	13	C/C	13	C/A	33,3	C/A	12,33	0.7333	0.0833	0.65	upstream_gene_variant|MODIFIER|gene:Bo9g181140|gene:Bo9g181140 upstream_gene_variant|MODIFIER|gene:Bo9g181150|gene:Bo9g181150 downstream_gene_variant|MODIFIER|Bo9g181140.1_exon_1|GENE_Bo9g181140.1_exon_1 downstream_gene_variant|MODIFIER|Bo9g181150.1_exon_1|GENE_Bo9g181150.1_exon_1 intron_variant|MODIFIER|Bo9g181130.1_exon_27|GENE_Bo9g181130.1_exon_27 non_coding_transcript_variant|MODIFIER|gene:Bo…
chr9	53,429,565	SNP	T/T	T/T	13	A/A	13	T/A	3,30	T/A	28,11	0.7179	0.0909	0.627	upstream_gene_variant|MODIFIER|gene:Bo9g181140|gene:Bo9g181140 upstream_gene_variant|MODIFIER|gene:Bo9g181150|gene:Bo9g181150 downstream_gene_variant|MODIFIER|Bo9g181140.1_exon_1|GENE_Bo9g181140.1_exon_1 downstream_gene_variant|MODIFIER|Bo9g181150.1_exon_1|GENE_Bo9g181150.1_exon_1 intron_variant|MODIFIER|Bo9g181130.1_exon_27|GENE_Bo9g181130.1_exon_27 non_coding_transcript_variant|MODIFIER|gene:Bo…
chr9	53,429,583	SNP	A/A	C/C	11	A/A	12	A/C	33,3	A/C	9,22	0.7097	0.0833	0.6263	upstream_gene_variant|MODIFIER|gene:Bo9g181140|gene:Bo9g181140 upstream_gene_variant|MODIFIER|gene:Bo9g181150|gene:Bo9g181150 downstream_gene_variant|MODIFIER|Bo9g181140.1_exon_1|GENE_Bo9g181140.1_exon_1 downstream_gene_variant|MODIFIER|Bo9g181150.1_exon_1|GENE_Bo9g181150.1_exon_1 intron_variant|MODIFIER|Bo9g181130.1_exon_27|GENE_Bo9g181130.1_exon_27 non_coding_transcript_variant|MODIFIER|gene:Bo…
chr9	53,429,589	SNP	T/T	C/C	10	T/T	12	T/C	35,3	T/C	10,21	0.6774	0.0789	0.5985	upstream_gene_variant|MODIFIER|gene:Bo9g181140|gene:Bo9g181140 upstream_gene_variant|MODIFIER|gene:Bo9g181150|gene:Bo9g181150 downstream_gene_variant|MODIFIER|Bo9g181140.1_exon_1|GENE_Bo9g181140.1_exon_1 downstream_gene_variant|MODIFIER|Bo9g181150.1_exon_1|GENE_Bo9g181150.1_exon_1 intron_variant|MODIFIER|Bo9g181130.1_exon_27|GENE_Bo9g181130.1_exon_27 non_coding_transcript_variant|MODIFIER|gene:Bo…
chr9	53,429,590	SNP	G/G	T/T	10	G/G	12	G/T	35,3	G/T	12,21	0.6364	0.0789	0.5574	upstream_gene_variant|MODIFIER|gene:Bo9g181140|gene:Bo9g181140 upstream_gene_variant|MODIFIER|gene:Bo9g181150|gene:Bo9g181150 downstream_gene_variant|MODIFIER|Bo9g181140.1_exon_1|GENE_Bo9g181140.1_exon_1 downstream_gene_variant|MODIFIER|Bo9g181150.1_exon_1|GENE_Bo9g181150.1_exon_1 intron_variant|MODIFIER|Bo9g181130.1_exon_27|GENE_Bo9g181130.1_exon_27 non_coding_transcript_variant|MODIFIER|gene:Bo…
chr9	53,429,594	SNP	T/T	G/G	10	T/T	11	T/G	36,3	T/G	12,21	0.6364	0.0769	0.5594	upstream_gene_variant|MODIFIER|gene:Bo9g181140|gene:Bo9g181140 upstream_gene_variant|MODIFIER|gene:Bo9g181150|gene:Bo9g181150 downstream_gene_variant|MODIFIER|Bo9g181140.1_exon_1|GENE_Bo9g181140.1_exon_1 downstream_gene_variant|MODIFIER|Bo9g181150.1_exon_1|GENE_Bo9g181150.1_exon_1 intron_variant|MODIFIER|Bo9g181130.1_exon_27|GENE_Bo9g181130.1_exon_27 non_coding_transcript_variant|MODIFIER|gene:Bo…
chr9	53,429,685	SNP	T/T	C/C	10	T/T	16	T/T	43	T/C	12,26	0.6842	0	0.6842	upstream_gene_variant|MODIFIER|gene:Bo9g181140|gene:Bo9g181140 upstream_gene_variant|MODIFIER|gene:Bo9g181150|gene:Bo9g181150 downstream_gene_variant|MODIFIER|Bo9g181140.1_exon_1|GENE_Bo9g181140.1_exon_1 downstream_gene_variant|MODIFIER|Bo9g181150.1_exon_1|GENE_Bo9g181150.1_exon_1 intron_variant|MODIFIER|Bo9g181130.1_exon_27|GENE_Bo9g181130.1_exon_27 non_coding_transcript_variant|MODIFIER|gene:Bo…
chr9	53,429,693	SNP	A/A	C/C	12	A/A	16	A/A	46	A/C	12,26	0.6842	0	0.6842	upstream_gene_variant|MODIFIER|gene:Bo9g181140|gene:Bo9g181140 upstream_gene_variant|MODIFIER|gene:Bo9g181150|gene:Bo9g181150 downstream_gene_variant|MODIFIER|Bo9g181140.1_exon_1|GENE_Bo9g181140.1_exon_1 downstream_gene_variant|MODIFIER|Bo9g181150.1_exon_1|GENE_Bo9g181150.1_exon_1 intron_variant|MODIFIER|Bo9g181130.1_exon_27|GENE_Bo9g181130.1_exon_27 non_coding_transcript_variant|MODIFIER|gene:Bo…
chr9	53,429,713	SNP	T/T	C/C	13	T/T	18	T/T	48	T/C	12,27	0.6923	0	0.6923	upstream_gene_variant|MODIFIER|gene:Bo9g181140|gene:Bo9g181140 upstream_gene_variant|MODIFIER|gene:Bo9g181150|gene:Bo9g181150 downstream_gene_variant|MODIFIER|Bo9g181140.1_exon_1|GENE_Bo9g181140.1_exon_1 downstream_gene_variant|MODIFIER|Bo9g181150.1_exon_1|GENE_Bo9g181150.1_exon_1 intron_variant|MODIFIER|Bo9g181130.1_exon_27|GENE_Bo9g181130.1_exon_27 non_coding_transcript_variant|MODIFIER|gene:Bo…
chr9	53,429,747	SNP	A/A	C/C	10	A/A	17	A/A	47	A/C	13,14	0.5185	0	0.5185	upstream_gene_variant|MODIFIER|gene:Bo9g181140|gene:Bo9g181140 upstream_gene_variant|MODIFIER|gene:Bo9g181150|gene:Bo9g181150 downstream_gene_variant|MODIFIER|Bo9g181140.1_exon_1|GENE_Bo9g181140.1_exon_1 downstream_gene_variant|MODIFIER|Bo9g181150.1_exon_1|GENE_Bo9g181150.1_exon_1 intron_variant|MODIFIER|Bo9g181130.1_exon_27|GENE_Bo9g181130.1_exon_27 non_coding_transcript_variant|MODIFIER|gene:Bo…
chr9	53,429,767	SNP	G/G	C/C	15	G/G	20	G/G	46	G/C	11,22	0.6667	0	0.6667	upstream_gene_variant|MODIFIER|gene:Bo9g181140|gene:Bo9g181140 upstream_gene_variant|MODIFIER|gene:Bo9g181150|gene:Bo9g181150 downstream_gene_variant|MODIFIER|Bo9g181140.1_exon_1|GENE_Bo9g181140.1_exon_1 downstream_gene_variant|MODIFIER|Bo9g181150.1_exon_1|GENE_Bo9g181150.1_exon_1 intron_variant|MODIFIER|Bo9g181130.1_exon_27|GENE_Bo9g181130.1_exon_27 non_coding_transcript_variant|MODIFIER|gene:Bo…
chr9	53,429,768	SNP	A/A	T/T	15	A/A	20	A/A	46	A/T	11,22	0.6667	0	0.6667	upstream_gene_variant|MODIFIER|gene:Bo9g181140|gene:Bo9g181140 upstream_gene_variant|MODIFIER|gene:Bo9g181150|gene:Bo9g181150 downstream_gene_variant|MODIFIER|Bo9g181140.1_exon_1|GENE_Bo9g181140.1_exon_1 downstream_gene_variant|MODIFIER|Bo9g181150.1_exon_1|GENE_Bo9g181150.1_exon_1 intron_variant|MODIFIER|Bo9g181130.1_exon_27|GENE_Bo9g181130.1_exon_27 non_coding_transcript_variant|MODIFIER|gene:Bo…
chr9	53,429,775	SNP	A/A	G/G	15	A/A	17	A/A	46	A/G	12,24	0.6667	0	0.6667	upstream_gene_variant|MODIFIER|gene:Bo9g181140|gene:Bo9g181140 upstream_gene_variant|MODIFIER|gene:Bo9g181150|gene:Bo9g181150 downstream_gene_variant|MODIFIER|Bo9g181140.1_exon_1|GENE_Bo9g181140.1_exon_1 downstream_gene_variant|MODIFIER|Bo9g181150.1_exon_1|GENE_Bo9g181150.1_exon_1 intron_variant|MODIFIER|Bo9g181130.1_exon_27|GENE_Bo9g181130.1_exon_27 non_coding_transcript_variant|MODIFIER|gene:Bo…
chr9	53,429,778	SNP	C/C	T/T	15	C/C	17	C/C	44	C/T	12,24	0.6667	0	0.6667	splice_region_variant&intron_variant|LOW|Bo9g181130.1_exon_27|GENE_Bo9g181130.1_exon_27 upstream_gene_variant|MODIFIER|gene:Bo9g181140|gene:Bo9g181140 upstream_gene_variant|MODIFIER|gene:Bo9g181150|gene:Bo9g181150 downstream_gene_variant|MODIFIER|Bo9g181140.1_exon_1|GENE_Bo9g181140.1_exon_1 downstream_gene_variant|MODIFIER|Bo9g181150.1_exon_1|GENE_Bo9g181150.1_exon_1 non_coding_transcript_variant…
chr9	53,429,840	SNP	T/T	C/C	19	T/T	15	T/T	44	T/C	12,26	0.6842	0	0.6842	missense_variant|MODERATE|Bo9g181130.1_exon_27|GENE_Bo9g181130.1_exon_27 upstream_gene_variant|MODIFIER|gene:Bo9g181140|gene:Bo9g181140 upstream_gene_variant|MODIFIER|gene:Bo9g181150|gene:Bo9g181150 downstream_gene_variant|MODIFIER|Bo9g181140.1_exon_1|GENE_Bo9g181140.1_exon_1 downstream_gene_variant|MODIFIER|Bo9g181150.1_exon_1|GENE_Bo9g181150.1_exon_1 non_coding_transcript_variant|MODIFIER|gene:…
chr9	53,429,841	SNP	C/C	A/A	19	C/C	15	C/C	44	C/A	12,27	0.6923	0	0.6923	missense_variant|MODERATE|Bo9g181130.1_exon_27|GENE_Bo9g181130.1_exon_27 upstream_gene_variant|MODIFIER|gene:Bo9g181140|gene:Bo9g181140 upstream_gene_variant|MODIFIER|gene:Bo9g181150|gene:Bo9g181150 downstream_gene_variant|MODIFIER|Bo9g181140.1_exon_1|GENE_Bo9g181140.1_exon_1 downstream_gene_variant|MODIFIER|Bo9g181150.1_exon_1|GENE_Bo9g181150.1_exon_1 non_coding_transcript_variant|MODIFIER|gene:…
chr9	53,429,859	SNP	A/A	T/T	20	A/A	16	A/A	39	A/T	13,32	0.7111	0	0.7111	missense_variant|MODERATE|Bo9g181130.1_exon_27|GENE_Bo9g181130.1_exon_27 upstream_gene_variant|MODIFIER|gene:Bo9g181140|gene:Bo9g181140 upstream_gene_variant|MODIFIER|gene:Bo9g181150|gene:Bo9g181150 downstream_gene_variant|MODIFIER|Bo9g181140.1_exon_1|GENE_Bo9g181140.1_exon_1 downstream_gene_variant|MODIFIER|Bo9g181150.1_exon_1|GENE_Bo9g181150.1_exon_1 non_coding_transcript_variant|MODIFIER|gene:…
chr9	53,429,887	SNP	A/A	C/C	21	A/A	14	A/A	39	A/C	9,25	0.7353	0	0.7353	missense_variant|MODERATE|Bo9g181130.1_exon_27|GENE_Bo9g181130.1_exon_27 upstream_gene_variant|MODIFIER|gene:Bo9g181140|gene:Bo9g181140 upstream_gene_variant|MODIFIER|gene:Bo9g181150|gene:Bo9g181150 downstream_gene_variant|MODIFIER|Bo9g181140.1_exon_1|GENE_Bo9g181140.1_exon_1 downstream_gene_variant|MODIFIER|Bo9g181150.1_exon_1|GENE_Bo9g181150.1_exon_1 non_coding_transcript_variant|MODIFIER|gene:…
chr9	53,429,893	SNP	G/G	A/A	20	G/G	14	G/A	37,3	G/A	8,24	0.75	0.075	0.675	synonymous_variant|LOW|Bo9g181130.1_exon_27|GENE_Bo9g181130.1_exon_27 upstream_gene_variant|MODIFIER|gene:Bo9g181140|gene:Bo9g181140 upstream_gene_variant|MODIFIER|gene:Bo9g181150|gene:Bo9g181150 downstream_gene_variant|MODIFIER|Bo9g181140.1_exon_1|GENE_Bo9g181140.1_exon_1 downstream_gene_variant|MODIFIER|Bo9g181150.1_exon_1|GENE_Bo9g181150.1_exon_1 non_coding_transcript_variant|MODIFIER|gene:Bo9…
chr9	53,429,902	SNP	G/G	A/A	19	G/G	14	G/A	34,3	G/A	8,22	0.7333	0.0811	0.6523	synonymous_variant|LOW|Bo9g181130.1_exon_27|GENE_Bo9g181130.1_exon_27 upstream_gene_variant|MODIFIER|gene:Bo9g181140|gene:Bo9g181140 upstream_gene_variant|MODIFIER|gene:Bo9g181150|gene:Bo9g181150 downstream_gene_variant|MODIFIER|Bo9g181140.1_exon_1|GENE_Bo9g181140.1_exon_1 downstream_gene_variant|MODIFIER|Bo9g181150.1_exon_1|GENE_Bo9g181150.1_exon_1 non_coding_transcript_variant|MODIFIER|gene:Bo9…
chr9	53,429,904	SNP	G/G	C/C	19	G/G	14	G/C	36,3	G/C	7,22	0.7586	0.0769	0.6817	missense_variant|MODERATE|Bo9g181130.1_exon_27|GENE_Bo9g181130.1_exon_27 upstream_gene_variant|MODIFIER|gene:Bo9g181140|gene:Bo9g181140 upstream_gene_variant|MODIFIER|gene:Bo9g181150|gene:Bo9g181150 downstream_gene_variant|MODIFIER|Bo9g181140.1_exon_1|GENE_Bo9g181140.1_exon_1 downstream_gene_variant|MODIFIER|Bo9g181150.1_exon_1|GENE_Bo9g181150.1_exon_1 non_coding_transcript_variant|MODIFIER|gene:…
chr9	53,429,911	SNP	A/A	G/G	19	A/A	12	A/G	38,4	A/G	7,23	0.7667	0.0952	0.6714	synonymous_variant|LOW|Bo9g181130.1_exon_27|GENE_Bo9g181130.1_exon_27 upstream_gene_variant|MODIFIER|gene:Bo9g181140|gene:Bo9g181140 upstream_gene_variant|MODIFIER|gene:Bo9g181150|gene:Bo9g181150 downstream_gene_variant|MODIFIER|Bo9g181140.1_exon_1|GENE_Bo9g181140.1_exon_1 downstream_gene_variant|MODIFIER|Bo9g181150.1_exon_1|GENE_Bo9g181150.1_exon_1 non_coding_transcript_variant|MODIFIER|gene:Bo9…
chr9	53,429,940	SNP	T/T	G/G	18	T/T	14	T/T	39	T/G	7,19	0.7308	0	0.7308	splice_region_variant&intron_variant|LOW|Bo9g181130.1_exon_27|GENE_Bo9g181130.1_exon_27 upstream_gene_variant|MODIFIER|gene:Bo9g181140|gene:Bo9g181140 upstream_gene_variant|MODIFIER|gene:Bo9g181150|gene:Bo9g181150 downstream_gene_variant|MODIFIER|Bo9g181140.1_exon_1|GENE_Bo9g181140.1_exon_1 downstream_gene_variant|MODIFIER|Bo9g181150.1_exon_1|GENE_Bo9g181150.1_exon_1 non_coding_transcript_variant…
chr9	53,429,943	SNP	A/A	T/T	18	A/A	14	A/A	38	A/T	7,19	0.7308	0	0.7308	splice_region_variant&intron_variant|LOW|Bo9g181130.1_exon_27|GENE_Bo9g181130.1_exon_27 upstream_gene_variant|MODIFIER|gene:Bo9g181140|gene:Bo9g181140 upstream_gene_variant|MODIFIER|gene:Bo9g181150|gene:Bo9g181150 downstream_gene_variant|MODIFIER|Bo9g181140.1_exon_1|GENE_Bo9g181140.1_exon_1 downstream_gene_variant|MODIFIER|Bo9g181150.1_exon_1|GENE_Bo9g181150.1_exon_1 non_coding_transcript_variant…
chr9	53,429,945	SNP	T/T	A/A	18	T/T	14	T/T	38	T/A	7,19	0.7308	0	0.7308	upstream_gene_variant|MODIFIER|gene:Bo9g181140|gene:Bo9g181140 upstream_gene_variant|MODIFIER|gene:Bo9g181150|gene:Bo9g181150 downstream_gene_variant|MODIFIER|Bo9g181140.1_exon_1|GENE_Bo9g181140.1_exon_1 downstream_gene_variant|MODIFIER|Bo9g181150.1_exon_1|GENE_Bo9g181150.1_exon_1 intron_variant|MODIFIER|Bo9g181130.1_exon_27|GENE_Bo9g181130.1_exon_27 non_coding_transcript_variant|MODIFIER|gene:Bo…
chr9	53,429,971	SNP	C/C	A/A	15	C/C	13	C/C	42	C/A	10,18	0.6429	0	0.6429	upstream_gene_variant|MODIFIER|gene:Bo9g181140|gene:Bo9g181140 upstream_gene_variant|MODIFIER|gene:Bo9g181150|gene:Bo9g181150 downstream_gene_variant|MODIFIER|Bo9g181140.1_exon_1|GENE_Bo9g181140.1_exon_1 downstream_gene_variant|MODIFIER|Bo9g181150.1_exon_1|GENE_Bo9g181150.1_exon_1 intron_variant|MODIFIER|Bo9g181130.1_exon_27|GENE_Bo9g181130.1_exon_27 non_coding_transcript_variant|MODIFIER|gene:Bo…
chr9	53,429,975	SNP	G/G	C/C	13	G/G	13	G/G	41	G/C	10,17	0.6296	0	0.6296	upstream_gene_variant|MODIFIER|gene:Bo9g181140|gene:Bo9g181140 upstream_gene_variant|MODIFIER|gene:Bo9g181150|gene:Bo9g181150 downstream_gene_variant|MODIFIER|Bo9g181140.1_exon_1|GENE_Bo9g181140.1_exon_1 downstream_gene_variant|MODIFIER|Bo9g181150.1_exon_1|GENE_Bo9g181150.1_exon_1 intron_variant|MODIFIER|Bo9g181130.1_exon_27|GENE_Bo9g181130.1_exon_27 non_coding_transcript_variant|MODIFIER|gene:Bo…
chr9	53,430,005	SNP	G/G	A/A	12	G/G	10	G/A	35,3	G/A	11,22	0.6667	0.0789	0.5877	upstream_gene_variant|MODIFIER|gene:Bo9g181140|gene:Bo9g181140 upstream_gene_variant|MODIFIER|gene:Bo9g181150|gene:Bo9g181150 downstream_gene_variant|MODIFIER|Bo9g181140.1_exon_1|GENE_Bo9g181140.1_exon_1 downstream_gene_variant|MODIFIER|Bo9g181150.1_exon_1|GENE_Bo9g181150.1_exon_1 intron_variant|MODIFIER|Bo9g181130.1_exon_27|GENE_Bo9g181130.1_exon_27 non_coding_transcript_variant|MODIFIER|gene:Bo…
chr9	53,430,114	SNP	C/C	G/G	16	C/C	11	C/G	28,7	C/G	12,32	0.7273	0.2	0.5273	missense_variant|MODERATE|Bo9g181130.1_exon_27|GENE_Bo9g181130.1_exon_27 upstream_gene_variant|MODIFIER|gene:Bo9g181140|gene:Bo9g181140 upstream_gene_variant|MODIFIER|gene:Bo9g181150|gene:Bo9g181150 downstream_gene_variant|MODIFIER|Bo9g181140.1_exon_1|GENE_Bo9g181140.1_exon_1 downstream_gene_variant|MODIFIER|Bo9g181150.1_exon_1|GENE_Bo9g181150.1_exon_1 non_coding_transcript_variant|MODIFIER|gene:…
chr9	53,430,210	SNP	G/G	A/A	10	G/G	13	G/A	25,3	G/A	7,29	0.8056	0.1071	0.6984	missense_variant|MODERATE|Bo9g181130.1_exon_27|GENE_Bo9g181130.1_exon_27 upstream_gene_variant|MODIFIER|gene:Bo9g181140|gene:Bo9g181140 upstream_gene_variant|MODIFIER|gene:Bo9g181150|gene:Bo9g181150 downstream_gene_variant|MODIFIER|Bo9g181140.1_exon_1|GENE_Bo9g181140.1_exon_1 downstream_gene_variant|MODIFIER|Bo9g181150.1_exon_1|GENE_Bo9g181150.1_exon_1 non_coding_transcript_variant|MODIFIER|gene:…
chr9	53,430,320	SNP	A/A	G/G	11	A/A	15	A/G	25,4	A/G	9,28	0.7568	0.1379	0.6188	synonymous_variant|LOW|Bo9g181130.1_exon_27|GENE_Bo9g181130.1_exon_27 upstream_gene_variant|MODIFIER|gene:Bo9g181140|gene:Bo9g181140 upstream_gene_variant|MODIFIER|gene:Bo9g181150|gene:Bo9g181150 downstream_gene_variant|MODIFIER|Bo9g181140.1_exon_1|GENE_Bo9g181140.1_exon_1 downstream_gene_variant|MODIFIER|Bo9g181150.1_exon_1|GENE_Bo9g181150.1_exon_1 non_coding_transcript_variant|MODIFIER|gene:Bo9…
chr9	53,430,880	SNP	G/G	G/G	11	A/A	14	G/A	4,35	G/A	28,13	0.6829	0.1026	0.5804	synonymous_variant|LOW|Bo9g181130.1_exon_27|GENE_Bo9g181130.1_exon_27 upstream_gene_variant|MODIFIER|gene:Bo9g181140|gene:Bo9g181140 upstream_gene_variant|MODIFIER|gene:Bo9g181150|gene:Bo9g181150 downstream_gene_variant|MODIFIER|Bo9g181140.1_exon_1|GENE_Bo9g181140.1_exon_1 downstream_gene_variant|MODIFIER|Bo9g181150.1_exon_1|GENE_Bo9g181150.1_exon_1 non_coding_transcript_variant|MODIFIER|gene:Bo9…
chr9	53,430,886	SNP	G/G	A/A	10	G/G	15	G/A	35,4	G/A	14,30	0.6818	0.1026	0.5793	synonymous_variant|LOW|Bo9g181130.1_exon_27|GENE_Bo9g181130.1_exon_27 upstream_gene_variant|MODIFIER|gene:Bo9g181140|gene:Bo9g181140 upstream_gene_variant|MODIFIER|gene:Bo9g181150|gene:Bo9g181150 downstream_gene_variant|MODIFIER|Bo9g181140.1_exon_1|GENE_Bo9g181140.1_exon_1 downstream_gene_variant|MODIFIER|Bo9g181150.1_exon_1|GENE_Bo9g181150.1_exon_1 non_coding_transcript_variant|MODIFIER|gene:Bo9…
chr9	53,430,904	SNP	C/C	T/T	10	C/C	16	C/T	34,4	C/T	15,33	0.6875	0.1053	0.5822	synonymous_variant|LOW|Bo9g181130.1_exon_27|GENE_Bo9g181130.1_exon_27 upstream_gene_variant|MODIFIER|gene:Bo9g181140|gene:Bo9g181140 upstream_gene_variant|MODIFIER|gene:Bo9g181150|gene:Bo9g181150 downstream_gene_variant|MODIFIER|Bo9g181140.1_exon_1|GENE_Bo9g181140.1_exon_1 downstream_gene_variant|MODIFIER|Bo9g181150.1_exon_1|GENE_Bo9g181150.1_exon_1 non_coding_transcript_variant|MODIFIER|gene:Bo9…
chr9	53,430,913	SNP	G/G	A/A	11	G/G	17	G/A	29,4	G/A	13,34	0.7234	0.1212	0.6022	synonymous_variant|LOW|Bo9g181130.1_exon_27|GENE_Bo9g181130.1_exon_27 upstream_gene_variant|MODIFIER|gene:Bo9g181140|gene:Bo9g181140 upstream_gene_variant|MODIFIER|gene:Bo9g181150|gene:Bo9g181150 downstream_gene_variant|MODIFIER|Bo9g181140.1_exon_1|GENE_Bo9g181140.1_exon_1 downstream_gene_variant|MODIFIER|Bo9g181150.1_exon_1|GENE_Bo9g181150.1_exon_1 non_coding_transcript_variant|MODIFIER|gene:Bo9…
chr9	53,430,917	SNP	A/A	G/G	11	A/A	17	A/G	30,4	A/G	12,32	0.7273	0.1176	0.6096	missense_variant|MODERATE|Bo9g181130.1_exon_27|GENE_Bo9g181130.1_exon_27 upstream_gene_variant|MODIFIER|gene:Bo9g181140|gene:Bo9g181140 upstream_gene_variant|MODIFIER|gene:Bo9g181150|gene:Bo9g181150 downstream_gene_variant|MODIFIER|Bo9g181140.1_exon_1|GENE_Bo9g181140.1_exon_1 downstream_gene_variant|MODIFIER|Bo9g181150.1_exon_1|GENE_Bo9g181150.1_exon_1 non_coding_transcript_variant|MODIFIER|gene:…
chr9	53,431,016	SNP	C/C	T/T	13	C/C	11	C/C	30	C/T	13,27	0.675	0	0.675	upstream_gene_variant|MODIFIER|gene:Bo9g181140|gene:Bo9g181140 upstream_gene_variant|MODIFIER|gene:Bo9g181150|gene:Bo9g181150 downstream_gene_variant|MODIFIER|Bo9g181140.1_exon_1|GENE_Bo9g181140.1_exon_1 downstream_gene_variant|MODIFIER|Bo9g181150.1_exon_1|GENE_Bo9g181150.1_exon_1 intron_variant|MODIFIER|Bo9g181130.1_exon_27|GENE_Bo9g181130.1_exon_27 non_coding_transcript_variant|MODIFIER|gene:Bo…
chr9	53,431,017	SNP	A/A	C/C	12	A/A	11	A/A	30	A/C	13,27	0.675	0	0.675	upstream_gene_variant|MODIFIER|gene:Bo9g181140|gene:Bo9g181140 upstream_gene_variant|MODIFIER|gene:Bo9g181150|gene:Bo9g181150 downstream_gene_variant|MODIFIER|Bo9g181140.1_exon_1|GENE_Bo9g181140.1_exon_1 downstream_gene_variant|MODIFIER|Bo9g181150.1_exon_1|GENE_Bo9g181150.1_exon_1 intron_variant|MODIFIER|Bo9g181130.1_exon_27|GENE_Bo9g181130.1_exon_27 non_coding_transcript_variant|MODIFIER|gene:Bo…
chr9	53,431,032	SNP	C/C	C/C	15	T/T	10	C/T	3,28	C/T	29,12	0.7073	0.0968	0.6105	upstream_gene_variant|MODIFIER|gene:Bo9g181140|gene:Bo9g181140 upstream_gene_variant|MODIFIER|gene:Bo9g181150|gene:Bo9g181150 downstream_gene_variant|MODIFIER|Bo9g181140.1_exon_1|GENE_Bo9g181140.1_exon_1 downstream_gene_variant|MODIFIER|Bo9g181150.1_exon_1|GENE_Bo9g181150.1_exon_1 intron_variant|MODIFIER|Bo9g181130.1_exon_27|GENE_Bo9g181130.1_exon_27 non_coding_transcript_variant|MODIFIER|gene:Bo…
chr9	53,431,067	SNP	G/G	T/T	15	G/G	12	G/G	39	G/T	12,26	0.6842	0	0.6842	splice_region_variant&intron_variant|LOW|Bo9g181130.1_exon_27|GENE_Bo9g181130.1_exon_27 upstream_gene_variant|MODIFIER|gene:Bo9g181140|gene:Bo9g181140 upstream_gene_variant|MODIFIER|gene:Bo9g181150|gene:Bo9g181150 downstream_gene_variant|MODIFIER|Bo9g181140.1_exon_1|GENE_Bo9g181140.1_exon_1 downstream_gene_variant|MODIFIER|Bo9g181150.1_exon_1|GENE_Bo9g181150.1_exon_1 non_coding_transcript_variant…
chr9	53,431,148	SNP	C/C	C/C	15	G/G	16	G/G	36	C/G	21,4	0.84	0	0.84	missense_variant|MODERATE|Bo9g181130.1_exon_27|GENE_Bo9g181130.1_exon_27 upstream_gene_variant|MODIFIER|gene:Bo9g181140|gene:Bo9g181140 upstream_gene_variant|MODIFIER|gene:Bo9g181150|gene:Bo9g181150 downstream_gene_variant|MODIFIER|Bo9g181140.1_exon_1|GENE_Bo9g181140.1_exon_1 downstream_gene_variant|MODIFIER|Bo9g181150.1_exon_1|GENE_Bo9g181150.1_exon_1 non_coding_transcript_variant|MODIFIER|gene:…
chr9	53,431,211	SNP	A/A	T/T	17	A/A	25	A/A	26	A/T	6,15	0.7143	0	0.7143	missense_variant|MODERATE|Bo9g181130.1_exon_27|GENE_Bo9g181130.1_exon_27 upstream_gene_variant|MODIFIER|gene:Bo9g181140|gene:Bo9g181140 upstream_gene_variant|MODIFIER|gene:Bo9g181150|gene:Bo9g181150 downstream_gene_variant|MODIFIER|Bo9g181140.1_exon_1|GENE_Bo9g181140.1_exon_1 downstream_gene_variant|MODIFIER|Bo9g181150.1_exon_1|GENE_Bo9g181150.1_exon_1 non_coding_transcript_variant|MODIFIER|gene:…
chr9	53,431,218	SNP	G/G	C/C	17	G/G	25	G/C	26,1	G/C	6,14	0.7	0.037	0.663	missense_variant|MODERATE|Bo9g181130.1_exon_27|GENE_Bo9g181130.1_exon_27 upstream_gene_variant|MODIFIER|gene:Bo9g181140|gene:Bo9g181140 upstream_gene_variant|MODIFIER|gene:Bo9g181150|gene:Bo9g181150 downstream_gene_variant|MODIFIER|Bo9g181140.1_exon_1|GENE_Bo9g181140.1_exon_1 downstream_gene_variant|MODIFIER|Bo9g181150.1_exon_1|GENE_Bo9g181150.1_exon_1 non_coding_transcript_variant|MODIFIER|gene:…
chr9	53,431,224	SNP	A/A	G/G	19	A/A	26	A/A	28	A/G	7,14	0.6667	0	0.6667	missense_variant|MODERATE|Bo9g181130.1_exon_27|GENE_Bo9g181130.1_exon_27 upstream_gene_variant|MODIFIER|gene:Bo9g181140|gene:Bo9g181140 upstream_gene_variant|MODIFIER|gene:Bo9g181150|gene:Bo9g181150 downstream_gene_variant|MODIFIER|Bo9g181140.1_exon_1|GENE_Bo9g181140.1_exon_1 downstream_gene_variant|MODIFIER|Bo9g181150.1_exon_1|GENE_Bo9g181150.1_exon_1 non_coding_transcript_variant|MODIFIER|gene:…
chr9	53,432,032	SNP	A/A	G/G	12	A/A	15	A/G	36,4	A/G	13,27	0.675	0.1	0.575	missense_variant|MODERATE|Bo9g181140.1_exon_1|GENE_Bo9g181140.1_exon_1 upstream_gene_variant|MODIFIER|Bo9g181130.1_exon_27|GENE_Bo9g181130.1_exon_27 upstream_gene_variant|MODIFIER|gene:Bo9g181150|gene:Bo9g181150 downstream_gene_variant|MODIFIER|gene:Bo9g181130|gene:Bo9g181130 downstream_gene_variant|MODIFIER|Bo9g181150.1_exon_1|GENE_Bo9g181150.1_exon_1 intragenic_variant|MODIFIER|gene:Bo9g181140|…
chr9	53,432,054	SNP	C/C	G/G	13	C/C	14	C/G	36,5	C/G	11,28	0.7179	0.122	0.596	missense_variant|MODERATE|Bo9g181140.1_exon_1|GENE_Bo9g181140.1_exon_1 upstream_gene_variant|MODIFIER|Bo9g181130.1_exon_27|GENE_Bo9g181130.1_exon_27 upstream_gene_variant|MODIFIER|gene:Bo9g181150|gene:Bo9g181150 downstream_gene_variant|MODIFIER|gene:Bo9g181130|gene:Bo9g181130 downstream_gene_variant|MODIFIER|Bo9g181150.1_exon_1|GENE_Bo9g181150.1_exon_1 intragenic_variant|MODIFIER|gene:Bo9g181140|…
chr9	53,432,070	SNP	T/T	A/A	13	T/T	13	T/A	33,3	T/A	12,24	0.6667	0.0833	0.5833	missense_variant|MODERATE|Bo9g181140.1_exon_1|GENE_Bo9g181140.1_exon_1 upstream_gene_variant|MODIFIER|Bo9g181130.1_exon_27|GENE_Bo9g181130.1_exon_27 upstream_gene_variant|MODIFIER|gene:Bo9g181150|gene:Bo9g181150 downstream_gene_variant|MODIFIER|gene:Bo9g181130|gene:Bo9g181130 downstream_gene_variant|MODIFIER|Bo9g181150.1_exon_1|GENE_Bo9g181150.1_exon_1 intragenic_variant|MODIFIER|gene:Bo9g181140|…
chr9	53,432,117	SNP	C/C	A/A	10	C/C	12	C/C	34	C/A	12,31	0.7209	0	0.7209	missense_variant|MODERATE|Bo9g181140.1_exon_1|GENE_Bo9g181140.1_exon_1 upstream_gene_variant|MODIFIER|Bo9g181130.1_exon_27|GENE_Bo9g181130.1_exon_27 upstream_gene_variant|MODIFIER|gene:Bo9g181150|gene:Bo9g181150 downstream_gene_variant|MODIFIER|gene:Bo9g181130|gene:Bo9g181130 downstream_gene_variant|MODIFIER|Bo9g181150.1_exon_1|GENE_Bo9g181150.1_exon_1 intragenic_variant|MODIFIER|gene:Bo9g181140|…
chr9	53,432,123	SNP	C/C	T/T	10	C/C	11	C/C	35	C/T	12,32	0.7273	0	0.7273	missense_variant|MODERATE|Bo9g181140.1_exon_1|GENE_Bo9g181140.1_exon_1 upstream_gene_variant|MODIFIER|Bo9g181130.1_exon_27|GENE_Bo9g181130.1_exon_27 upstream_gene_variant|MODIFIER|gene:Bo9g181150|gene:Bo9g181150 downstream_gene_variant|MODIFIER|gene:Bo9g181130|gene:Bo9g181130 downstream_gene_variant|MODIFIER|Bo9g181150.1_exon_1|GENE_Bo9g181150.1_exon_1 intragenic_variant|MODIFIER|gene:Bo9g181140|…
chr9	53,432,227	SNP	G/G	A/A	14	G/G	13	G/A	38,4	G/A	13,27	0.675	0.0952	0.5798	missense_variant|MODERATE|Bo9g181140.1_exon_1|GENE_Bo9g181140.1_exon_1 upstream_gene_variant|MODIFIER|Bo9g181130.1_exon_27|GENE_Bo9g181130.1_exon_27 upstream_gene_variant|MODIFIER|gene:Bo9g181150|gene:Bo9g181150 downstream_gene_variant|MODIFIER|gene:Bo9g181130|gene:Bo9g181130 downstream_gene_variant|MODIFIER|Bo9g181150.1_exon_1|GENE_Bo9g181150.1_exon_1 intragenic_variant|MODIFIER|gene:Bo9g181140|…
chr9	53,432,319	SNP	T/T	A/A	13	T/T	14	T/A	30,6	T/A	15,21	0.5833	0.1667	0.4167	upstream_gene_variant|MODIFIER|Bo9g181130.1_exon_27|GENE_Bo9g181130.1_exon_27 upstream_gene_variant|MODIFIER|Bo9g181140.1_exon_1|GENE_Bo9g181140.1_exon_1 upstream_gene_variant|MODIFIER|gene:Bo9g181150|gene:Bo9g181150 downstream_gene_variant|MODIFIER|gene:Bo9g181130|gene:Bo9g181130 downstream_gene_variant|MODIFIER|gene:Bo9g181140|gene:Bo9g181140 downstream_gene_variant|MODIFIER|Bo9g181150.1_exon_1…
chr9	53,432,353	SNP	A/A	G/G	10	A/A	15	A/G	34,4	A/G	12,19	0.6129	0.1053	0.5076	upstream_gene_variant|MODIFIER|Bo9g181130.1_exon_27|GENE_Bo9g181130.1_exon_27 upstream_gene_variant|MODIFIER|Bo9g181140.1_exon_1|GENE_Bo9g181140.1_exon_1 upstream_gene_variant|MODIFIER|gene:Bo9g181150|gene:Bo9g181150 downstream_gene_variant|MODIFIER|gene:Bo9g181130|gene:Bo9g181130 downstream_gene_variant|MODIFIER|gene:Bo9g181140|gene:Bo9g181140 downstream_gene_variant|MODIFIER|Bo9g181150.1_exon_1…
chr9	53,432,629	SNP	T/T	C/C	10	T/T	12	T/T	28	T/C	9,21	0.7	0	0.7	upstream_gene_variant|MODIFIER|Bo9g181130.1_exon_27|GENE_Bo9g181130.1_exon_27 upstream_gene_variant|MODIFIER|Bo9g181140.1_exon_1|GENE_Bo9g181140.1_exon_1 upstream_gene_variant|MODIFIER|gene:Bo9g181150|gene:Bo9g181150 downstream_gene_variant|MODIFIER|gene:Bo9g181130|gene:Bo9g181130 downstream_gene_variant|MODIFIER|gene:Bo9g181140|gene:Bo9g181140 downstream_gene_variant|MODIFIER|Bo9g181150.1_exon_1…
chr9	53,432,636	SNP	C/C	T/T	10	C/C	11	C/C	28	C/T	9,19	0.6786	0	0.6786	upstream_gene_variant|MODIFIER|Bo9g181130.1_exon_27|GENE_Bo9g181130.1_exon_27 upstream_gene_variant|MODIFIER|Bo9g181140.1_exon_1|GENE_Bo9g181140.1_exon_1 upstream_gene_variant|MODIFIER|gene:Bo9g181150|gene:Bo9g181150 downstream_gene_variant|MODIFIER|gene:Bo9g181130|gene:Bo9g181130 downstream_gene_variant|MODIFIER|gene:Bo9g181140|gene:Bo9g181140 downstream_gene_variant|MODIFIER|Bo9g181150.1_exon_1…
chr9	53,432,692	SNP	C/C	G/G	11	C/C	11	C/C	30	C/G	8,26	0.7647	0	0.7647	upstream_gene_variant|MODIFIER|Bo9g181130.1_exon_27|GENE_Bo9g181130.1_exon_27 upstream_gene_variant|MODIFIER|Bo9g181140.1_exon_1|GENE_Bo9g181140.1_exon_1 upstream_gene_variant|MODIFIER|gene:Bo9g181150|gene:Bo9g181150 downstream_gene_variant|MODIFIER|gene:Bo9g181130|gene:Bo9g181130 downstream_gene_variant|MODIFIER|gene:Bo9g181140|gene:Bo9g181140 downstream_gene_variant|MODIFIER|Bo9g181150.1_exon_1…
chr9	53,432,693	SNP	T/T	T/T	11	A/A	9	A/A	26	T/A	25,8	0.7576	0	0.7576	upstream_gene_variant|MODIFIER|Bo9g181130.1_exon_27|GENE_Bo9g181130.1_exon_27 upstream_gene_variant|MODIFIER|Bo9g181140.1_exon_1|GENE_Bo9g181140.1_exon_1 upstream_gene_variant|MODIFIER|gene:Bo9g181150|gene:Bo9g181150 downstream_gene_variant|MODIFIER|gene:Bo9g181130|gene:Bo9g181130 downstream_gene_variant|MODIFIER|gene:Bo9g181140|gene:Bo9g181140 downstream_gene_variant|MODIFIER|Bo9g181150.1_exon_1…
chr9	53,432,771	SNP	T/T	G/G	10	T/T	12	T/T	22	T/G	10,29	0.7436	0	0.7436	upstream_gene_variant|MODIFIER|Bo9g181130.1_exon_27|GENE_Bo9g181130.1_exon_27 upstream_gene_variant|MODIFIER|Bo9g181140.1_exon_1|GENE_Bo9g181140.1_exon_1 upstream_gene_variant|MODIFIER|gene:Bo9g181150|gene:Bo9g181150 downstream_gene_variant|MODIFIER|gene:Bo9g181130|gene:Bo9g181130 downstream_gene_variant|MODIFIER|gene:Bo9g181140|gene:Bo9g181140 downstream_gene_variant|MODIFIER|Bo9g181150.1_exon_1…
chr9	53,433,334	SNP	T/T	G/G	12	T/T	10	T/T	33	T/G	6,21	0.7778	0	0.7778	upstream_gene_variant|MODIFIER|Bo9g181130.1_exon_27|GENE_Bo9g181130.1_exon_27 upstream_gene_variant|MODIFIER|Bo9g181140.1_exon_1|GENE_Bo9g181140.1_exon_1 upstream_gene_variant|MODIFIER|gene:Bo9g181150|gene:Bo9g181150 downstream_gene_variant|MODIFIER|gene:Bo9g181130|gene:Bo9g181130 downstream_gene_variant|MODIFIER|gene:Bo9g181140|gene:Bo9g181140 downstream_gene_variant|MODIFIER|Bo9g181150.1_exon_1…
chr9	53,433,338	SNP	T/T	C/C	12	T/T	10	T/T	31	T/C	6,21	0.7778	0	0.7778	upstream_gene_variant|MODIFIER|Bo9g181130.1_exon_27|GENE_Bo9g181130.1_exon_27 upstream_gene_variant|MODIFIER|Bo9g181140.1_exon_1|GENE_Bo9g181140.1_exon_1 upstream_gene_variant|MODIFIER|gene:Bo9g181150|gene:Bo9g181150 downstream_gene_variant|MODIFIER|gene:Bo9g181130|gene:Bo9g181130 downstream_gene_variant|MODIFIER|gene:Bo9g181140|gene:Bo9g181140 downstream_gene_variant|MODIFIER|Bo9g181150.1_exon_1…
chr9	53,433,343	SNP	A/A	G/G	13	A/A	10	A/A	29	A/G	5,22	0.8148	0	0.8148	upstream_gene_variant|MODIFIER|Bo9g181130.1_exon_27|GENE_Bo9g181130.1_exon_27 upstream_gene_variant|MODIFIER|Bo9g181140.1_exon_1|GENE_Bo9g181140.1_exon_1 upstream_gene_variant|MODIFIER|gene:Bo9g181150|gene:Bo9g181150 downstream_gene_variant|MODIFIER|gene:Bo9g181130|gene:Bo9g181130 downstream_gene_variant|MODIFIER|gene:Bo9g181140|gene:Bo9g181140 downstream_gene_variant|MODIFIER|Bo9g181150.1_exon_1…
chr9	53,433,353	SNP	G/G	T/T	12	G/G	11	G/G	29	G/T	5,21	0.8077	0	0.8077	upstream_gene_variant|MODIFIER|Bo9g181130.1_exon_27|GENE_Bo9g181130.1_exon_27 upstream_gene_variant|MODIFIER|Bo9g181140.1_exon_1|GENE_Bo9g181140.1_exon_1 upstream_gene_variant|MODIFIER|gene:Bo9g181150|gene:Bo9g181150 downstream_gene_variant|MODIFIER|gene:Bo9g181130|gene:Bo9g181130 downstream_gene_variant|MODIFIER|gene:Bo9g181140|gene:Bo9g181140 downstream_gene_variant|MODIFIER|Bo9g181150.1_exon_1…
chr9	53,433,364	SNP	T/T	G/G	12	T/T	11	T/T	29	T/G	7,20	0.7407	0	0.7407	upstream_gene_variant|MODIFIER|Bo9g181130.1_exon_27|GENE_Bo9g181130.1_exon_27 upstream_gene_variant|MODIFIER|Bo9g181140.1_exon_1|GENE_Bo9g181140.1_exon_1 upstream_gene_variant|MODIFIER|gene:Bo9g181150|gene:Bo9g181150 downstream_gene_variant|MODIFIER|gene:Bo9g181130|gene:Bo9g181130 downstream_gene_variant|MODIFIER|gene:Bo9g181140|gene:Bo9g181140 downstream_gene_variant|MODIFIER|Bo9g181150.1_exon_1…
chr9	53,433,381	SNP	G/G	A/A	13	G/G	10	G/G	29	G/A	5,18	0.7826	0	0.7826	upstream_gene_variant|MODIFIER|Bo9g181130.1_exon_27|GENE_Bo9g181130.1_exon_27 upstream_gene_variant|MODIFIER|Bo9g181140.1_exon_1|GENE_Bo9g181140.1_exon_1 upstream_gene_variant|MODIFIER|gene:Bo9g181150|gene:Bo9g181150 downstream_gene_variant|MODIFIER|gene:Bo9g181130|gene:Bo9g181130 downstream_gene_variant|MODIFIER|gene:Bo9g181140|gene:Bo9g181140 downstream_gene_variant|MODIFIER|Bo9g181150.1_exon_1…
chr9	53,433,412	SNP	T/T	A/A	11	T/T	10	T/T	29	T/A	6,15	0.7143	0	0.7143	upstream_gene_variant|MODIFIER|Bo9g181130.1_exon_27|GENE_Bo9g181130.1_exon_27 upstream_gene_variant|MODIFIER|Bo9g181140.1_exon_1|GENE_Bo9g181140.1_exon_1 upstream_gene_variant|MODIFIER|gene:Bo9g181150|gene:Bo9g181150 downstream_gene_variant|MODIFIER|gene:Bo9g181130|gene:Bo9g181130 downstream_gene_variant|MODIFIER|gene:Bo9g181140|gene:Bo9g181140 downstream_gene_variant|MODIFIER|Bo9g181150.1_exon_1…
chr9	53,433,415	SNP	C/C	T/T	11	C/C	10	C/C	28	C/T	6,15	0.7143	0	0.7143	upstream_gene_variant|MODIFIER|Bo9g181130.1_exon_27|GENE_Bo9g181130.1_exon_27 upstream_gene_variant|MODIFIER|Bo9g181140.1_exon_1|GENE_Bo9g181140.1_exon_1 upstream_gene_variant|MODIFIER|gene:Bo9g181150|gene:Bo9g181150 downstream_gene_variant|MODIFIER|gene:Bo9g181130|gene:Bo9g181130 downstream_gene_variant|MODIFIER|gene:Bo9g181140|gene:Bo9g181140 downstream_gene_variant|MODIFIER|Bo9g181150.1_exon_1…
chr9	53,433,422	SNP	G/G	T/T	12	G/G	11	G/G	27	G/T	6,16	0.7273	0	0.7273	upstream_gene_variant|MODIFIER|Bo9g181130.1_exon_27|GENE_Bo9g181130.1_exon_27 upstream_gene_variant|MODIFIER|Bo9g181140.1_exon_1|GENE_Bo9g181140.1_exon_1 upstream_gene_variant|MODIFIER|gene:Bo9g181150|gene:Bo9g181150 downstream_gene_variant|MODIFIER|gene:Bo9g181130|gene:Bo9g181130 downstream_gene_variant|MODIFIER|gene:Bo9g181140|gene:Bo9g181140 downstream_gene_variant|MODIFIER|Bo9g181150.1_exon_1…
chr9	53,433,426	SNP	A/A	G/G	12	A/A	11	A/A	27	A/G	6,15	0.7143	0	0.7143	upstream_gene_variant|MODIFIER|Bo9g181130.1_exon_27|GENE_Bo9g181130.1_exon_27 upstream_gene_variant|MODIFIER|Bo9g181140.1_exon_1|GENE_Bo9g181140.1_exon_1 upstream_gene_variant|MODIFIER|gene:Bo9g181150|gene:Bo9g181150 downstream_gene_variant|MODIFIER|gene:Bo9g181130|gene:Bo9g181130 downstream_gene_variant|MODIFIER|gene:Bo9g181140|gene:Bo9g181140 downstream_gene_variant|MODIFIER|Bo9g181150.1_exon_1…
chr9	53,434,756	SNP	T/T	A/A	10	T/T	13	T/T	27	T/A	11,28	0.7179	0	0.7179	missense_variant|MODERATE|Bo9g181150.1_exon_1|GENE_Bo9g181150.1_exon_1 upstream_gene_variant|MODIFIER|Bo9g181130.1_exon_27|GENE_Bo9g181130.1_exon_27 upstream_gene_variant|MODIFIER|Bo9g181140.1_exon_1|GENE_Bo9g181140.1_exon_1 upstream_gene_variant|MODIFIER|gene:Bo9g181160|gene:Bo9g181160 downstream_gene_variant|MODIFIER|gene:Bo9g181130|gene:Bo9g181130 downstream_gene_variant|MODIFIER|gene:Bo9g1811…
chr9	53,434,757	SNP	A/A	C/C	10	A/A	13	A/A	27	A/C	10,27	0.7297	0	0.7297	synonymous_variant|LOW|Bo9g181150.1_exon_1|GENE_Bo9g181150.1_exon_1 upstream_gene_variant|MODIFIER|Bo9g181130.1_exon_27|GENE_Bo9g181130.1_exon_27 upstream_gene_variant|MODIFIER|Bo9g181140.1_exon_1|GENE_Bo9g181140.1_exon_1 upstream_gene_variant|MODIFIER|gene:Bo9g181160|gene:Bo9g181160 downstream_gene_variant|MODIFIER|gene:Bo9g181130|gene:Bo9g181130 downstream_gene_variant|MODIFIER|gene:Bo9g181140|…
chr9	53,434,795	SNP	G/G	A/A	12	G/G	17	G/G	27	G/A	10,23	0.697	0	0.697	synonymous_variant|LOW|Bo9g181150.1_exon_1|GENE_Bo9g181150.1_exon_1 upstream_gene_variant|MODIFIER|Bo9g181130.1_exon_27|GENE_Bo9g181130.1_exon_27 upstream_gene_variant|MODIFIER|Bo9g181140.1_exon_1|GENE_Bo9g181140.1_exon_1 upstream_gene_variant|MODIFIER|gene:Bo9g181160|gene:Bo9g181160 downstream_gene_variant|MODIFIER|gene:Bo9g181130|gene:Bo9g181130 downstream_gene_variant|MODIFIER|gene:Bo9g181140|…
chr9	53,434,833	SNP	G/G	A/A	13	G/G	15	G/G	34	G/A	6,23	0.7931	0	0.7931	upstream_gene_variant|MODIFIER|Bo9g181130.1_exon_27|GENE_Bo9g181130.1_exon_27 upstream_gene_variant|MODIFIER|Bo9g181140.1_exon_1|GENE_Bo9g181140.1_exon_1 upstream_gene_variant|MODIFIER|Bo9g181150.1_exon_1|GENE_Bo9g181150.1_exon_1 upstream_gene_variant|MODIFIER|gene:Bo9g181160|gene:Bo9g181160 downstream_gene_variant|MODIFIER|gene:Bo9g181130|gene:Bo9g181130 downstream_gene_variant|MODIFIER|gene:Bo9…
chr9	53,435,069	SNP	G/G	T/T	10	G/G	13	G/G	35	G/T	8,33	0.8049	0	0.8049	upstream_gene_variant|MODIFIER|Bo9g181130.1_exon_27|GENE_Bo9g181130.1_exon_27 upstream_gene_variant|MODIFIER|Bo9g181140.1_exon_1|GENE_Bo9g181140.1_exon_1 upstream_gene_variant|MODIFIER|Bo9g181150.1_exon_1|GENE_Bo9g181150.1_exon_1 upstream_gene_variant|MODIFIER|gene:Bo9g181160|gene:Bo9g181160 downstream_gene_variant|MODIFIER|gene:Bo9g181130|gene:Bo9g181130 downstream_gene_variant|MODIFIER|gene:Bo9…
chr9	53,435,107	SNP	C/C	A/A	13	C/C	11	C/A	33,5	C/A	8,35	0.814	0.1316	0.6824	upstream_gene_variant|MODIFIER|Bo9g181130.1_exon_27|GENE_Bo9g181130.1_exon_27 upstream_gene_variant|MODIFIER|Bo9g181140.1_exon_1|GENE_Bo9g181140.1_exon_1 upstream_gene_variant|MODIFIER|Bo9g181150.1_exon_1|GENE_Bo9g181150.1_exon_1 upstream_gene_variant|MODIFIER|gene:Bo9g181160|gene:Bo9g181160 upstream_gene_variant|MODIFIER|gene:Bo9g181170|gene:Bo9g181170 upstream_gene_variant|MODIFIER|Bo9g181170.1…
chr9	53,435,120	SNP	G/G	A/A	12	G/G	13	G/A	35,4	G/A	9,34	0.7907	0.1026	0.6881	upstream_gene_variant|MODIFIER|Bo9g181130.1_exon_27|GENE_Bo9g181130.1_exon_27 upstream_gene_variant|MODIFIER|Bo9g181140.1_exon_1|GENE_Bo9g181140.1_exon_1 upstream_gene_variant|MODIFIER|Bo9g181150.1_exon_1|GENE_Bo9g181150.1_exon_1 upstream_gene_variant|MODIFIER|gene:Bo9g181160|gene:Bo9g181160 upstream_gene_variant|MODIFIER|gene:Bo9g181170|gene:Bo9g181170 upstream_gene_variant|MODIFIER|Bo9g181170.1…
chr9	53,435,152	SNP	A/A	C/C	11	A/A	12	A/C	38,4	A/C	11,33	0.75	0.0952	0.6548	upstream_gene_variant|MODIFIER|Bo9g181130.1_exon_27|GENE_Bo9g181130.1_exon_27 upstream_gene_variant|MODIFIER|Bo9g181140.1_exon_1|GENE_Bo9g181140.1_exon_1 upstream_gene_variant|MODIFIER|Bo9g181150.1_exon_1|GENE_Bo9g181150.1_exon_1 upstream_gene_variant|MODIFIER|gene:Bo9g181160|gene:Bo9g181160 upstream_gene_variant|MODIFIER|gene:Bo9g181170|gene:Bo9g181170 upstream_gene_variant|MODIFIER|Bo9g181170.1…
chr9	53,435,358	SNP	T/T	C/C	14	T/T	10	T/T	35	T/C	8,27	0.7714	0	0.7714	upstream_gene_variant|MODIFIER|Bo9g181130.1_exon_27|GENE_Bo9g181130.1_exon_27 upstream_gene_variant|MODIFIER|Bo9g181140.1_exon_1|GENE_Bo9g181140.1_exon_1 upstream_gene_variant|MODIFIER|Bo9g181150.1_exon_1|GENE_Bo9g181150.1_exon_1 upstream_gene_variant|MODIFIER|gene:Bo9g181160|gene:Bo9g181160 upstream_gene_variant|MODIFIER|gene:Bo9g181170|gene:Bo9g181170 upstream_gene_variant|MODIFIER|Bo9g181170.1…
chr9	53,435,416	SNP	G/G	A/A	12	G/G	13	G/G	34	G/A	5,31	0.8611	0	0.8611	upstream_gene_variant|MODIFIER|Bo9g181130.1_exon_27|GENE_Bo9g181130.1_exon_27 upstream_gene_variant|MODIFIER|Bo9g181140.1_exon_1|GENE_Bo9g181140.1_exon_1 upstream_gene_variant|MODIFIER|Bo9g181150.1_exon_1|GENE_Bo9g181150.1_exon_1 upstream_gene_variant|MODIFIER|gene:Bo9g181160|gene:Bo9g181160 upstream_gene_variant|MODIFIER|gene:Bo9g181170|gene:Bo9g181170 upstream_gene_variant|MODIFIER|Bo9g181170.1…
chr9	53,435,435	SNP	G/G	A/A	12	G/G	12	G/G	29	G/A	8,30	0.7895	0	0.7895	upstream_gene_variant|MODIFIER|Bo9g181130.1_exon_27|GENE_Bo9g181130.1_exon_27 upstream_gene_variant|MODIFIER|Bo9g181140.1_exon_1|GENE_Bo9g181140.1_exon_1 upstream_gene_variant|MODIFIER|Bo9g181150.1_exon_1|GENE_Bo9g181150.1_exon_1 upstream_gene_variant|MODIFIER|gene:Bo9g181160|gene:Bo9g181160 upstream_gene_variant|MODIFIER|gene:Bo9g181170|gene:Bo9g181170 upstream_gene_variant|MODIFIER|Bo9g181170.1…
chr9	53,435,439	SNP	T/T	C/C	12	T/T	12	T/T	31	T/C	8,29	0.7838	0	0.7838	upstream_gene_variant|MODIFIER|Bo9g181130.1_exon_27|GENE_Bo9g181130.1_exon_27 upstream_gene_variant|MODIFIER|Bo9g181140.1_exon_1|GENE_Bo9g181140.1_exon_1 upstream_gene_variant|MODIFIER|Bo9g181150.1_exon_1|GENE_Bo9g181150.1_exon_1 upstream_gene_variant|MODIFIER|gene:Bo9g181160|gene:Bo9g181160 upstream_gene_variant|MODIFIER|gene:Bo9g181170|gene:Bo9g181170 upstream_gene_variant|MODIFIER|Bo9g181170.1…
chr9	53,435,457	SNP	C/C	G/G	12	C/C	13	C/C	34	C/G	9,24	0.7273	0	0.7273	upstream_gene_variant|MODIFIER|Bo9g181130.1_exon_27|GENE_Bo9g181130.1_exon_27 upstream_gene_variant|MODIFIER|Bo9g181140.1_exon_1|GENE_Bo9g181140.1_exon_1 upstream_gene_variant|MODIFIER|Bo9g181150.1_exon_1|GENE_Bo9g181150.1_exon_1 upstream_gene_variant|MODIFIER|gene:Bo9g181160|gene:Bo9g181160 upstream_gene_variant|MODIFIER|gene:Bo9g181170|gene:Bo9g181170 upstream_gene_variant|MODIFIER|Bo9g181170.1…
chr9	53,435,546	SNP	A/A	C/C	14	A/A	11	A/A	10	A/C	9,25	0.7353	0	0.7353	upstream_gene_variant|MODIFIER|Bo9g181130.1_exon_27|GENE_Bo9g181130.1_exon_27 upstream_gene_variant|MODIFIER|Bo9g181140.1_exon_1|GENE_Bo9g181140.1_exon_1 upstream_gene_variant|MODIFIER|Bo9g181150.1_exon_1|GENE_Bo9g181150.1_exon_1 upstream_gene_variant|MODIFIER|gene:Bo9g181160|gene:Bo9g181160 upstream_gene_variant|MODIFIER|gene:Bo9g181170|gene:Bo9g181170 upstream_gene_variant|MODIFIER|Bo9g181170.1…
chr9	53,435,554	SNP	T/T	C/C	13	T/T	11	T/T	10	T/C	10,26	0.7222	0	0.7222	upstream_gene_variant|MODIFIER|Bo9g181130.1_exon_27|GENE_Bo9g181130.1_exon_27 upstream_gene_variant|MODIFIER|Bo9g181140.1_exon_1|GENE_Bo9g181140.1_exon_1 upstream_gene_variant|MODIFIER|Bo9g181150.1_exon_1|GENE_Bo9g181150.1_exon_1 upstream_gene_variant|MODIFIER|gene:Bo9g181160|gene:Bo9g181160 upstream_gene_variant|MODIFIER|gene:Bo9g181170|gene:Bo9g181170 upstream_gene_variant|MODIFIER|Bo9g181170.1…
chr9	53,435,559	SNP	G/G	G/G	12	T/T	11	T/T	10	G/T	25,10	0.7143	0	0.7143	upstream_gene_variant|MODIFIER|Bo9g181130.1_exon_27|GENE_Bo9g181130.1_exon_27 upstream_gene_variant|MODIFIER|Bo9g181140.1_exon_1|GENE_Bo9g181140.1_exon_1 upstream_gene_variant|MODIFIER|Bo9g181150.1_exon_1|GENE_Bo9g181150.1_exon_1 upstream_gene_variant|MODIFIER|gene:Bo9g181160|gene:Bo9g181160 upstream_gene_variant|MODIFIER|gene:Bo9g181170|gene:Bo9g181170 upstream_gene_variant|MODIFIER|Bo9g181170.1…
chr9	53,435,569	SNP	T/T	C/C	13	T/T	10	T/T	13	T/C	12,23	0.6571	0	0.6571	upstream_gene_variant|MODIFIER|Bo9g181130.1_exon_27|GENE_Bo9g181130.1_exon_27 upstream_gene_variant|MODIFIER|Bo9g181140.1_exon_1|GENE_Bo9g181140.1_exon_1 upstream_gene_variant|MODIFIER|Bo9g181150.1_exon_1|GENE_Bo9g181150.1_exon_1 upstream_gene_variant|MODIFIER|gene:Bo9g181160|gene:Bo9g181160 upstream_gene_variant|MODIFIER|gene:Bo9g181170|gene:Bo9g181170 upstream_gene_variant|MODIFIER|Bo9g181170.1…
chr9	53,435,587	SNP	A/A	T/T	12	A/A	10	A/A	16	A/T	10,23	0.697	0	0.697	upstream_gene_variant|MODIFIER|Bo9g181130.1_exon_27|GENE_Bo9g181130.1_exon_27 upstream_gene_variant|MODIFIER|Bo9g181140.1_exon_1|GENE_Bo9g181140.1_exon_1 upstream_gene_variant|MODIFIER|Bo9g181150.1_exon_1|GENE_Bo9g181150.1_exon_1 upstream_gene_variant|MODIFIER|gene:Bo9g181160|gene:Bo9g181160 upstream_gene_variant|MODIFIER|gene:Bo9g181170|gene:Bo9g181170 upstream_gene_variant|MODIFIER|Bo9g181170.1…
chr9	53,436,102	SNP	G/G	T/T	10	G/G	13	G/G	36	G/T	9,23	0.7188	0	0.7188	upstream_gene_variant|MODIFIER|Bo9g181130.1_exon_27|GENE_Bo9g181130.1_exon_27 upstream_gene_variant|MODIFIER|Bo9g181140.1_exon_1|GENE_Bo9g181140.1_exon_1 upstream_gene_variant|MODIFIER|Bo9g181150.1_exon_1|GENE_Bo9g181150.1_exon_1 upstream_gene_variant|MODIFIER|gene:Bo9g181160|gene:Bo9g181160 upstream_gene_variant|MODIFIER|gene:Bo9g181170|gene:Bo9g181170 upstream_gene_variant|MODIFIER|Bo9g181170.1…
chr9	53,436,106	SNP	T/T	A/A	10	T/T	13	T/T	35	T/A	9,22	0.7097	0	0.7097	upstream_gene_variant|MODIFIER|Bo9g181130.1_exon_27|GENE_Bo9g181130.1_exon_27 upstream_gene_variant|MODIFIER|Bo9g181140.1_exon_1|GENE_Bo9g181140.1_exon_1 upstream_gene_variant|MODIFIER|Bo9g181150.1_exon_1|GENE_Bo9g181150.1_exon_1 upstream_gene_variant|MODIFIER|gene:Bo9g181160|gene:Bo9g181160 upstream_gene_variant|MODIFIER|gene:Bo9g181170|gene:Bo9g181170 upstream_gene_variant|MODIFIER|Bo9g181170.1…
chr9	53,436,443	SNP	T/T	C/C	11	T/T	12	T/T	38	T/C	4,14	0.7778	0	0.7778	upstream_gene_variant|MODIFIER|Bo9g181140.1_exon_1|GENE_Bo9g181140.1_exon_1 upstream_gene_variant|MODIFIER|Bo9g181150.1_exon_1|GENE_Bo9g181150.1_exon_1 upstream_gene_variant|MODIFIER|gene:Bo9g181160|gene:Bo9g181160 upstream_gene_variant|MODIFIER|gene:Bo9g181170|gene:Bo9g181170 upstream_gene_variant|MODIFIER|Bo9g181170.1_exon_1|GENE_Bo9g181170.1_exon_1 downstream_gene_variant|MODIFIER|gene:Bo9g181…
chr9	53,436,601	SNP	T/T	C/C	19	T/T	15	T/C	31,4	T/C	8,32	0.8	0.1143	0.6857	upstream_gene_variant|MODIFIER|Bo9g181140.1_exon_1|GENE_Bo9g181140.1_exon_1 upstream_gene_variant|MODIFIER|Bo9g181150.1_exon_1|GENE_Bo9g181150.1_exon_1 upstream_gene_variant|MODIFIER|gene:Bo9g181160|gene:Bo9g181160 upstream_gene_variant|MODIFIER|gene:Bo9g181170|gene:Bo9g181170 upstream_gene_variant|MODIFIER|Bo9g181170.1_exon_1|GENE_Bo9g181170.1_exon_1 downstream_gene_variant|MODIFIER|gene:Bo9g181…
chr9	53,436,671	SNP	G/G	A/A	20	G/G	21	G/A	25,3	G/A	8,35	0.814	0.1071	0.7068	upstream_gene_variant|MODIFIER|Bo9g181140.1_exon_1|GENE_Bo9g181140.1_exon_1 upstream_gene_variant|MODIFIER|Bo9g181150.1_exon_1|GENE_Bo9g181150.1_exon_1 upstream_gene_variant|MODIFIER|gene:Bo9g181160|gene:Bo9g181160 upstream_gene_variant|MODIFIER|gene:Bo9g181170|gene:Bo9g181170 upstream_gene_variant|MODIFIER|Bo9g181170.1_exon_1|GENE_Bo9g181170.1_exon_1 upstream_gene_variant|MODIFIER|gene:Bo9g18118…
chr9	53,436,677	SNP	G/G	A/A	18	G/G	17	G/A	22,3	G/A	8,31	0.7949	0.12	0.6749	upstream_gene_variant|MODIFIER|Bo9g181140.1_exon_1|GENE_Bo9g181140.1_exon_1 upstream_gene_variant|MODIFIER|Bo9g181150.1_exon_1|GENE_Bo9g181150.1_exon_1 upstream_gene_variant|MODIFIER|gene:Bo9g181160|gene:Bo9g181160 upstream_gene_variant|MODIFIER|gene:Bo9g181170|gene:Bo9g181170 upstream_gene_variant|MODIFIER|Bo9g181170.1_exon_1|GENE_Bo9g181170.1_exon_1 upstream_gene_variant|MODIFIER|gene:Bo9g18118…
chr9	53,436,678	SNP	T/T	C/C	18	T/T	17	T/C	21,3	T/C	8,31	0.7949	0.125	0.6699	upstream_gene_variant|MODIFIER|Bo9g181140.1_exon_1|GENE_Bo9g181140.1_exon_1 upstream_gene_variant|MODIFIER|Bo9g181150.1_exon_1|GENE_Bo9g181150.1_exon_1 upstream_gene_variant|MODIFIER|gene:Bo9g181160|gene:Bo9g181160 upstream_gene_variant|MODIFIER|gene:Bo9g181170|gene:Bo9g181170 upstream_gene_variant|MODIFIER|Bo9g181170.1_exon_1|GENE_Bo9g181170.1_exon_1 upstream_gene_variant|MODIFIER|gene:Bo9g18118…
chr9	53,437,390	SNP	A/A	T/T	12	A/A	14	A/T	36,4	A/T	11,23	0.6765	0.1	0.5765	upstream_gene_variant|MODIFIER|Bo9g181150.1_exon_1|GENE_Bo9g181150.1_exon_1 upstream_gene_variant|MODIFIER|gene:Bo9g181160|gene:Bo9g181160 upstream_gene_variant|MODIFIER|gene:Bo9g181170|gene:Bo9g181170 upstream_gene_variant|MODIFIER|Bo9g181170.1_exon_1|GENE_Bo9g181170.1_exon_1 upstream_gene_variant|MODIFIER|gene:Bo9g181180|gene:Bo9g181180 downstream_gene_variant|MODIFIER|gene:Bo9g181150|gene:Bo9g…
chr9	53,437,411	SNP	C/C	A/A	10	C/C	18	C/A	35,4	C/A	12,29	0.7073	0.1026	0.6048	upstream_gene_variant|MODIFIER|Bo9g181150.1_exon_1|GENE_Bo9g181150.1_exon_1 upstream_gene_variant|MODIFIER|gene:Bo9g181160|gene:Bo9g181160 upstream_gene_variant|MODIFIER|gene:Bo9g181170|gene:Bo9g181170 upstream_gene_variant|MODIFIER|Bo9g181170.1_exon_1|GENE_Bo9g181170.1_exon_1 upstream_gene_variant|MODIFIER|gene:Bo9g181180|gene:Bo9g181180 downstream_gene_variant|MODIFIER|gene:Bo9g181150|gene:Bo9g…
chr9	53,437,425	SNP	A/A	C/C	11	A/A	17	A/C	35,3	A/C	13,30	0.6977	0.0789	0.6187	upstream_gene_variant|MODIFIER|Bo9g181150.1_exon_1|GENE_Bo9g181150.1_exon_1 upstream_gene_variant|MODIFIER|gene:Bo9g181160|gene:Bo9g181160 upstream_gene_variant|MODIFIER|gene:Bo9g181170|gene:Bo9g181170 upstream_gene_variant|MODIFIER|Bo9g181170.1_exon_1|GENE_Bo9g181170.1_exon_1 upstream_gene_variant|MODIFIER|gene:Bo9g181180|gene:Bo9g181180 downstream_gene_variant|MODIFIER|gene:Bo9g181150|gene:Bo9g…
chr9	53,437,483	SNP	T/T	A/A	18	T/T	19	T/T	39	T/A	14,30	0.6818	0	0.6818	upstream_gene_variant|MODIFIER|Bo9g181150.1_exon_1|GENE_Bo9g181150.1_exon_1 upstream_gene_variant|MODIFIER|gene:Bo9g181160|gene:Bo9g181160 upstream_gene_variant|MODIFIER|gene:Bo9g181170|gene:Bo9g181170 upstream_gene_variant|MODIFIER|Bo9g181170.1_exon_1|GENE_Bo9g181170.1_exon_1 upstream_gene_variant|MODIFIER|gene:Bo9g181180|gene:Bo9g181180 downstream_gene_variant|MODIFIER|gene:Bo9g181150|gene:Bo9g…
chr9	53,437,532	SNP	C/C	A/A	15	C/C	18	C/C	35	C/A	15,28	0.6512	0	0.6512	upstream_gene_variant|MODIFIER|Bo9g181150.1_exon_1|GENE_Bo9g181150.1_exon_1 upstream_gene_variant|MODIFIER|gene:Bo9g181160|gene:Bo9g181160 upstream_gene_variant|MODIFIER|gene:Bo9g181170|gene:Bo9g181170 upstream_gene_variant|MODIFIER|Bo9g181170.1_exon_1|GENE_Bo9g181170.1_exon_1 upstream_gene_variant|MODIFIER|gene:Bo9g181180|gene:Bo9g181180 downstream_gene_variant|MODIFIER|gene:Bo9g181150|gene:Bo9g…
chr9	53,437,689	SNP	C/C	C/C	11	A/A	10	A/A	28	C/A	35,8	0.814	0	0.814	upstream_gene_variant|MODIFIER|Bo9g181150.1_exon_1|GENE_Bo9g181150.1_exon_1 upstream_gene_variant|MODIFIER|gene:Bo9g181160|gene:Bo9g181160 upstream_gene_variant|MODIFIER|gene:Bo9g181170|gene:Bo9g181170 upstream_gene_variant|MODIFIER|Bo9g181170.1_exon_1|GENE_Bo9g181170.1_exon_1 upstream_gene_variant|MODIFIER|gene:Bo9g181180|gene:Bo9g181180 downstream_gene_variant|MODIFIER|gene:Bo9g181150|gene:Bo9g…
chr9	53,437,751	SNP	A/A	C/C	14	A/A	10	A/A	33	A/C	14,28	0.6667	0	0.6667	upstream_gene_variant|MODIFIER|Bo9g181150.1_exon_1|GENE_Bo9g181150.1_exon_1 upstream_gene_variant|MODIFIER|gene:Bo9g181160|gene:Bo9g181160 upstream_gene_variant|MODIFIER|gene:Bo9g181170|gene:Bo9g181170 upstream_gene_variant|MODIFIER|Bo9g181170.1_exon_1|GENE_Bo9g181170.1_exon_1 upstream_gene_variant|MODIFIER|gene:Bo9g181180|gene:Bo9g181180 downstream_gene_variant|MODIFIER|gene:Bo9g181150|gene:Bo9g…
chr9	53,438,023	SNP	T/T	C/C	12	T/T	11	T/T	31	T/C	9,20	0.6897	0	0.6897	upstream_gene_variant|MODIFIER|Bo9g181150.1_exon_1|GENE_Bo9g181150.1_exon_1 upstream_gene_variant|MODIFIER|gene:Bo9g181160|gene:Bo9g181160 upstream_gene_variant|MODIFIER|gene:Bo9g181170|gene:Bo9g181170 upstream_gene_variant|MODIFIER|Bo9g181170.1_exon_1|GENE_Bo9g181170.1_exon_1 upstream_gene_variant|MODIFIER|gene:Bo9g181180|gene:Bo9g181180 upstream_gene_variant|MODIFIER|gene:Bo9g181190|gene:Bo9g18…
chr9	53,438,025	SNP	T/T	G/G	12	T/T	11	T/T	31	T/G	9,20	0.6897	0	0.6897	upstream_gene_variant|MODIFIER|Bo9g181150.1_exon_1|GENE_Bo9g181150.1_exon_1 upstream_gene_variant|MODIFIER|gene:Bo9g181160|gene:Bo9g181160 upstream_gene_variant|MODIFIER|gene:Bo9g181170|gene:Bo9g181170 upstream_gene_variant|MODIFIER|Bo9g181170.1_exon_1|GENE_Bo9g181170.1_exon_1 upstream_gene_variant|MODIFIER|gene:Bo9g181180|gene:Bo9g181180 upstream_gene_variant|MODIFIER|gene:Bo9g181190|gene:Bo9g18…
chr9	53,438,026	SNP	C/C	C/C	15	T/T	11	T/T	31	C/T	22,9	0.7097	0	0.7097	upstream_gene_variant|MODIFIER|Bo9g181150.1_exon_1|GENE_Bo9g181150.1_exon_1 upstream_gene_variant|MODIFIER|gene:Bo9g181160|gene:Bo9g181160 upstream_gene_variant|MODIFIER|gene:Bo9g181170|gene:Bo9g181170 upstream_gene_variant|MODIFIER|Bo9g181170.1_exon_1|GENE_Bo9g181170.1_exon_1 upstream_gene_variant|MODIFIER|gene:Bo9g181180|gene:Bo9g181180 upstream_gene_variant|MODIFIER|gene:Bo9g181190|gene:Bo9g18…
chr9	53,439,784	SNP	T/T	C/C	14	T/T	11	T/C	29,4	T/C	6,30	0.8333	0.1212	0.7121	upstream_gene_variant|MODIFIER|Bo9g181150.1_exon_1|GENE_Bo9g181150.1_exon_1 upstream_gene_variant|MODIFIER|Bo9g181160.1_exon_1|GENE_Bo9g181160.1_exon_1 upstream_gene_variant|MODIFIER|gene:Bo9g181170|gene:Bo9g181170 upstream_gene_variant|MODIFIER|Bo9g181170.1_exon_1|GENE_Bo9g181170.1_exon_1 upstream_gene_variant|MODIFIER|gene:Bo9g181180|gene:Bo9g181180 upstream_gene_variant|MODIFIER|gene:Bo9g18119…
chr9	53,440,284	SNP	A/A	G/G	17	A/A	10	A/A	52	A/G	14,25	0.641	0	0.641	missense_variant|MODERATE|Bo9g181170.1_exon_1|GENE_Bo9g181170.1_exon_1 upstream_gene_variant|MODIFIER|Bo9g181160.1_exon_1|GENE_Bo9g181160.1_exon_1 upstream_gene_variant|MODIFIER|gene:Bo9g181180|gene:Bo9g181180 upstream_gene_variant|MODIFIER|gene:Bo9g181190|gene:Bo9g181190 upstream_gene_variant|MODIFIER|Bo9g181190.1_exon_1|GENE_Bo9g181190.1_exon_1 downstream_gene_variant|MODIFIER|gene:Bo9g181160|g…
chr9	53,440,380	SNP	A/A	G/G	16	A/A	10	A/A	48	A/G	17,28	0.6222	0	0.6222	missense_variant|MODERATE|Bo9g181170.1_exon_1|GENE_Bo9g181170.1_exon_1 upstream_gene_variant|MODIFIER|Bo9g181160.1_exon_1|GENE_Bo9g181160.1_exon_1 upstream_gene_variant|MODIFIER|gene:Bo9g181180|gene:Bo9g181180 upstream_gene_variant|MODIFIER|gene:Bo9g181190|gene:Bo9g181190 upstream_gene_variant|MODIFIER|Bo9g181190.1_exon_1|GENE_Bo9g181190.1_exon_1 downstream_gene_variant|MODIFIER|gene:Bo9g181160|g…
chr9	53,440,437	SNP	T/T	C/C	12	T/T	13	T/T	42	T/C	15,30	0.6667	0	0.6667	missense_variant|MODERATE|Bo9g181170.1_exon_1|GENE_Bo9g181170.1_exon_1 upstream_gene_variant|MODIFIER|Bo9g181160.1_exon_1|GENE_Bo9g181160.1_exon_1 upstream_gene_variant|MODIFIER|gene:Bo9g181180|gene:Bo9g181180 upstream_gene_variant|MODIFIER|gene:Bo9g181190|gene:Bo9g181190 upstream_gene_variant|MODIFIER|Bo9g181190.1_exon_1|GENE_Bo9g181190.1_exon_1 downstream_gene_variant|MODIFIER|gene:Bo9g181160|g…
chr9	53,440,448	SNP	A/A	G/G	11	A/A	13	A/A	39	A/G	14,31	0.6889	0	0.6889	synonymous_variant|LOW|Bo9g181170.1_exon_1|GENE_Bo9g181170.1_exon_1 upstream_gene_variant|MODIFIER|Bo9g181160.1_exon_1|GENE_Bo9g181160.1_exon_1 upstream_gene_variant|MODIFIER|gene:Bo9g181180|gene:Bo9g181180 upstream_gene_variant|MODIFIER|gene:Bo9g181190|gene:Bo9g181190 upstream_gene_variant|MODIFIER|Bo9g181190.1_exon_1|GENE_Bo9g181190.1_exon_1 downstream_gene_variant|MODIFIER|gene:Bo9g181160|gene…
chr9	53,440,481	SNP	G/G	A/A	11	G/G	12	G/G	44	G/A	14,31	0.6889	0	0.6889	synonymous_variant|LOW|Bo9g181170.1_exon_1|GENE_Bo9g181170.1_exon_1 upstream_gene_variant|MODIFIER|Bo9g181160.1_exon_1|GENE_Bo9g181160.1_exon_1 upstream_gene_variant|MODIFIER|gene:Bo9g181180|gene:Bo9g181180 upstream_gene_variant|MODIFIER|gene:Bo9g181190|gene:Bo9g181190 upstream_gene_variant|MODIFIER|Bo9g181190.1_exon_1|GENE_Bo9g181190.1_exon_1 downstream_gene_variant|MODIFIER|gene:Bo9g181160|gene…
chr9	53,441,414	SNP	T/T	A/A	19	T/T	17	T/T	32	T/A	12,31	0.7209	0	0.7209	upstream_gene_variant|MODIFIER|Bo9g181160.1_exon_1|GENE_Bo9g181160.1_exon_1 upstream_gene_variant|MODIFIER|gene:Bo9g181180|gene:Bo9g181180 upstream_gene_variant|MODIFIER|gene:Bo9g181190|gene:Bo9g181190 upstream_gene_variant|MODIFIER|Bo9g181190.1_exon_1|GENE_Bo9g181190.1_exon_1 downstream_gene_variant|MODIFIER|gene:Bo9g181160|gene:Bo9g181160 downstream_gene_variant|MODIFIER|gene:Bo9g181170|gene:Bo…
chr9	53,441,468	SNP	A/A	C/C	15	A/A	13	A/C	29,5	A/C	11,25	0.6944	0.1471	0.5474	upstream_gene_variant|MODIFIER|Bo9g181160.1_exon_1|GENE_Bo9g181160.1_exon_1 upstream_gene_variant|MODIFIER|gene:Bo9g181180|gene:Bo9g181180 upstream_gene_variant|MODIFIER|gene:Bo9g181190|gene:Bo9g181190 upstream_gene_variant|MODIFIER|Bo9g181190.1_exon_1|GENE_Bo9g181190.1_exon_1 downstream_gene_variant|MODIFIER|gene:Bo9g181160|gene:Bo9g181160 downstream_gene_variant|MODIFIER|gene:Bo9g181170|gene:Bo…
chr9	53,441,798	SNP	G/G	C/C	12	G/G	12	G/C	40,8	G/C	9,29	0.7632	0.1667	0.5965	stop_gained|HIGH|Bo9g181180.1_exon_2|GENE_Bo9g181180.1_exon_2 upstream_gene_variant|MODIFIER|Bo9g181160.1_exon_1|GENE_Bo9g181160.1_exon_1 upstream_gene_variant|MODIFIER|gene:Bo9g181190|gene:Bo9g181190 upstream_gene_variant|MODIFIER|Bo9g181190.1_exon_1|GENE_Bo9g181190.1_exon_1 downstream_gene_variant|MODIFIER|gene:Bo9g181160|gene:Bo9g181160 downstream_gene_variant|MODIFIER|gene:Bo9g181170|gene:Bo9…
chr9	53,443,064	SNP	G/G	C/C	13	G/G	12	G/G	42	G/C	11,38	0.7755	0	0.7755	missense_variant|MODERATE|Bo9g181190.1_exon_1|GENE_Bo9g181190.1_exon_1 upstream_gene_variant|MODIFIER|Bo9g181160.1_exon_1|GENE_Bo9g181160.1_exon_1 upstream_gene_variant|MODIFIER|Bo9g181180.1_exon_2|GENE_Bo9g181180.1_exon_2 downstream_gene_variant|MODIFIER|gene:Bo9g181160|gene:Bo9g181160 downstream_gene_variant|MODIFIER|gene:Bo9g181170|gene:Bo9g181170 downstream_gene_variant|MODIFIER|Bo9g181170.1_…
chr9	53,443,150	SNP	G/G	G/G	14	T/T	10	G/T	4,31	G/T	35,7	0.8333	0.1143	0.719	missense_variant|MODERATE|Bo9g181190.1_exon_1|GENE_Bo9g181190.1_exon_1 upstream_gene_variant|MODIFIER|Bo9g181160.1_exon_1|GENE_Bo9g181160.1_exon_1 upstream_gene_variant|MODIFIER|Bo9g181180.1_exon_2|GENE_Bo9g181180.1_exon_2 downstream_gene_variant|MODIFIER|gene:Bo9g181160|gene:Bo9g181160 downstream_gene_variant|MODIFIER|gene:Bo9g181170|gene:Bo9g181170 downstream_gene_variant|MODIFIER|Bo9g181170.1_…
chr9	53,443,428	SNP	T/T	C/C	17	T/T	12	T/T	36	T/C	9,25	0.7353	0	0.7353	upstream_gene_variant|MODIFIER|Bo9g181160.1_exon_1|GENE_Bo9g181160.1_exon_1 upstream_gene_variant|MODIFIER|Bo9g181180.1_exon_2|GENE_Bo9g181180.1_exon_2 downstream_gene_variant|MODIFIER|gene:Bo9g181160|gene:Bo9g181160 downstream_gene_variant|MODIFIER|gene:Bo9g181170|gene:Bo9g181170 downstream_gene_variant|MODIFIER|Bo9g181170.1_exon_1|GENE_Bo9g181170.1_exon_1 downstream_gene_variant|MODIFIER|gene:B…
chr9	53,443,916	SNP	A/A	G/G	10	A/A	10	A/G	20,3	A/G	5,23	0.8214	0.1304	0.691	upstream_gene_variant|MODIFIER|Bo9g181180.1_exon_2|GENE_Bo9g181180.1_exon_2 downstream_gene_variant|MODIFIER|gene:Bo9g181170|gene:Bo9g181170 downstream_gene_variant|MODIFIER|Bo9g181170.1_exon_1|GENE_Bo9g181170.1_exon_1 downstream_gene_variant|MODIFIER|gene:Bo9g181180|gene:Bo9g181180 downstream_gene_variant|MODIFIER|gene:Bo9g181190|gene:Bo9g181190 downstream_gene_variant|MODIFIER|Bo9g181190.1_exon…
chr9	53,443,934	SNP	A/A	G/G	11	A/A	11	A/G	18,3	A/G	6,21	0.7778	0.1429	0.6349	upstream_gene_variant|MODIFIER|Bo9g181180.1_exon_2|GENE_Bo9g181180.1_exon_2 downstream_gene_variant|MODIFIER|gene:Bo9g181170|gene:Bo9g181170 downstream_gene_variant|MODIFIER|Bo9g181170.1_exon_1|GENE_Bo9g181170.1_exon_1 downstream_gene_variant|MODIFIER|gene:Bo9g181180|gene:Bo9g181180 downstream_gene_variant|MODIFIER|gene:Bo9g181190|gene:Bo9g181190 downstream_gene_variant|MODIFIER|Bo9g181190.1_exon…
chr9	53,443,959	SNP	C/C	A/A	13	C/C	12	C/A	21,3	C/A	7,21	0.75	0.125	0.625	upstream_gene_variant|MODIFIER|Bo9g181180.1_exon_2|GENE_Bo9g181180.1_exon_2 downstream_gene_variant|MODIFIER|gene:Bo9g181170|gene:Bo9g181170 downstream_gene_variant|MODIFIER|Bo9g181170.1_exon_1|GENE_Bo9g181170.1_exon_1 downstream_gene_variant|MODIFIER|gene:Bo9g181180|gene:Bo9g181180 downstream_gene_variant|MODIFIER|gene:Bo9g181190|gene:Bo9g181190 downstream_gene_variant|MODIFIER|Bo9g181190.1_exon…
chr9	53,450,013	SNP	A/A	G/G	10	A/A	12	A/A	30	A/G	3,20	0.8696	0	0.8696	intergenic_region|MODIFIER|gene:Bo9g181190-Bo9g181200.1_exon_1|Bo9g181190-GENE_Bo9g181200.1_exon_1
chr9	53,450,119	SNP	G/G	A/A	14	G/G	16	G/A	29,4	G/A	6,30	0.8333	0.1212	0.7121	intergenic_region|MODIFIER|gene:Bo9g181190-Bo9g181200.1_exon_1|Bo9g181190-GENE_Bo9g181200.1_exon_1
chr9	53,450,130	SNP	A/A	G/G	14	A/A	15	A/G	27,4	A/G	6,30	0.8333	0.129	0.7043	intergenic_region|MODIFIER|gene:Bo9g181190-Bo9g181200.1_exon_1|Bo9g181190-GENE_Bo9g181200.1_exon_1
chr9	53,450,267	SNP	T/T	G/G	15	T/T	11	T/G	25,4	T/G	11,23	0.6765	0.1379	0.5385	intergenic_region|MODIFIER|gene:Bo9g181190-Bo9g181200.1_exon_1|Bo9g181190-GENE_Bo9g181200.1_exon_1
chr9	53,450,343	SNP	A/A	G/G	19	A/A	10	A/G	27,4	A/G	9,23	0.7188	0.129	0.5897	intergenic_region|MODIFIER|gene:Bo9g181190-Bo9g181200.1_exon_1|Bo9g181190-GENE_Bo9g181200.1_exon_1
chr9	53,450,457	SNP	A/A	C/C	18	A/A	13	A/A	33	A/C	5,24	0.8276	0	0.8276	intergenic_region|MODIFIER|gene:Bo9g181190-Bo9g181200.1_exon_1|Bo9g181190-GENE_Bo9g181200.1_exon_1
chr9	53,450,556	SNP	A/A	G/G	14	A/A	14	A/G	25,6	A/G	10,27	0.7297	0.1935	0.5362	intergenic_region|MODIFIER|gene:Bo9g181190-Bo9g181200.1_exon_1|Bo9g181190-GENE_Bo9g181200.1_exon_1
chr9	53,450,563	SNP	A/A	C/C	12	A/A	12	A/C	27,6	A/C	10,25	0.7143	0.1818	0.5325	intergenic_region|MODIFIER|gene:Bo9g181190-Bo9g181200.1_exon_1|Bo9g181190-GENE_Bo9g181200.1_exon_1
chr9	53,450,701	SNP	T/T	A/A	10	T/T	17	T/T	39	T/A	6,24	0.8	0	0.8	intergenic_region|MODIFIER|gene:Bo9g181190-Bo9g181200.1_exon_1|Bo9g181190-GENE_Bo9g181200.1_exon_1
chr9	53,450,907	SNP	A/A	C/C	14	A/A	12	A/C	33,5	A/C	9,31	0.775	0.1316	0.6434	intergenic_region|MODIFIER|gene:Bo9g181190-Bo9g181200.1_exon_1|Bo9g181190-GENE_Bo9g181200.1_exon_1
chr9	53,450,973	SNP	T/T	G/G	11	T/T	13	T/G	32,4	T/G	12,31	0.7209	0.1111	0.6098	intergenic_region|MODIFIER|gene:Bo9g181190-Bo9g181200.1_exon_1|Bo9g181190-GENE_Bo9g181200.1_exon_1
chr9	53,450,976	SNP	G/G	A/A	12	G/G	13	G/A	32,4	G/A	12,31	0.7209	0.1111	0.6098	intergenic_region|MODIFIER|gene:Bo9g181190-Bo9g181200.1_exon_1|Bo9g181190-GENE_Bo9g181200.1_exon_1
chr9	53,451,055	SNP	C/C	C/C	11	T/T	14	C/T	4,31	C/T	21,9	0.7	0.1143	0.5857	intergenic_region|MODIFIER|gene:Bo9g181190-Bo9g181200.1_exon_1|Bo9g181190-GENE_Bo9g181200.1_exon_1
chr9	53,451,142	SNP	A/A	G/G	10	A/A	14	A/A	32	A/G	10,20	0.6667	0	0.6667	intergenic_region|MODIFIER|gene:Bo9g181190-Bo9g181200.1_exon_1|Bo9g181190-GENE_Bo9g181200.1_exon_1
chr9	53,451,197	SNP	A/A	G/G	12	A/A	15	A/A	34	A/G	10,24	0.7059	0	0.7059	upstream_gene_variant|MODIFIER|gene:Bo9g181200|gene:Bo9g181200 upstream_gene_variant|MODIFIER|Bo9g181200.1_exon_1|GENE_Bo9g181200.1_exon_1 intergenic_region|MODIFIER|gene:Bo9g181190-Bo9g181200.1_exon_1|Bo9g181190-GENE_Bo9g181200.1_exon_1
chr9	53,451,265	SNP	A/A	G/G	13	A/A	15	A/A	31	A/G	8,27	0.7714	0	0.7714	upstream_gene_variant|MODIFIER|gene:Bo9g181200|gene:Bo9g181200 upstream_gene_variant|MODIFIER|Bo9g181200.1_exon_1|GENE_Bo9g181200.1_exon_1 intergenic_region|MODIFIER|gene:Bo9g181190-Bo9g181200.1_exon_1|Bo9g181190-GENE_Bo9g181200.1_exon_1
chr9	53,451,287	SNP	G/G	T/T	13	G/G	18	G/G	27	G/T	9,28	0.7568	0	0.7568	upstream_gene_variant|MODIFIER|gene:Bo9g181200|gene:Bo9g181200 upstream_gene_variant|MODIFIER|Bo9g181200.1_exon_1|GENE_Bo9g181200.1_exon_1 intergenic_region|MODIFIER|gene:Bo9g181190-Bo9g181200.1_exon_1|Bo9g181190-GENE_Bo9g181200.1_exon_1
chr9	53,451,451	SNP	C/C	A/A	11	C/C	21	C/C	37	C/A	6,27	0.8182	0	0.8182	upstream_gene_variant|MODIFIER|gene:Bo9g181200|gene:Bo9g181200 upstream_gene_variant|MODIFIER|Bo9g181200.1_exon_1|GENE_Bo9g181200.1_exon_1 intergenic_region|MODIFIER|gene:Bo9g181190-Bo9g181200.1_exon_1|Bo9g181190-GENE_Bo9g181200.1_exon_1
chr9	53,451,671	SNP	G/G	T/T	13	G/G	12	G/G	33	G/T	8,25	0.7576	0	0.7576	upstream_gene_variant|MODIFIER|gene:Bo9g181200|gene:Bo9g181200 upstream_gene_variant|MODIFIER|Bo9g181200.1_exon_1|GENE_Bo9g181200.1_exon_1 intergenic_region|MODIFIER|gene:Bo9g181190-Bo9g181200.1_exon_1|Bo9g181190-GENE_Bo9g181200.1_exon_1
chr9	53,451,708	SNP	C/C	T/T	11	C/C	13	C/C	34	C/T	9,25	0.7353	0	0.7353	upstream_gene_variant|MODIFIER|gene:Bo9g181200|gene:Bo9g181200 upstream_gene_variant|MODIFIER|Bo9g181200.1_exon_1|GENE_Bo9g181200.1_exon_1 intergenic_region|MODIFIER|gene:Bo9g181190-Bo9g181200.1_exon_1|Bo9g181190-GENE_Bo9g181200.1_exon_1
chr9	53,451,741	SNP	G/G	A/A	11	G/G	12	G/G	33	G/A	7,31	0.8158	0	0.8158	upstream_gene_variant|MODIFIER|gene:Bo9g181200|gene:Bo9g181200 upstream_gene_variant|MODIFIER|Bo9g181200.1_exon_1|GENE_Bo9g181200.1_exon_1 intergenic_region|MODIFIER|gene:Bo9g181190-Bo9g181200.1_exon_1|Bo9g181190-GENE_Bo9g181200.1_exon_1
chr9	53,451,952	SNP	C/C	T/T	16	C/C	12	C/C	37	C/T	12,29	0.7073	0	0.7073	upstream_gene_variant|MODIFIER|gene:Bo9g181200|gene:Bo9g181200 upstream_gene_variant|MODIFIER|Bo9g181200.1_exon_1|GENE_Bo9g181200.1_exon_1 intergenic_region|MODIFIER|gene:Bo9g181190-Bo9g181200.1_exon_1|Bo9g181190-GENE_Bo9g181200.1_exon_1
chr9	53,451,998	SNP	T/T	C/C	15	T/T	10	T/C	32,4	T/C	9,25	0.7353	0.1111	0.6242	upstream_gene_variant|MODIFIER|gene:Bo9g181200|gene:Bo9g181200 upstream_gene_variant|MODIFIER|Bo9g181200.1_exon_1|GENE_Bo9g181200.1_exon_1 intergenic_region|MODIFIER|gene:Bo9g181190-Bo9g181200.1_exon_1|Bo9g181190-GENE_Bo9g181200.1_exon_1
chr9	53,452,041	SNP	T/T	C/C	16	T/T	12	T/C	32,4	T/C	11,27	0.7105	0.1111	0.5994	upstream_gene_variant|MODIFIER|gene:Bo9g181200|gene:Bo9g181200 upstream_gene_variant|MODIFIER|Bo9g181200.1_exon_1|GENE_Bo9g181200.1_exon_1 intergenic_region|MODIFIER|gene:Bo9g181190-Bo9g181200.1_exon_1|Bo9g181190-GENE_Bo9g181200.1_exon_1
chr9	53,452,048	SNP	T/T	C/C	17	T/T	12	T/C	33,3	T/C	11,27	0.7105	0.0833	0.6272	upstream_gene_variant|MODIFIER|gene:Bo9g181200|gene:Bo9g181200 upstream_gene_variant|MODIFIER|Bo9g181200.1_exon_1|GENE_Bo9g181200.1_exon_1 intergenic_region|MODIFIER|gene:Bo9g181190-Bo9g181200.1_exon_1|Bo9g181190-GENE_Bo9g181200.1_exon_1
chr9	53,452,061	SNP	C/C	T/T	17	C/C	13	C/T	29,3	C/T	12,27	0.6923	0.0938	0.5986	upstream_gene_variant|MODIFIER|gene:Bo9g181200|gene:Bo9g181200 upstream_gene_variant|MODIFIER|Bo9g181200.1_exon_1|GENE_Bo9g181200.1_exon_1 intergenic_region|MODIFIER|gene:Bo9g181190-Bo9g181200.1_exon_1|Bo9g181190-GENE_Bo9g181200.1_exon_1
chr9	53,452,076	SNP	T/T	C/C	16	T/T	12	T/C	33,3	T/C	12,28	0.7	0.0833	0.6167	upstream_gene_variant|MODIFIER|gene:Bo9g181200|gene:Bo9g181200 upstream_gene_variant|MODIFIER|Bo9g181200.1_exon_1|GENE_Bo9g181200.1_exon_1 intergenic_region|MODIFIER|gene:Bo9g181190-Bo9g181200.1_exon_1|Bo9g181190-GENE_Bo9g181200.1_exon_1
chr9	53,452,249	SNP	G/G	A/A	14	G/G	10	G/G	41	G/A	10,28	0.7368	0	0.7368	upstream_gene_variant|MODIFIER|gene:Bo9g181200|gene:Bo9g181200 upstream_gene_variant|MODIFIER|Bo9g181200.1_exon_1|GENE_Bo9g181200.1_exon_1 intergenic_region|MODIFIER|gene:Bo9g181190-Bo9g181200.1_exon_1|Bo9g181190-GENE_Bo9g181200.1_exon_1
chr9	53,452,284	SNP	C/C	G/G	10	C/C	13	C/C	37	C/G	7,30	0.8108	0	0.8108	upstream_gene_variant|MODIFIER|gene:Bo9g181200|gene:Bo9g181200 upstream_gene_variant|MODIFIER|Bo9g181200.1_exon_1|GENE_Bo9g181200.1_exon_1 intergenic_region|MODIFIER|gene:Bo9g181190-Bo9g181200.1_exon_1|Bo9g181190-GENE_Bo9g181200.1_exon_1
chr9	53,452,861	SNP	G/G	A/A	10	G/G	14	G/G	30	G/A	4,28	0.875	0	0.875	upstream_gene_variant|MODIFIER|gene:Bo9g181200|gene:Bo9g181200 upstream_gene_variant|MODIFIER|Bo9g181200.1_exon_1|GENE_Bo9g181200.1_exon_1 intergenic_region|MODIFIER|gene:Bo9g181190-Bo9g181200.1_exon_1|Bo9g181190-GENE_Bo9g181200.1_exon_1
chr9	53,452,873	SNP	G/G	A/A	11	G/G	14	G/G	31	G/A	4,31	0.8857	0	0.8857	upstream_gene_variant|MODIFIER|gene:Bo9g181200|gene:Bo9g181200 upstream_gene_variant|MODIFIER|Bo9g181200.1_exon_1|GENE_Bo9g181200.1_exon_1 intergenic_region|MODIFIER|gene:Bo9g181190-Bo9g181200.1_exon_1|Bo9g181190-GENE_Bo9g181200.1_exon_1
chr9	53,452,914	SNP	T/T	C/C	12	T/T	16	T/T	32	T/C	7,38	0.8444	0	0.8444	upstream_gene_variant|MODIFIER|gene:Bo9g181200|gene:Bo9g181200 upstream_gene_variant|MODIFIER|Bo9g181200.1_exon_1|GENE_Bo9g181200.1_exon_1 intergenic_region|MODIFIER|gene:Bo9g181190-Bo9g181200.1_exon_1|Bo9g181190-GENE_Bo9g181200.1_exon_1
chr9	53,452,958	SNP	A/A	T/T	11	A/A	12	A/A	33	A/T	4,31	0.8857	0	0.8857	upstream_gene_variant|MODIFIER|gene:Bo9g181200|gene:Bo9g181200 upstream_gene_variant|MODIFIER|Bo9g181200.1_exon_1|GENE_Bo9g181200.1_exon_1 intergenic_region|MODIFIER|gene:Bo9g181190-Bo9g181200.1_exon_1|Bo9g181190-GENE_Bo9g181200.1_exon_1
chr9	53,452,959	SNP	A/A	C/C	11	A/A	13	A/A	33	A/C	4,31	0.8857	0	0.8857	upstream_gene_variant|MODIFIER|gene:Bo9g181200|gene:Bo9g181200 upstream_gene_variant|MODIFIER|Bo9g181200.1_exon_1|GENE_Bo9g181200.1_exon_1 intergenic_region|MODIFIER|gene:Bo9g181190-Bo9g181200.1_exon_1|Bo9g181190-GENE_Bo9g181200.1_exon_1
chr9	53,452,960	SNP	A/A	T/T	11	A/A	13	A/A	33	A/T	4,31	0.8857	0	0.8857	upstream_gene_variant|MODIFIER|gene:Bo9g181200|gene:Bo9g181200 upstream_gene_variant|MODIFIER|Bo9g181200.1_exon_1|GENE_Bo9g181200.1_exon_1 intergenic_region|MODIFIER|gene:Bo9g181190-Bo9g181200.1_exon_1|Bo9g181190-GENE_Bo9g181200.1_exon_1
chr9	53,452,970	SNP	A/A	C/C	13	A/A	13	A/A	36	A/C	4,32	0.8889	0	0.8889	upstream_gene_variant|MODIFIER|gene:Bo9g181200|gene:Bo9g181200 upstream_gene_variant|MODIFIER|Bo9g181200.1_exon_1|GENE_Bo9g181200.1_exon_1 intergenic_region|MODIFIER|gene:Bo9g181190-Bo9g181200.1_exon_1|Bo9g181190-GENE_Bo9g181200.1_exon_1
chr9	53,452,983	SNP	G/G	T/T	12	G/G	12	G/G	38	G/T	4,32	0.8889	0	0.8889	upstream_gene_variant|MODIFIER|gene:Bo9g181200|gene:Bo9g181200 upstream_gene_variant|MODIFIER|Bo9g181200.1_exon_1|GENE_Bo9g181200.1_exon_1 intergenic_region|MODIFIER|gene:Bo9g181190-Bo9g181200.1_exon_1|Bo9g181190-GENE_Bo9g181200.1_exon_1
chr9	53,452,986	SNP	T/T	C/C	13	T/T	12	T/T	39	T/C	4,34	0.8947	0	0.8947	upstream_gene_variant|MODIFIER|gene:Bo9g181200|gene:Bo9g181200 upstream_gene_variant|MODIFIER|Bo9g181200.1_exon_1|GENE_Bo9g181200.1_exon_1 intergenic_region|MODIFIER|gene:Bo9g181190-Bo9g181200.1_exon_1|Bo9g181190-GENE_Bo9g181200.1_exon_1
chr9	53,453,040	SNP	G/G	T/T	10	G/G	15	G/T	35,4	G/T	8,36	0.8182	0.1026	0.7156	upstream_gene_variant|MODIFIER|gene:Bo9g181200|gene:Bo9g181200 upstream_gene_variant|MODIFIER|Bo9g181200.1_exon_1|GENE_Bo9g181200.1_exon_1 intergenic_region|MODIFIER|gene:Bo9g181190-Bo9g181200.1_exon_1|Bo9g181190-GENE_Bo9g181200.1_exon_1
chr9	53,453,045	SNP	T/T	G/G	11	T/T	14	T/G	32,4	T/G	8,35	0.814	0.1111	0.7028	upstream_gene_variant|MODIFIER|gene:Bo9g181200|gene:Bo9g181200 upstream_gene_variant|MODIFIER|Bo9g181200.1_exon_1|GENE_Bo9g181200.1_exon_1 intergenic_region|MODIFIER|gene:Bo9g181190-Bo9g181200.1_exon_1|Bo9g181190-GENE_Bo9g181200.1_exon_1
chr9	53,453,098	SNP	C/C	T/T	10	C/C	14	C/T	34,3	C/T	8,33	0.8049	0.0811	0.7238	upstream_gene_variant|MODIFIER|gene:Bo9g181200|gene:Bo9g181200 upstream_gene_variant|MODIFIER|Bo9g181200.1_exon_1|GENE_Bo9g181200.1_exon_1 intergenic_region|MODIFIER|gene:Bo9g181190-Bo9g181200.1_exon_1|Bo9g181190-GENE_Bo9g181200.1_exon_1
chr9	53,453,159	SNP	A/A	G/G	10	A/A	12	A/A	28	A/G	7,29	0.8056	0	0.8056	upstream_gene_variant|MODIFIER|gene:Bo9g181200|gene:Bo9g181200 upstream_gene_variant|MODIFIER|Bo9g181200.1_exon_1|GENE_Bo9g181200.1_exon_1 intergenic_region|MODIFIER|gene:Bo9g181190-Bo9g181200.1_exon_1|Bo9g181190-GENE_Bo9g181200.1_exon_1
chr9	53,453,200	SNP	A/A	G/G	10	A/A	15	A/A	31	A/G	4,27	0.871	0	0.871	upstream_gene_variant|MODIFIER|gene:Bo9g181200|gene:Bo9g181200 upstream_gene_variant|MODIFIER|Bo9g181200.1_exon_1|GENE_Bo9g181200.1_exon_1 intergenic_region|MODIFIER|gene:Bo9g181190-Bo9g181200.1_exon_1|Bo9g181190-GENE_Bo9g181200.1_exon_1
chr9	53,453,318	SNP	G/G	T/T	11	G/G	11	G/G	39	G/T	8,31	0.7949	0	0.7949	upstream_gene_variant|MODIFIER|gene:Bo9g181200|gene:Bo9g181200 upstream_gene_variant|MODIFIER|Bo9g181200.1_exon_1|GENE_Bo9g181200.1_exon_1 intergenic_region|MODIFIER|gene:Bo9g181190-Bo9g181200.1_exon_1|Bo9g181190-GENE_Bo9g181200.1_exon_1
chr9	53,453,323	SNP	G/G	A/A	12	G/G	11	G/G	38	G/A	8,32	0.8	0	0.8	upstream_gene_variant|MODIFIER|gene:Bo9g181200|gene:Bo9g181200 upstream_gene_variant|MODIFIER|Bo9g181200.1_exon_1|GENE_Bo9g181200.1_exon_1 intergenic_region|MODIFIER|gene:Bo9g181190-Bo9g181200.1_exon_1|Bo9g181190-GENE_Bo9g181200.1_exon_1
chr9	53,453,764	SNP	C/C	T/T	10	C/C	12	C/C	34	C/T	11,36	0.766	0	0.766	upstream_gene_variant|MODIFIER|gene:Bo9g181200|gene:Bo9g181200 upstream_gene_variant|MODIFIER|Bo9g181200.1_exon_1|GENE_Bo9g181200.1_exon_1 intergenic_region|MODIFIER|gene:Bo9g181190-Bo9g181200.1_exon_1|Bo9g181190-GENE_Bo9g181200.1_exon_1
chr9	53,455,217	SNP	G/G	T/T	12	G/G	12	G/G	46	G/T	5,13	0.7222	0	0.7222	upstream_gene_variant|MODIFIER|gene:Bo9g181200|gene:Bo9g181200 upstream_gene_variant|MODIFIER|Bo9g181200.1_exon_1|GENE_Bo9g181200.1_exon_1 intergenic_region|MODIFIER|gene:Bo9g181190-Bo9g181200.1_exon_1|Bo9g181190-GENE_Bo9g181200.1_exon_1
chr9	53,455,495	SNP	C/C	T/T	13	C/C	12	C/T	38,3	C/T	7,45	0.8654	0.0732	0.7922	upstream_gene_variant|MODIFIER|gene:Bo9g181200|gene:Bo9g181200 upstream_gene_variant|MODIFIER|Bo9g181200.1_exon_1|GENE_Bo9g181200.1_exon_1 intergenic_region|MODIFIER|gene:Bo9g181190-Bo9g181200.1_exon_1|Bo9g181190-GENE_Bo9g181200.1_exon_1
chr9	53,455,519	SNP	G/G	A/A	15	G/G	11	G/A	38,3	G/A	7,47	0.8704	0.0732	0.7972	upstream_gene_variant|MODIFIER|gene:Bo9g181200|gene:Bo9g181200 upstream_gene_variant|MODIFIER|Bo9g181200.1_exon_1|GENE_Bo9g181200.1_exon_1 intergenic_region|MODIFIER|gene:Bo9g181190-Bo9g181200.1_exon_1|Bo9g181190-GENE_Bo9g181200.1_exon_1
chr9	53,456,087	SNP	C/C	C/C	11	T/T	16	T/T	28	C/T	32,12	0.7273	0	0.7273	upstream_gene_variant|MODIFIER|gene:Bo9g181200|gene:Bo9g181200 upstream_gene_variant|MODIFIER|Bo9g181200.1_exon_1|GENE_Bo9g181200.1_exon_1 intergenic_region|MODIFIER|gene:Bo9g181190-Bo9g181200.1_exon_1|Bo9g181190-GENE_Bo9g181200.1_exon_1
chr9	53,456,094	SNP	A/A	A/A	12	T/T	16	T/T	28	A/T	31,13	0.7045	0	0.7045	upstream_gene_variant|MODIFIER|gene:Bo9g181200|gene:Bo9g181200 upstream_gene_variant|MODIFIER|Bo9g181200.1_exon_1|GENE_Bo9g181200.1_exon_1 intergenic_region|MODIFIER|gene:Bo9g181190-Bo9g181200.1_exon_1|Bo9g181190-GENE_Bo9g181200.1_exon_1
chr9	53,457,534	SNP	T/T	T/T	17	G/G	13	G/G	40	T/G	30,9	0.7692	0	0.7692	missense_variant|MODERATE|Bo9g181200.1_exon_1|GENE_Bo9g181200.1_exon_1 upstream_gene_variant|MODIFIER|gene:Bo9g181210|gene:Bo9g181210 downstream_gene_variant|MODIFIER|Bo9g181210.1_exon_5|GENE_Bo9g181210.1_exon_5 non_coding_transcript_variant|MODIFIER|gene:Bo9g181200|gene:Bo9g181200
chr9	53,475,173	SNP	T/T	C/C	13	T/T	10	T/T	36	T/C	7,22	0.7586	0	0.7586	upstream_gene_variant|MODIFIER|Bo9g181240.1_exon_3|GENE_Bo9g181240.1_exon_3 downstream_gene_variant|MODIFIER|gene:Bo9g181230|gene:Bo9g181230 downstream_gene_variant|MODIFIER|Bo9g181230.1_exon_1|GENE_Bo9g181230.1_exon_1 downstream_gene_variant|MODIFIER|gene:Bo9g181240|gene:Bo9g181240 intron_variant|MODIFIER|Bo9g181250.1_exon_19|GENE_Bo9g181250.1_exon_19 intragenic_variant|MODIFIER|gene:Bo9g181250|…
chr9	53,475,187	SNP	C/C	G/G	11	C/C	12	C/C	38	C/G	7,17	0.7083	0	0.7083	upstream_gene_variant|MODIFIER|Bo9g181240.1_exon_3|GENE_Bo9g181240.1_exon_3 downstream_gene_variant|MODIFIER|gene:Bo9g181230|gene:Bo9g181230 downstream_gene_variant|MODIFIER|Bo9g181230.1_exon_1|GENE_Bo9g181230.1_exon_1 downstream_gene_variant|MODIFIER|gene:Bo9g181240|gene:Bo9g181240 intron_variant|MODIFIER|Bo9g181250.1_exon_19|GENE_Bo9g181250.1_exon_19 intragenic_variant|MODIFIER|gene:Bo9g181250|…
chr9	53,475,189	SNP	A/A	T/T	11	A/A	13	A/A	38	A/T	7,17	0.7083	0	0.7083	upstream_gene_variant|MODIFIER|Bo9g181240.1_exon_3|GENE_Bo9g181240.1_exon_3 downstream_gene_variant|MODIFIER|gene:Bo9g181230|gene:Bo9g181230 downstream_gene_variant|MODIFIER|Bo9g181230.1_exon_1|GENE_Bo9g181230.1_exon_1 downstream_gene_variant|MODIFIER|gene:Bo9g181240|gene:Bo9g181240 intron_variant|MODIFIER|Bo9g181250.1_exon_19|GENE_Bo9g181250.1_exon_19 intragenic_variant|MODIFIER|gene:Bo9g181250|…
chr9	53,475,200	SNP	C/C	A/A	14	C/C	13	C/C	37	C/A	7,19	0.7308	0	0.7308	upstream_gene_variant|MODIFIER|Bo9g181240.1_exon_3|GENE_Bo9g181240.1_exon_3 downstream_gene_variant|MODIFIER|gene:Bo9g181230|gene:Bo9g181230 downstream_gene_variant|MODIFIER|Bo9g181230.1_exon_1|GENE_Bo9g181230.1_exon_1 downstream_gene_variant|MODIFIER|gene:Bo9g181240|gene:Bo9g181240 intron_variant|MODIFIER|Bo9g181250.1_exon_19|GENE_Bo9g181250.1_exon_19 intragenic_variant|MODIFIER|gene:Bo9g181250|…
chr9	53,475,229	SNP	G/G	A/A	16	G/G	14	G/G	39	G/A	9,18	0.6667	0	0.6667	upstream_gene_variant|MODIFIER|Bo9g181240.1_exon_3|GENE_Bo9g181240.1_exon_3 downstream_gene_variant|MODIFIER|gene:Bo9g181230|gene:Bo9g181230 downstream_gene_variant|MODIFIER|Bo9g181230.1_exon_1|GENE_Bo9g181230.1_exon_1 downstream_gene_variant|MODIFIER|gene:Bo9g181240|gene:Bo9g181240 intron_variant|MODIFIER|Bo9g181250.1_exon_19|GENE_Bo9g181250.1_exon_19 intragenic_variant|MODIFIER|gene:Bo9g181250|…
chr9	53,475,242	SNP	G/G	C/C	17	G/G	14	G/G	41	G/C	10,17	0.6296	0	0.6296	upstream_gene_variant|MODIFIER|Bo9g181240.1_exon_3|GENE_Bo9g181240.1_exon_3 downstream_gene_variant|MODIFIER|gene:Bo9g181230|gene:Bo9g181230 downstream_gene_variant|MODIFIER|Bo9g181230.1_exon_1|GENE_Bo9g181230.1_exon_1 downstream_gene_variant|MODIFIER|gene:Bo9g181240|gene:Bo9g181240 intron_variant|MODIFIER|Bo9g181250.1_exon_19|GENE_Bo9g181250.1_exon_19 intragenic_variant|MODIFIER|gene:Bo9g181250|…
chr9	53,475,254	SNP	G/G	A/A	18	T/T	14	T/T	39	A/T	17,9	0.6538	0	0.6538	upstream_gene_variant|MODIFIER|Bo9g181240.1_exon_3|GENE_Bo9g181240.1_exon_3 upstream_gene_variant|MODIFIER|Bo9g181240.1_exon_3|GENE_Bo9g181240.1_exon_3 downstream_gene_variant|MODIFIER|gene:Bo9g181230|gene:Bo9g181230 downstream_gene_variant|MODIFIER|gene:Bo9g181230|gene:Bo9g181230 downstream_gene_variant|MODIFIER|Bo9g181230.1_exon_1|GENE_Bo9g181230.1_exon_1 downstream_gene_variant|MODIFIER|Bo9g18…
chr9	53,475,270	SNP	G/G	A/A	18	G/G	14	G/A	40,4	G/A	9,15	0.625	0.0909	0.5341	upstream_gene_variant|MODIFIER|Bo9g181240.1_exon_3|GENE_Bo9g181240.1_exon_3 downstream_gene_variant|MODIFIER|gene:Bo9g181230|gene:Bo9g181230 downstream_gene_variant|MODIFIER|Bo9g181230.1_exon_1|GENE_Bo9g181230.1_exon_1 downstream_gene_variant|MODIFIER|gene:Bo9g181240|gene:Bo9g181240 intron_variant|MODIFIER|Bo9g181250.1_exon_19|GENE_Bo9g181250.1_exon_19 intragenic_variant|MODIFIER|gene:Bo9g181250|…
chr9	53,475,274	SNP	T/T	T/T	19	G/G	14	T/G	4,40	T/G	15,9	0.625	0.0909	0.5341	upstream_gene_variant|MODIFIER|Bo9g181240.1_exon_3|GENE_Bo9g181240.1_exon_3 downstream_gene_variant|MODIFIER|gene:Bo9g181230|gene:Bo9g181230 downstream_gene_variant|MODIFIER|Bo9g181230.1_exon_1|GENE_Bo9g181230.1_exon_1 downstream_gene_variant|MODIFIER|gene:Bo9g181240|gene:Bo9g181240 intron_variant|MODIFIER|Bo9g181250.1_exon_19|GENE_Bo9g181250.1_exon_19 intragenic_variant|MODIFIER|gene:Bo9g181250|…
chr9	53,475,536	SNP	G/G	G/G	14	C/C	10	C/C	28	G/C	34,9	0.7907	0	0.7907	synonymous_variant|LOW|Bo9g181250.1_exon_19|GENE_Bo9g181250.1_exon_19 upstream_gene_variant|MODIFIER|Bo9g181240.1_exon_3|GENE_Bo9g181240.1_exon_3 downstream_gene_variant|MODIFIER|gene:Bo9g181230|gene:Bo9g181230 downstream_gene_variant|MODIFIER|Bo9g181230.1_exon_1|GENE_Bo9g181230.1_exon_1 downstream_gene_variant|MODIFIER|gene:Bo9g181240|gene:Bo9g181240 intragenic_variant|MODIFIER|gene:Bo9g181250|B…
chr9	53,475,663	SNP	T/T	C/C	12	T/T	10	T/T	36	T/C	9,29	0.7632	0	0.7632	upstream_gene_variant|MODIFIER|Bo9g181240.1_exon_3|GENE_Bo9g181240.1_exon_3 downstream_gene_variant|MODIFIER|gene:Bo9g181240|gene:Bo9g181240 intron_variant|MODIFIER|Bo9g181250.1_exon_19|GENE_Bo9g181250.1_exon_19 intragenic_variant|MODIFIER|gene:Bo9g181250|Bo9g181250 non_coding_transcript_variant|MODIFIER|gene:Bo9g181250|gene:Bo9g181250
chr9	53,476,200	SNP	G/G	G/G	14	C/C	11	G/C	3,32	G/C	28,7	0.8	0.0857	0.7143	missense_variant|MODERATE|Bo9g181250.1_exon_19|GENE_Bo9g181250.1_exon_19 upstream_gene_variant|MODIFIER|Bo9g181240.1_exon_3|GENE_Bo9g181240.1_exon_3 downstream_gene_variant|MODIFIER|gene:Bo9g181240|gene:Bo9g181240 intragenic_variant|MODIFIER|gene:Bo9g181250|Bo9g181250 non_coding_transcript_variant|MODIFIER|gene:Bo9g181250|gene:Bo9g181250
chr9	53,476,206	SNP	T/T	C/C	13	T/T	10	T/C	33,3	T/C	5,25	0.8333	0.0833	0.75	missense_variant|MODERATE|Bo9g181250.1_exon_19|GENE_Bo9g181250.1_exon_19 upstream_gene_variant|MODIFIER|Bo9g181240.1_exon_3|GENE_Bo9g181240.1_exon_3 downstream_gene_variant|MODIFIER|gene:Bo9g181240|gene:Bo9g181240 intragenic_variant|MODIFIER|gene:Bo9g181250|Bo9g181250 non_coding_transcript_variant|MODIFIER|gene:Bo9g181250|gene:Bo9g181250
chr9	53,476,229	SNP	G/G	A/A	13	G/G	13	G/A	31,3	G/A	4,22	0.8462	0.0882	0.7579	synonymous_variant|LOW|Bo9g181250.1_exon_19|GENE_Bo9g181250.1_exon_19 upstream_gene_variant|MODIFIER|Bo9g181240.1_exon_3|GENE_Bo9g181240.1_exon_3 downstream_gene_variant|MODIFIER|gene:Bo9g181240|gene:Bo9g181240 intragenic_variant|MODIFIER|gene:Bo9g181250|Bo9g181250 non_coding_transcript_variant|MODIFIER|gene:Bo9g181250|gene:Bo9g181250
chr9	53,476,231	SNP	T/T	C/C	13	T/T	13	T/C	31,3	T/C	4,22	0.8462	0.0882	0.7579	missense_variant|MODERATE|Bo9g181250.1_exon_19|GENE_Bo9g181250.1_exon_19 upstream_gene_variant|MODIFIER|Bo9g181240.1_exon_3|GENE_Bo9g181240.1_exon_3 downstream_gene_variant|MODIFIER|gene:Bo9g181240|gene:Bo9g181240 intragenic_variant|MODIFIER|gene:Bo9g181250|Bo9g181250 non_coding_transcript_variant|MODIFIER|gene:Bo9g181250|gene:Bo9g181250
chr9	53,476,244	SNP	C/C	G/G	12	C/C	14	C/C	36	C/G	4,27	0.871	0	0.871	splice_region_variant&synonymous_variant|LOW|Bo9g181250.1_exon_19|GENE_Bo9g181250.1_exon_19 upstream_gene_variant|MODIFIER|Bo9g181240.1_exon_3|GENE_Bo9g181240.1_exon_3 downstream_gene_variant|MODIFIER|gene:Bo9g181240|gene:Bo9g181240 intragenic_variant|MODIFIER|gene:Bo9g181250|Bo9g181250 non_coding_transcript_variant|MODIFIER|gene:Bo9g181250|gene:Bo9g181250
chr9	53,476,263	SNP	A/A	T/T	10	A/A	11	A/A	34	A/T	5,32	0.8649	0	0.8649	upstream_gene_variant|MODIFIER|Bo9g181240.1_exon_3|GENE_Bo9g181240.1_exon_3 downstream_gene_variant|MODIFIER|gene:Bo9g181240|gene:Bo9g181240 intron_variant|MODIFIER|Bo9g181250.1_exon_19|GENE_Bo9g181250.1_exon_19 intragenic_variant|MODIFIER|gene:Bo9g181250|Bo9g181250 non_coding_transcript_variant|MODIFIER|gene:Bo9g181250|gene:Bo9g181250
chr9	53,476,275	SNP	C/C	A/A	10	C/C	11	C/C	37	C/A	5,32	0.8649	0	0.8649	upstream_gene_variant|MODIFIER|Bo9g181240.1_exon_3|GENE_Bo9g181240.1_exon_3 downstream_gene_variant|MODIFIER|gene:Bo9g181240|gene:Bo9g181240 intron_variant|MODIFIER|Bo9g181250.1_exon_19|GENE_Bo9g181250.1_exon_19 intragenic_variant|MODIFIER|gene:Bo9g181250|Bo9g181250 non_coding_transcript_variant|MODIFIER|gene:Bo9g181250|gene:Bo9g181250
chr9	53,476,356	SNP	T/T	C/C	14	T/T	11	T/T	41	T/C	9,31	0.775	0	0.775	missense_variant|MODERATE|Bo9g181250.1_exon_19|GENE_Bo9g181250.1_exon_19 upstream_gene_variant|MODIFIER|Bo9g181240.1_exon_3|GENE_Bo9g181240.1_exon_3 downstream_gene_variant|MODIFIER|gene:Bo9g181240|gene:Bo9g181240 intragenic_variant|MODIFIER|gene:Bo9g181250|Bo9g181250 non_coding_transcript_variant|MODIFIER|gene:Bo9g181250|gene:Bo9g181250
chr9	53,476,369	SNP	A/A	C/C	14	A/A	10	A/C	39,3	A/C	9,33	0.7857	0.0714	0.7143	missense_variant|MODERATE|Bo9g181250.1_exon_19|GENE_Bo9g181250.1_exon_19 upstream_gene_variant|MODIFIER|Bo9g181240.1_exon_3|GENE_Bo9g181240.1_exon_3 downstream_gene_variant|MODIFIER|gene:Bo9g181240|gene:Bo9g181240 intragenic_variant|MODIFIER|gene:Bo9g181250|Bo9g181250 non_coding_transcript_variant|MODIFIER|gene:Bo9g181250|gene:Bo9g181250
chr9	53,476,393	SNP	C/C	C/C	15	G/G	10	C/G	3,36	C/G	31,11	0.7381	0.0769	0.6612	upstream_gene_variant|MODIFIER|Bo9g181240.1_exon_3|GENE_Bo9g181240.1_exon_3 downstream_gene_variant|MODIFIER|gene:Bo9g181240|gene:Bo9g181240 intron_variant|MODIFIER|Bo9g181250.1_exon_19|GENE_Bo9g181250.1_exon_19 intragenic_variant|MODIFIER|gene:Bo9g181250|Bo9g181250 non_coding_transcript_variant|MODIFIER|gene:Bo9g181250|gene:Bo9g181250
chr9	53,476,456	SNP	G/G	G/G	15	C/C	19	C/C	30	G/C	35,7	0.8333	0	0.8333	upstream_gene_variant|MODIFIER|Bo9g181240.1_exon_3|GENE_Bo9g181240.1_exon_3 downstream_gene_variant|MODIFIER|gene:Bo9g181240|gene:Bo9g181240 intron_variant|MODIFIER|Bo9g181250.1_exon_19|GENE_Bo9g181250.1_exon_19 intragenic_variant|MODIFIER|gene:Bo9g181250|Bo9g181250 non_coding_transcript_variant|MODIFIER|gene:Bo9g181250|gene:Bo9g181250
chr9	53,476,489	SNP	T/T	T/T	12	C/C	18	T/C	2,23	T/C	36,6	0.8571	0.08	0.7771	splice_region_variant&intron_variant|LOW|Bo9g181250.1_exon_19|GENE_Bo9g181250.1_exon_19 upstream_gene_variant|MODIFIER|Bo9g181240.1_exon_3|GENE_Bo9g181240.1_exon_3 downstream_gene_variant|MODIFIER|gene:Bo9g181240|gene:Bo9g181240 intragenic_variant|MODIFIER|gene:Bo9g181250|Bo9g181250 non_coding_transcript_variant|MODIFIER|gene:Bo9g181250|gene:Bo9g181250
chr9	53,476,518	SNP	C/C	C/C	10	A/A	19	A/A	29	C/A	35,7	0.8333	0	0.8333	missense_variant|MODERATE|Bo9g181250.1_exon_19|GENE_Bo9g181250.1_exon_19 upstream_gene_variant|MODIFIER|Bo9g181240.1_exon_3|GENE_Bo9g181240.1_exon_3 downstream_gene_variant|MODIFIER|gene:Bo9g181240|gene:Bo9g181240 intragenic_variant|MODIFIER|gene:Bo9g181250|Bo9g181250 non_coding_transcript_variant|MODIFIER|gene:Bo9g181250|gene:Bo9g181250
chr9	53,477,085	SNP	C/C	C/C	12	A/A	17	C/A	3,28	C/A	27,12	0.6923	0.0968	0.5955	upstream_gene_variant|MODIFIER|Bo9g181240.1_exon_3|GENE_Bo9g181240.1_exon_3 downstream_gene_variant|MODIFIER|gene:Bo9g181240|gene:Bo9g181240 intron_variant|MODIFIER|Bo9g181250.1_exon_19|GENE_Bo9g181250.1_exon_19 intragenic_variant|MODIFIER|gene:Bo9g181250|Bo9g181250 non_coding_transcript_variant|MODIFIER|gene:Bo9g181250|gene:Bo9g181250
chr9	53,477,117	SNP	T/T	T/T	13	A/A	17	A/A	27	T/A	25,11	0.6944	0	0.6944	upstream_gene_variant|MODIFIER|Bo9g181240.1_exon_3|GENE_Bo9g181240.1_exon_3 downstream_gene_variant|MODIFIER|gene:Bo9g181240|gene:Bo9g181240 intron_variant|MODIFIER|Bo9g181250.1_exon_19|GENE_Bo9g181250.1_exon_19 intragenic_variant|MODIFIER|gene:Bo9g181250|Bo9g181250 non_coding_transcript_variant|MODIFIER|gene:Bo9g181250|gene:Bo9g181250
chr9	53,477,156	SNP	C/C	C/C	16	T/T	16	T/T	30	C/T	25,8	0.7576	0	0.7576	synonymous_variant|LOW|Bo9g181250.1_exon_19|GENE_Bo9g181250.1_exon_19 upstream_gene_variant|MODIFIER|Bo9g181240.1_exon_3|GENE_Bo9g181240.1_exon_3 downstream_gene_variant|MODIFIER|gene:Bo9g181240|gene:Bo9g181240 intragenic_variant|MODIFIER|gene:Bo9g181250|Bo9g181250 non_coding_transcript_variant|MODIFIER|gene:Bo9g181250|gene:Bo9g181250
chr9	53,477,189	SNP	C/C	C/C	13	T/T	19	T/T	38	C/T	24,7	0.7742	0	0.7742	upstream_gene_variant|MODIFIER|Bo9g181240.1_exon_3|GENE_Bo9g181240.1_exon_3 downstream_gene_variant|MODIFIER|gene:Bo9g181240|gene:Bo9g181240 intron_variant|MODIFIER|Bo9g181250.1_exon_19|GENE_Bo9g181250.1_exon_19 intragenic_variant|MODIFIER|gene:Bo9g181250|Bo9g181250 non_coding_transcript_variant|MODIFIER|gene:Bo9g181250|gene:Bo9g181250
chr9	53,477,206	SNP	A/A	A/A	13	T/T	12	T/T	37	A/T	24,5	0.8276	0	0.8276	upstream_gene_variant|MODIFIER|Bo9g181240.1_exon_3|GENE_Bo9g181240.1_exon_3 downstream_gene_variant|MODIFIER|gene:Bo9g181240|gene:Bo9g181240 intron_variant|MODIFIER|Bo9g181250.1_exon_19|GENE_Bo9g181250.1_exon_19 intragenic_variant|MODIFIER|gene:Bo9g181250|Bo9g181250 non_coding_transcript_variant|MODIFIER|gene:Bo9g181250|gene:Bo9g181250
chr9	53,477,252	SNP	A/A	T/T	11	A/A	12	A/A	33	A/T	4,29	0.8788	0	0.8788	upstream_gene_variant|MODIFIER|Bo9g181240.1_exon_3|GENE_Bo9g181240.1_exon_3 downstream_gene_variant|MODIFIER|gene:Bo9g181240|gene:Bo9g181240 intron_variant|MODIFIER|Bo9g181250.1_exon_19|GENE_Bo9g181250.1_exon_19 intragenic_variant|MODIFIER|gene:Bo9g181250|Bo9g181250 non_coding_transcript_variant|MODIFIER|gene:Bo9g181250|gene:Bo9g181250
chr9	53,477,255	SNP	C/C	C/C	12	A/A	14	A/A	34	C/A	31,5	0.8611	0	0.8611	splice_region_variant&intron_variant|LOW|Bo9g181250.1_exon_19|GENE_Bo9g181250.1_exon_19 upstream_gene_variant|MODIFIER|Bo9g181240.1_exon_3|GENE_Bo9g181240.1_exon_3 downstream_gene_variant|MODIFIER|gene:Bo9g181240|gene:Bo9g181240 intragenic_variant|MODIFIER|gene:Bo9g181250|Bo9g181250 non_coding_transcript_variant|MODIFIER|gene:Bo9g181250|gene:Bo9g181250
chr9	53,477,273	SNP	C/C	C/C	11	G/G	14	G/G	37	C/G	37,4	0.9024	0	0.9024	synonymous_variant|LOW|Bo9g181250.1_exon_19|GENE_Bo9g181250.1_exon_19 upstream_gene_variant|MODIFIER|Bo9g181240.1_exon_3|GENE_Bo9g181240.1_exon_3 downstream_gene_variant|MODIFIER|gene:Bo9g181240|gene:Bo9g181240 intragenic_variant|MODIFIER|gene:Bo9g181250|Bo9g181250 non_coding_transcript_variant|MODIFIER|gene:Bo9g181250|gene:Bo9g181250
chr9	53,478,945	SNP	T/T	C/C	12	T/T	10	T/T	36	T/C	8,12	0.6	0	0.6	upstream_gene_variant|MODIFIER|Bo9g181250.1_exon_19|GENE_Bo9g181250.1_exon_19 downstream_gene_variant|MODIFIER|gene:Bo9g181250|gene:Bo9g181250 intergenic_region|MODIFIER|gene:Bo9g181250-Bo9g181260.1_exon_1|Bo9g181250-GENE_Bo9g181260.1_exon_1
chr9	53,479,909	SNP	A/A	A/A	10	C/C	15	A/C	2,22	A/C	26,12	0.6842	0.0833	0.6009	upstream_gene_variant|MODIFIER|Bo9g181250.1_exon_19|GENE_Bo9g181250.1_exon_19 upstream_gene_variant|MODIFIER|gene:Bo9g181260|gene:Bo9g181260 upstream_gene_variant|MODIFIER|Bo9g181260.1_exon_1|GENE_Bo9g181260.1_exon_1 downstream_gene_variant|MODIFIER|gene:Bo9g181250|gene:Bo9g181250 intergenic_region|MODIFIER|gene:Bo9g181250-Bo9g181260.1_exon_1|Bo9g181250-GENE_Bo9g181260.1_exon_1
chr9	53,479,910	SNP	C/C	C/C	10	T/T	14	C/T	2,22	C/T	28,10	0.7368	0.0833	0.6535	upstream_gene_variant|MODIFIER|Bo9g181250.1_exon_19|GENE_Bo9g181250.1_exon_19 upstream_gene_variant|MODIFIER|gene:Bo9g181260|gene:Bo9g181260 upstream_gene_variant|MODIFIER|Bo9g181260.1_exon_1|GENE_Bo9g181260.1_exon_1 downstream_gene_variant|MODIFIER|gene:Bo9g181250|gene:Bo9g181250 intergenic_region|MODIFIER|gene:Bo9g181250-Bo9g181260.1_exon_1|Bo9g181250-GENE_Bo9g181260.1_exon_1
chr9	53,480,195	SNP	C/C	C/C	13	A/A	11	C/A	9,33	C/A	40,7	0.8511	0.2143	0.6368	upstream_gene_variant|MODIFIER|Bo9g181250.1_exon_19|GENE_Bo9g181250.1_exon_19 upstream_gene_variant|MODIFIER|gene:Bo9g181260|gene:Bo9g181260 upstream_gene_variant|MODIFIER|Bo9g181260.1_exon_1|GENE_Bo9g181260.1_exon_1 downstream_gene_variant|MODIFIER|gene:Bo9g181250|gene:Bo9g181250 intergenic_region|MODIFIER|gene:Bo9g181250-Bo9g181260.1_exon_1|Bo9g181250-GENE_Bo9g181260.1_exon_1
chr9	53,480,401	SNP	A/A	A/A	14	G/G	13	G/G	35	A/G	35,14	0.7143	0	0.7143	upstream_gene_variant|MODIFIER|Bo9g181250.1_exon_19|GENE_Bo9g181250.1_exon_19 upstream_gene_variant|MODIFIER|gene:Bo9g181260|gene:Bo9g181260 upstream_gene_variant|MODIFIER|Bo9g181260.1_exon_1|GENE_Bo9g181260.1_exon_1 downstream_gene_variant|MODIFIER|gene:Bo9g181250|gene:Bo9g181250 intergenic_region|MODIFIER|gene:Bo9g181250-Bo9g181260.1_exon_1|Bo9g181250-GENE_Bo9g181260.1_exon_1
chr9	53,480,410	SNP	A/A	A/A	12	C/C	12	C/C	34	A/C	35,12	0.7447	0	0.7447	upstream_gene_variant|MODIFIER|Bo9g181250.1_exon_19|GENE_Bo9g181250.1_exon_19 upstream_gene_variant|MODIFIER|gene:Bo9g181260|gene:Bo9g181260 upstream_gene_variant|MODIFIER|Bo9g181260.1_exon_1|GENE_Bo9g181260.1_exon_1 downstream_gene_variant|MODIFIER|gene:Bo9g181250|gene:Bo9g181250 intergenic_region|MODIFIER|gene:Bo9g181250-Bo9g181260.1_exon_1|Bo9g181250-GENE_Bo9g181260.1_exon_1
chr9	53,480,427	SNP	A/A	A/A	13	G/G	13	G/G	37	A/G	34,11	0.7556	0	0.7556	upstream_gene_variant|MODIFIER|Bo9g181250.1_exon_19|GENE_Bo9g181250.1_exon_19 upstream_gene_variant|MODIFIER|gene:Bo9g181260|gene:Bo9g181260 upstream_gene_variant|MODIFIER|Bo9g181260.1_exon_1|GENE_Bo9g181260.1_exon_1 downstream_gene_variant|MODIFIER|gene:Bo9g181250|gene:Bo9g181250 intergenic_region|MODIFIER|gene:Bo9g181250-Bo9g181260.1_exon_1|Bo9g181250-GENE_Bo9g181260.1_exon_1
chr9	53,480,481	SNP	G/G	A/A	12	G/G	11	G/G	43	G/A	14,36	0.72	0	0.72	upstream_gene_variant|MODIFIER|Bo9g181250.1_exon_19|GENE_Bo9g181250.1_exon_19 upstream_gene_variant|MODIFIER|gene:Bo9g181260|gene:Bo9g181260 upstream_gene_variant|MODIFIER|Bo9g181260.1_exon_1|GENE_Bo9g181260.1_exon_1 downstream_gene_variant|MODIFIER|gene:Bo9g181250|gene:Bo9g181250 intergenic_region|MODIFIER|gene:Bo9g181250-Bo9g181260.1_exon_1|Bo9g181250-GENE_Bo9g181260.1_exon_1
chr9	53,480,487	SNP	G/G	A/A	12	G/G	10	G/G	46	G/A	14,39	0.7358	0	0.7358	upstream_gene_variant|MODIFIER|Bo9g181250.1_exon_19|GENE_Bo9g181250.1_exon_19 upstream_gene_variant|MODIFIER|gene:Bo9g181260|gene:Bo9g181260 upstream_gene_variant|MODIFIER|Bo9g181260.1_exon_1|GENE_Bo9g181260.1_exon_1 downstream_gene_variant|MODIFIER|gene:Bo9g181250|gene:Bo9g181250 intergenic_region|MODIFIER|gene:Bo9g181250-Bo9g181260.1_exon_1|Bo9g181250-GENE_Bo9g181260.1_exon_1
chr9	53,480,529	SNP	A/A	T/T	11	A/A	11	A/A	43	A/T	17,39	0.6964	0	0.6964	upstream_gene_variant|MODIFIER|Bo9g181250.1_exon_19|GENE_Bo9g181250.1_exon_19 upstream_gene_variant|MODIFIER|gene:Bo9g181260|gene:Bo9g181260 upstream_gene_variant|MODIFIER|Bo9g181260.1_exon_1|GENE_Bo9g181260.1_exon_1 downstream_gene_variant|MODIFIER|gene:Bo9g181250|gene:Bo9g181250 intergenic_region|MODIFIER|gene:Bo9g181250-Bo9g181260.1_exon_1|Bo9g181250-GENE_Bo9g181260.1_exon_1
chr9	53,480,875	SNP	T/T	T/T	13	C/C	12	C/C	25	T/C	22,8	0.7333	0	0.7333	upstream_gene_variant|MODIFIER|Bo9g181250.1_exon_19|GENE_Bo9g181250.1_exon_19 upstream_gene_variant|MODIFIER|gene:Bo9g181260|gene:Bo9g181260 upstream_gene_variant|MODIFIER|Bo9g181260.1_exon_1|GENE_Bo9g181260.1_exon_1 downstream_gene_variant|MODIFIER|gene:Bo9g181250|gene:Bo9g181250 intergenic_region|MODIFIER|gene:Bo9g181250-Bo9g181260.1_exon_1|Bo9g181250-GENE_Bo9g181260.1_exon_1
chr9	53,484,223	SNP	T/T	C/C	18	T/T	11	T/T	35	T/C	12,31	0.7209	0	0.7209	upstream_gene_variant|MODIFIER|gene:Bo9g181260|gene:Bo9g181260 upstream_gene_variant|MODIFIER|Bo9g181260.1_exon_1|GENE_Bo9g181260.1_exon_1 intergenic_region|MODIFIER|gene:Bo9g181250-Bo9g181260.1_exon_1|Bo9g181250-GENE_Bo9g181260.1_exon_1
chr9	53,484,275	SNP	G/G	A/A	18	G/G	16	G/G	37	G/A	11,30	0.7317	0	0.7317	upstream_gene_variant|MODIFIER|gene:Bo9g181260|gene:Bo9g181260 upstream_gene_variant|MODIFIER|Bo9g181260.1_exon_1|GENE_Bo9g181260.1_exon_1 intergenic_region|MODIFIER|gene:Bo9g181250-Bo9g181260.1_exon_1|Bo9g181250-GENE_Bo9g181260.1_exon_1
chr9	53,484,391	SNP	G/G	T/T	13	G/G	12	G/G	38	G/T	11,26	0.7027	0	0.7027	upstream_gene_variant|MODIFIER|gene:Bo9g181260|gene:Bo9g181260 upstream_gene_variant|MODIFIER|Bo9g181260.1_exon_1|GENE_Bo9g181260.1_exon_1 upstream_gene_variant|MODIFIER|gene:Bo9g181270|gene:Bo9g181270 downstream_gene_variant|MODIFIER|Bo9g181270.1_exon_16|GENE_Bo9g181270.1_exon_16 intergenic_region|MODIFIER|gene:Bo9g181250-Bo9g181260.1_exon_1|Bo9g181250-GENE_Bo9g181260.1_exon_1
chr9	53,484,408	SNP	T/T	A/A	13	T/T	10	T/T	37	T/A	9,25	0.7353	0	0.7353	upstream_gene_variant|MODIFIER|gene:Bo9g181260|gene:Bo9g181260 upstream_gene_variant|MODIFIER|Bo9g181260.1_exon_1|GENE_Bo9g181260.1_exon_1 upstream_gene_variant|MODIFIER|gene:Bo9g181270|gene:Bo9g181270 downstream_gene_variant|MODIFIER|Bo9g181270.1_exon_16|GENE_Bo9g181270.1_exon_16 intergenic_region|MODIFIER|gene:Bo9g181250-Bo9g181260.1_exon_1|Bo9g181250-GENE_Bo9g181260.1_exon_1
chr9	53,484,517	SNP	G/G	A/A	13	G/G	14	G/A	39,3	G/A	6,33	0.8462	0.0714	0.7747	upstream_gene_variant|MODIFIER|gene:Bo9g181260|gene:Bo9g181260 upstream_gene_variant|MODIFIER|Bo9g181260.1_exon_1|GENE_Bo9g181260.1_exon_1 upstream_gene_variant|MODIFIER|gene:Bo9g181270|gene:Bo9g181270 downstream_gene_variant|MODIFIER|Bo9g181270.1_exon_16|GENE_Bo9g181270.1_exon_16 intergenic_region|MODIFIER|gene:Bo9g181250-Bo9g181260.1_exon_1|Bo9g181250-GENE_Bo9g181260.1_exon_1
chr9	53,484,541	SNP	A/A	G/G	10	A/A	12	A/G	38,4	A/G	9,30	0.7692	0.0952	0.674	upstream_gene_variant|MODIFIER|gene:Bo9g181260|gene:Bo9g181260 upstream_gene_variant|MODIFIER|Bo9g181260.1_exon_1|GENE_Bo9g181260.1_exon_1 upstream_gene_variant|MODIFIER|gene:Bo9g181270|gene:Bo9g181270 downstream_gene_variant|MODIFIER|Bo9g181270.1_exon_16|GENE_Bo9g181270.1_exon_16 intergenic_region|MODIFIER|gene:Bo9g181250-Bo9g181260.1_exon_1|Bo9g181250-GENE_Bo9g181260.1_exon_1
chr9	53,484,544	SNP	G/G	T/T	10	G/G	12	G/T	37,4	G/T	10,30	0.75	0.0976	0.6524	upstream_gene_variant|MODIFIER|gene:Bo9g181260|gene:Bo9g181260 upstream_gene_variant|MODIFIER|Bo9g181260.1_exon_1|GENE_Bo9g181260.1_exon_1 upstream_gene_variant|MODIFIER|gene:Bo9g181270|gene:Bo9g181270 downstream_gene_variant|MODIFIER|Bo9g181270.1_exon_16|GENE_Bo9g181270.1_exon_16 intergenic_region|MODIFIER|gene:Bo9g181250-Bo9g181260.1_exon_1|Bo9g181250-GENE_Bo9g181260.1_exon_1
chr9	53,484,655	SNP	A/A	A/A	10	C/C	10	A/C	5,36	A/C	28,12	0.7	0.122	0.578	missense_variant|MODERATE|Bo9g181260.1_exon_1|GENE_Bo9g181260.1_exon_1 upstream_gene_variant|MODIFIER|gene:Bo9g181270|gene:Bo9g181270 downstream_gene_variant|MODIFIER|Bo9g181270.1_exon_16|GENE_Bo9g181270.1_exon_16 non_coding_transcript_variant|MODIFIER|gene:Bo9g181260|gene:Bo9g181260
chr9	53,485,175	SNP	G/G	A/A	12	G/G	14	G/A	37,6	G/A	9,37	0.8043	0.1395	0.6648	missense_variant|MODERATE|Bo9g181260.1_exon_1|GENE_Bo9g181260.1_exon_1 upstream_gene_variant|MODIFIER|gene:Bo9g181270|gene:Bo9g181270 downstream_gene_variant|MODIFIER|Bo9g181270.1_exon_16|GENE_Bo9g181270.1_exon_16 non_coding_transcript_variant|MODIFIER|gene:Bo9g181260|gene:Bo9g181260
chr9	53,485,201	SNP	A/A	A/A	12	G/G	13	A/G	6,41	A/G	39,11	0.78	0.1277	0.6523	synonymous_variant|LOW|Bo9g181260.1_exon_1|GENE_Bo9g181260.1_exon_1 upstream_gene_variant|MODIFIER|gene:Bo9g181270|gene:Bo9g181270 downstream_gene_variant|MODIFIER|Bo9g181270.1_exon_16|GENE_Bo9g181270.1_exon_16 non_coding_transcript_variant|MODIFIER|gene:Bo9g181260|gene:Bo9g181260
chr9	53,485,210	SNP	A/A	A/A	13	C/C	11	A/C	4,43	A/C	37,11	0.7708	0.0851	0.6857	synonymous_variant|LOW|Bo9g181260.1_exon_1|GENE_Bo9g181260.1_exon_1 upstream_gene_variant|MODIFIER|gene:Bo9g181270|gene:Bo9g181270 downstream_gene_variant|MODIFIER|Bo9g181270.1_exon_16|GENE_Bo9g181270.1_exon_16 non_coding_transcript_variant|MODIFIER|gene:Bo9g181260|gene:Bo9g181260
chr9	53,485,228	SNP	T/T	T/T	13	G/G	13	G/G	45	T/G	33,12	0.7333	0	0.7333	synonymous_variant|LOW|Bo9g181260.1_exon_1|GENE_Bo9g181260.1_exon_1 upstream_gene_variant|MODIFIER|gene:Bo9g181270|gene:Bo9g181270 downstream_gene_variant|MODIFIER|Bo9g181270.1_exon_16|GENE_Bo9g181270.1_exon_16 non_coding_transcript_variant|MODIFIER|gene:Bo9g181260|gene:Bo9g181260
chr9	53,485,303	SNP	G/G	G/G	15	A/A	10	A/A	45	G/A	29,13	0.6905	0	0.6905	synonymous_variant|LOW|Bo9g181260.1_exon_1|GENE_Bo9g181260.1_exon_1 upstream_gene_variant|MODIFIER|gene:Bo9g181270|gene:Bo9g181270 downstream_gene_variant|MODIFIER|Bo9g181270.1_exon_16|GENE_Bo9g181270.1_exon_16 non_coding_transcript_variant|MODIFIER|gene:Bo9g181260|gene:Bo9g181260
chr9	53,485,489	SNP	C/C	C/C	13	G/G	10	G/G	44	C/G	33,10	0.7674	0	0.7674	synonymous_variant|LOW|Bo9g181260.1_exon_1|GENE_Bo9g181260.1_exon_1 upstream_gene_variant|MODIFIER|gene:Bo9g181270|gene:Bo9g181270 downstream_gene_variant|MODIFIER|Bo9g181270.1_exon_16|GENE_Bo9g181270.1_exon_16 non_coding_transcript_variant|MODIFIER|gene:Bo9g181260|gene:Bo9g181260
chr9	53,485,824	SNP	C/C	T/T	10	C/C	10	C/C	42	C/T	6,19	0.76	0	0.76	synonymous_variant|LOW|Bo9g181260.1_exon_1|GENE_Bo9g181260.1_exon_1 upstream_gene_variant|MODIFIER|gene:Bo9g181270|gene:Bo9g181270 downstream_gene_variant|MODIFIER|Bo9g181270.1_exon_16|GENE_Bo9g181270.1_exon_16 non_coding_transcript_variant|MODIFIER|gene:Bo9g181260|gene:Bo9g181260
chr9	53,485,839	SNP	A/A	A/A	10	G/G	10	A/G	4,43	A/G	17,5	0.7727	0.0851	0.6876	synonymous_variant|LOW|Bo9g181260.1_exon_1|GENE_Bo9g181260.1_exon_1 upstream_gene_variant|MODIFIER|gene:Bo9g181270|gene:Bo9g181270 downstream_gene_variant|MODIFIER|Bo9g181270.1_exon_16|GENE_Bo9g181270.1_exon_16 non_coding_transcript_variant|MODIFIER|gene:Bo9g181260|gene:Bo9g181260
chr9	53,485,857	SNP	T/T	T/T	11	C/C	10	C/C	42	T/C	16,6	0.7273	0	0.7273	synonymous_variant|LOW|Bo9g181260.1_exon_1|GENE_Bo9g181260.1_exon_1 upstream_gene_variant|MODIFIER|gene:Bo9g181270|gene:Bo9g181270 downstream_gene_variant|MODIFIER|Bo9g181270.1_exon_16|GENE_Bo9g181270.1_exon_16 non_coding_transcript_variant|MODIFIER|gene:Bo9g181260|gene:Bo9g181260
chr9	53,485,872	SNP	C/C	C/C	11	T/T	11	C/T	4,43	C/T	16,7	0.6957	0.0851	0.6105	synonymous_variant|LOW|Bo9g181260.1_exon_1|GENE_Bo9g181260.1_exon_1 upstream_gene_variant|MODIFIER|gene:Bo9g181270|gene:Bo9g181270 downstream_gene_variant|MODIFIER|Bo9g181270.1_exon_16|GENE_Bo9g181270.1_exon_16 non_coding_transcript_variant|MODIFIER|gene:Bo9g181260|gene:Bo9g181260
chr9	53,486,179	SNP	C/C	A/A	18	C/C	11	C/A	26,3	C/A	7,27	0.7941	0.1034	0.6907	upstream_gene_variant|MODIFIER|gene:Bo9g181270|gene:Bo9g181270 downstream_gene_variant|MODIFIER|Bo9g181270.1_exon_16|GENE_Bo9g181270.1_exon_16 intron_variant|MODIFIER|Bo9g181260.1_exon_1|GENE_Bo9g181260.1_exon_1 non_coding_transcript_variant|MODIFIER|gene:Bo9g181260|gene:Bo9g181260
chr9	53,486,289	SNP	T/T	T/T	16	G/G	13	T/G	5,29	T/G	28,6	0.8235	0.1471	0.6765	upstream_gene_variant|MODIFIER|gene:Bo9g181270|gene:Bo9g181270 downstream_gene_variant|MODIFIER|Bo9g181270.1_exon_16|GENE_Bo9g181270.1_exon_16 intron_variant|MODIFIER|Bo9g181260.1_exon_1|GENE_Bo9g181260.1_exon_1 non_coding_transcript_variant|MODIFIER|gene:Bo9g181260|gene:Bo9g181260
chr9	53,486,291	SNP	A/A	A/A	16	C/C	13	A/C	5,29	A/C	28,7	0.8	0.1471	0.6529	upstream_gene_variant|MODIFIER|gene:Bo9g181270|gene:Bo9g181270 downstream_gene_variant|MODIFIER|Bo9g181270.1_exon_16|GENE_Bo9g181270.1_exon_16 intron_variant|MODIFIER|Bo9g181260.1_exon_1|GENE_Bo9g181260.1_exon_1 non_coding_transcript_variant|MODIFIER|gene:Bo9g181260|gene:Bo9g181260
chr9	53,486,296	SNP	G/G	G/G	17	A/A	14	G/A	5,28	G/A	27,7	0.7941	0.1515	0.6426	upstream_gene_variant|MODIFIER|gene:Bo9g181270|gene:Bo9g181270 downstream_gene_variant|MODIFIER|Bo9g181270.1_exon_16|GENE_Bo9g181270.1_exon_16 intron_variant|MODIFIER|Bo9g181260.1_exon_1|GENE_Bo9g181260.1_exon_1 non_coding_transcript_variant|MODIFIER|gene:Bo9g181260|gene:Bo9g181260
chr9	53,486,363	SNP	T/T	T/T	14	G/G	13	T/G	5,37	T/G	26,4	0.8667	0.119	0.7476	upstream_gene_variant|MODIFIER|gene:Bo9g181270|gene:Bo9g181270 downstream_gene_variant|MODIFIER|Bo9g181270.1_exon_16|GENE_Bo9g181270.1_exon_16 intron_variant|MODIFIER|Bo9g181260.1_exon_1|GENE_Bo9g181260.1_exon_1 non_coding_transcript_variant|MODIFIER|gene:Bo9g181260|gene:Bo9g181260
chr9	53,486,402	SNP	G/G	G/G	16	C/C	13	C/C	36	G/C	20,7	0.7407	0	0.7407	missense_variant|MODERATE|Bo9g181260.1_exon_1|GENE_Bo9g181260.1_exon_1 upstream_gene_variant|MODIFIER|gene:Bo9g181270|gene:Bo9g181270 downstream_gene_variant|MODIFIER|Bo9g181270.1_exon_16|GENE_Bo9g181270.1_exon_16 non_coding_transcript_variant|MODIFIER|gene:Bo9g181260|gene:Bo9g181260
chr9	53,486,491	SNP	C/C	C/C	11	T/T	11	T/T	41	C/T	32,13	0.7111	0	0.7111	synonymous_variant|LOW|Bo9g181260.1_exon_1|GENE_Bo9g181260.1_exon_1 upstream_gene_variant|MODIFIER|gene:Bo9g181270|gene:Bo9g181270 downstream_gene_variant|MODIFIER|Bo9g181270.1_exon_16|GENE_Bo9g181270.1_exon_16 non_coding_transcript_variant|MODIFIER|gene:Bo9g181260|gene:Bo9g181260
chr9	53,486,496	SNP	T/T	T/T	11	C/C	11	C/C	43	T/C	33,13	0.7174	0	0.7174	missense_variant|MODERATE|Bo9g181260.1_exon_1|GENE_Bo9g181260.1_exon_1 upstream_gene_variant|MODIFIER|gene:Bo9g181270|gene:Bo9g181270 downstream_gene_variant|MODIFIER|Bo9g181270.1_exon_16|GENE_Bo9g181270.1_exon_16 non_coding_transcript_variant|MODIFIER|gene:Bo9g181260|gene:Bo9g181260
chr9	53,486,521	SNP	C/C	C/C	11	T/T	11	T/T	42	C/T	39,12	0.7647	0	0.7647	synonymous_variant|LOW|Bo9g181260.1_exon_1|GENE_Bo9g181260.1_exon_1 upstream_gene_variant|MODIFIER|gene:Bo9g181270|gene:Bo9g181270 downstream_gene_variant|MODIFIER|Bo9g181270.1_exon_16|GENE_Bo9g181270.1_exon_16 non_coding_transcript_variant|MODIFIER|gene:Bo9g181260|gene:Bo9g181260
chr9	53,488,235	SNP	C/C	C/C	20	T/T	11	T/T	36	C/T	31,9	0.775	0	0.775	upstream_gene_variant|MODIFIER|gene:Bo9g181270|gene:Bo9g181270 downstream_gene_variant|MODIFIER|Bo9g181270.1_exon_16|GENE_Bo9g181270.1_exon_16 intron_variant|MODIFIER|Bo9g181260.1_exon_1|GENE_Bo9g181260.1_exon_1 non_coding_transcript_variant|MODIFIER|gene:Bo9g181260|gene:Bo9g181260
chr9	53,488,261	SNP	C/C	C/C	17	T/T	10	T/T	40	C/T	31,10	0.7561	0	0.7561	upstream_gene_variant|MODIFIER|gene:Bo9g181270|gene:Bo9g181270 downstream_gene_variant|MODIFIER|Bo9g181270.1_exon_16|GENE_Bo9g181270.1_exon_16 intron_variant|MODIFIER|Bo9g181260.1_exon_1|GENE_Bo9g181260.1_exon_1 non_coding_transcript_variant|MODIFIER|gene:Bo9g181260|gene:Bo9g181260
chr9	53,488,336	SNP	T/T	T/T	16	C/C	12	C/C	43	T/C	31,9	0.775	0	0.775	upstream_gene_variant|MODIFIER|gene:Bo9g181270|gene:Bo9g181270 downstream_gene_variant|MODIFIER|Bo9g181270.1_exon_16|GENE_Bo9g181270.1_exon_16 intron_variant|MODIFIER|Bo9g181260.1_exon_1|GENE_Bo9g181260.1_exon_1 non_coding_transcript_variant|MODIFIER|gene:Bo9g181260|gene:Bo9g181260
chr9	53,488,346	SNP	C/C	C/C	16	T/T	12	T/T	42	C/T	30,9	0.7692	0	0.7692	splice_region_variant&intron_variant|LOW|Bo9g181260.1_exon_1|GENE_Bo9g181260.1_exon_1 upstream_gene_variant|MODIFIER|gene:Bo9g181270|gene:Bo9g181270 downstream_gene_variant|MODIFIER|Bo9g181270.1_exon_16|GENE_Bo9g181270.1_exon_16 non_coding_transcript_variant|MODIFIER|gene:Bo9g181260|gene:Bo9g181260
chr9	53,488,372	SNP	G/G	G/G	15	T/T	10	T/T	39	G/T	30,10	0.75	0	0.75	missense_variant|MODERATE|Bo9g181260.1_exon_1|GENE_Bo9g181260.1_exon_1 upstream_gene_variant|MODIFIER|gene:Bo9g181270|gene:Bo9g181270 downstream_gene_variant|MODIFIER|Bo9g181270.1_exon_16|GENE_Bo9g181270.1_exon_16 non_coding_transcript_variant|MODIFIER|gene:Bo9g181260|gene:Bo9g181260
chr9	53,488,882	SNP	T/T	T/T	16	C/C	11	T/C	4,38	T/C	23,13	0.6389	0.0952	0.5437	upstream_gene_variant|MODIFIER|gene:Bo9g181270|gene:Bo9g181270 downstream_gene_variant|MODIFIER|gene:Bo9g181260|gene:Bo9g181260 downstream_gene_variant|MODIFIER|Bo9g181260.1_exon_1|GENE_Bo9g181260.1_exon_1 downstream_gene_variant|MODIFIER|Bo9g181270.1_exon_16|GENE_Bo9g181270.1_exon_16 intergenic_region|MODIFIER|Bo9g181260.1_exon_1-Bo9g181270.1_exon_16|GENE_Bo9g181260.1_exon_1-GENE_Bo9g181270.1_ex…
chr9	53,488,913	SNP	A/A	A/A	18	G/G	12	G/G	31	A/G	32,12	0.7273	0	0.7273	upstream_gene_variant|MODIFIER|gene:Bo9g181270|gene:Bo9g181270 downstream_gene_variant|MODIFIER|gene:Bo9g181260|gene:Bo9g181260 downstream_gene_variant|MODIFIER|Bo9g181260.1_exon_1|GENE_Bo9g181260.1_exon_1 downstream_gene_variant|MODIFIER|Bo9g181270.1_exon_16|GENE_Bo9g181270.1_exon_16 intergenic_region|MODIFIER|Bo9g181260.1_exon_1-Bo9g181270.1_exon_16|GENE_Bo9g181260.1_exon_1-GENE_Bo9g181270.1_ex…
chr9	53,488,952	SNP	T/T	T/T	13	G/G	10	T/G	6,29	T/G	36,8	0.8182	0.1714	0.6468	upstream_gene_variant|MODIFIER|gene:Bo9g181270|gene:Bo9g181270 downstream_gene_variant|MODIFIER|gene:Bo9g181260|gene:Bo9g181260 downstream_gene_variant|MODIFIER|Bo9g181260.1_exon_1|GENE_Bo9g181260.1_exon_1 downstream_gene_variant|MODIFIER|Bo9g181270.1_exon_16|GENE_Bo9g181270.1_exon_16 intergenic_region|MODIFIER|Bo9g181260.1_exon_1-Bo9g181270.1_exon_16|GENE_Bo9g181260.1_exon_1-GENE_Bo9g181270.1_ex…
chr9	53,488,986	SNP	T/T	T/T	12	C/C	11	C/C	36	T/C	37,9	0.8043	0	0.8043	upstream_gene_variant|MODIFIER|gene:Bo9g181270|gene:Bo9g181270 downstream_gene_variant|MODIFIER|gene:Bo9g181260|gene:Bo9g181260 downstream_gene_variant|MODIFIER|Bo9g181260.1_exon_1|GENE_Bo9g181260.1_exon_1 downstream_gene_variant|MODIFIER|Bo9g181270.1_exon_16|GENE_Bo9g181270.1_exon_16 intergenic_region|MODIFIER|Bo9g181260.1_exon_1-Bo9g181270.1_exon_16|GENE_Bo9g181260.1_exon_1-GENE_Bo9g181270.1_ex…
chr9	53,489,015	SNP	T/T	C/C	16	T/T	14	T/C	34,4	T/C	7,39	0.8478	0.1053	0.7426	upstream_gene_variant|MODIFIER|gene:Bo9g181270|gene:Bo9g181270 downstream_gene_variant|MODIFIER|gene:Bo9g181260|gene:Bo9g181260 downstream_gene_variant|MODIFIER|Bo9g181260.1_exon_1|GENE_Bo9g181260.1_exon_1 downstream_gene_variant|MODIFIER|Bo9g181270.1_exon_16|GENE_Bo9g181270.1_exon_16 intergenic_region|MODIFIER|Bo9g181260.1_exon_1-Bo9g181270.1_exon_16|GENE_Bo9g181260.1_exon_1-GENE_Bo9g181270.1_ex…
chr9	53,489,025	SNP	A/A	C/C	16	A/A	15	A/C	36,4	A/C	5,40	0.8889	0.1	0.7889	upstream_gene_variant|MODIFIER|gene:Bo9g181270|gene:Bo9g181270 downstream_gene_variant|MODIFIER|gene:Bo9g181260|gene:Bo9g181260 downstream_gene_variant|MODIFIER|Bo9g181260.1_exon_1|GENE_Bo9g181260.1_exon_1 downstream_gene_variant|MODIFIER|Bo9g181270.1_exon_16|GENE_Bo9g181270.1_exon_16 intergenic_region|MODIFIER|Bo9g181260.1_exon_1-Bo9g181270.1_exon_16|GENE_Bo9g181260.1_exon_1-GENE_Bo9g181270.1_ex…
chr9	53,489,065	SNP	A/A	A/A	17	C/C	11	C/C	40	A/C	33,8	0.8049	0	0.8049	upstream_gene_variant|MODIFIER|gene:Bo9g181270|gene:Bo9g181270 downstream_gene_variant|MODIFIER|gene:Bo9g181260|gene:Bo9g181260 downstream_gene_variant|MODIFIER|Bo9g181260.1_exon_1|GENE_Bo9g181260.1_exon_1 downstream_gene_variant|MODIFIER|Bo9g181270.1_exon_16|GENE_Bo9g181270.1_exon_16 intergenic_region|MODIFIER|Bo9g181260.1_exon_1-Bo9g181270.1_exon_16|GENE_Bo9g181260.1_exon_1-GENE_Bo9g181270.1_ex…
chr9	53,489,088	SNP	G/G	C/C	17	G/G	16	G/G	39	G/C	9,31	0.775	0	0.775	upstream_gene_variant|MODIFIER|gene:Bo9g181270|gene:Bo9g181270 downstream_gene_variant|MODIFIER|gene:Bo9g181260|gene:Bo9g181260 downstream_gene_variant|MODIFIER|Bo9g181260.1_exon_1|GENE_Bo9g181260.1_exon_1 downstream_gene_variant|MODIFIER|Bo9g181270.1_exon_16|GENE_Bo9g181270.1_exon_16 intergenic_region|MODIFIER|Bo9g181260.1_exon_1-Bo9g181270.1_exon_16|GENE_Bo9g181260.1_exon_1-GENE_Bo9g181270.1_ex…
chr9	53,489,123	SNP	T/T	T/T	20	G/G	14	G/G	34	T/G	27,8	0.7714	0	0.7714	upstream_gene_variant|MODIFIER|gene:Bo9g181270|gene:Bo9g181270 downstream_gene_variant|MODIFIER|gene:Bo9g181260|gene:Bo9g181260 downstream_gene_variant|MODIFIER|Bo9g181260.1_exon_1|GENE_Bo9g181260.1_exon_1 downstream_gene_variant|MODIFIER|Bo9g181270.1_exon_16|GENE_Bo9g181270.1_exon_16 intergenic_region|MODIFIER|Bo9g181260.1_exon_1-Bo9g181270.1_exon_16|GENE_Bo9g181260.1_exon_1-GENE_Bo9g181270.1_ex…
chr9	53,489,134	SNP	G/G	G/G	18	A/A	13	A/A	31	G/A	27,8	0.7714	0	0.7714	upstream_gene_variant|MODIFIER|gene:Bo9g181270|gene:Bo9g181270 downstream_gene_variant|MODIFIER|gene:Bo9g181260|gene:Bo9g181260 downstream_gene_variant|MODIFIER|Bo9g181260.1_exon_1|GENE_Bo9g181260.1_exon_1 downstream_gene_variant|MODIFIER|Bo9g181270.1_exon_16|GENE_Bo9g181270.1_exon_16 intergenic_region|MODIFIER|Bo9g181260.1_exon_1-Bo9g181270.1_exon_16|GENE_Bo9g181260.1_exon_1-GENE_Bo9g181270.1_ex…
chr9	53,489,173	SNP	A/A	A/A	15	G/G	13	A/G	3,36	A/G	31,10	0.7561	0.0769	0.6792	upstream_gene_variant|MODIFIER|gene:Bo9g181270|gene:Bo9g181270 downstream_gene_variant|MODIFIER|gene:Bo9g181260|gene:Bo9g181260 downstream_gene_variant|MODIFIER|Bo9g181260.1_exon_1|GENE_Bo9g181260.1_exon_1 downstream_gene_variant|MODIFIER|Bo9g181270.1_exon_16|GENE_Bo9g181270.1_exon_16 intergenic_region|MODIFIER|Bo9g181260.1_exon_1-Bo9g181270.1_exon_16|GENE_Bo9g181260.1_exon_1-GENE_Bo9g181270.1_ex…
chr9	53,489,189	SNP	T/T	T/T	14	G/G	14	T/G	3,36	T/G	31,11	0.7381	0.0769	0.6612	upstream_gene_variant|MODIFIER|gene:Bo9g181270|gene:Bo9g181270 downstream_gene_variant|MODIFIER|gene:Bo9g181260|gene:Bo9g181260 downstream_gene_variant|MODIFIER|Bo9g181260.1_exon_1|GENE_Bo9g181260.1_exon_1 downstream_gene_variant|MODIFIER|Bo9g181270.1_exon_16|GENE_Bo9g181270.1_exon_16 intergenic_region|MODIFIER|Bo9g181260.1_exon_1-Bo9g181270.1_exon_16|GENE_Bo9g181260.1_exon_1-GENE_Bo9g181270.1_ex…
chr9	53,489,244	SNP	G/G	G/G	13	A/A	10	G/A	3,24	G/A	31,7	0.8158	0.1111	0.7047	upstream_gene_variant|MODIFIER|gene:Bo9g181270|gene:Bo9g181270 downstream_gene_variant|MODIFIER|gene:Bo9g181260|gene:Bo9g181260 downstream_gene_variant|MODIFIER|Bo9g181260.1_exon_1|GENE_Bo9g181260.1_exon_1 downstream_gene_variant|MODIFIER|Bo9g181270.1_exon_16|GENE_Bo9g181270.1_exon_16 intergenic_region|MODIFIER|Bo9g181260.1_exon_1-Bo9g181270.1_exon_16|GENE_Bo9g181260.1_exon_1-GENE_Bo9g181270.1_ex…
chr9	53,489,249	SNP	G/G	G/G	13	A/A	10	G/A	3,24	G/A	31,7	0.8158	0.1111	0.7047	upstream_gene_variant|MODIFIER|gene:Bo9g181270|gene:Bo9g181270 downstream_gene_variant|MODIFIER|gene:Bo9g181260|gene:Bo9g181260 downstream_gene_variant|MODIFIER|Bo9g181260.1_exon_1|GENE_Bo9g181260.1_exon_1 downstream_gene_variant|MODIFIER|Bo9g181270.1_exon_16|GENE_Bo9g181270.1_exon_16 intergenic_region|MODIFIER|Bo9g181260.1_exon_1-Bo9g181270.1_exon_16|GENE_Bo9g181260.1_exon_1-GENE_Bo9g181270.1_ex…
chr9	53,489,252	SNP	G/G	G/G	13	C/C	10	G/C	3,25	G/C	29,8	0.7838	0.1071	0.6766	upstream_gene_variant|MODIFIER|gene:Bo9g181270|gene:Bo9g181270 downstream_gene_variant|MODIFIER|gene:Bo9g181260|gene:Bo9g181260 downstream_gene_variant|MODIFIER|Bo9g181260.1_exon_1|GENE_Bo9g181260.1_exon_1 downstream_gene_variant|MODIFIER|Bo9g181270.1_exon_16|GENE_Bo9g181270.1_exon_16 intergenic_region|MODIFIER|Bo9g181260.1_exon_1-Bo9g181270.1_exon_16|GENE_Bo9g181260.1_exon_1-GENE_Bo9g181270.1_ex…
chr9	53,489,511	SNP	C/C	T/T	11	C/C	15	C/T	18,3	C/T	9,24	0.7273	0.1429	0.5844	missense_variant|MODERATE|Bo9g181270.1_exon_16|GENE_Bo9g181270.1_exon_16 downstream_gene_variant|MODIFIER|gene:Bo9g181260|gene:Bo9g181260 downstream_gene_variant|MODIFIER|Bo9g181260.1_exon_1|GENE_Bo9g181260.1_exon_1 non_coding_transcript_variant|MODIFIER|gene:Bo9g181270|gene:Bo9g181270
chr9	53,489,875	SNP	T/T	C/C	16	T/T	17	T/C	26,3	T/C	8,32	0.8	0.1034	0.6966	synonymous_variant|LOW|Bo9g181270.1_exon_16|GENE_Bo9g181270.1_exon_16 downstream_gene_variant|MODIFIER|gene:Bo9g181260|gene:Bo9g181260 downstream_gene_variant|MODIFIER|Bo9g181260.1_exon_1|GENE_Bo9g181260.1_exon_1 non_coding_transcript_variant|MODIFIER|gene:Bo9g181270|gene:Bo9g181270
chr9	53,490,932	SNP	C/C	C/C	12	A/A	10	A/A	31	C/A	24,8	0.75	0	0.75	missense_variant|MODERATE|Bo9g181270.1_exon_16|GENE_Bo9g181270.1_exon_16 downstream_gene_variant|MODIFIER|gene:Bo9g181260|gene:Bo9g181260 downstream_gene_variant|MODIFIER|Bo9g181260.1_exon_1|GENE_Bo9g181260.1_exon_1 non_coding_transcript_variant|MODIFIER|gene:Bo9g181270|gene:Bo9g181270
chr9	53,491,004	SNP	T/T	T/T	10	C/C	15	C/C	23	T/C	25,6	0.8065	0	0.8065	missense_variant|MODERATE|Bo9g181270.1_exon_16|GENE_Bo9g181270.1_exon_16 downstream_gene_variant|MODIFIER|gene:Bo9g181260|gene:Bo9g181260 downstream_gene_variant|MODIFIER|Bo9g181260.1_exon_1|GENE_Bo9g181260.1_exon_1 non_coding_transcript_variant|MODIFIER|gene:Bo9g181270|gene:Bo9g181270
chr9	53,491,049	SNP	C/C	C/C	12	T/T	13	C/T	2,24	C/C	42	1	0.0769	0.9231	missense_variant|MODERATE|Bo9g181270.1_exon_16|GENE_Bo9g181270.1_exon_16 downstream_gene_variant|MODIFIER|gene:Bo9g181260|gene:Bo9g181260 downstream_gene_variant|MODIFIER|Bo9g181260.1_exon_1|GENE_Bo9g181260.1_exon_1 non_coding_transcript_variant|MODIFIER|gene:Bo9g181270|gene:Bo9g181270
chr9	53,491,068	SNP	C/C	C/C	11	A/A	14	C/A	2,18	C/C	32	1	0.1	0.9	missense_variant|MODERATE|Bo9g181270.1_exon_16|GENE_Bo9g181270.1_exon_16 downstream_gene_variant|MODIFIER|gene:Bo9g181260|gene:Bo9g181260 downstream_gene_variant|MODIFIER|Bo9g181260.1_exon_1|GENE_Bo9g181260.1_exon_1 non_coding_transcript_variant|MODIFIER|gene:Bo9g181270|gene:Bo9g181270
chr9	53,491,069	SNP	C/C	C/C	11	G/G	14	C/G	2,17	C/C	32	1	0.1053	0.8947	missense_variant|MODERATE|Bo9g181270.1_exon_16|GENE_Bo9g181270.1_exon_16 downstream_gene_variant|MODIFIER|gene:Bo9g181260|gene:Bo9g181260 downstream_gene_variant|MODIFIER|Bo9g181260.1_exon_1|GENE_Bo9g181260.1_exon_1 non_coding_transcript_variant|MODIFIER|gene:Bo9g181270|gene:Bo9g181270
chr9	53,491,075	SNP	T/T	T/T	11	C/C	14	T/C	2,19	T/C	24,3	0.8889	0.0952	0.7937	synonymous_variant|LOW|Bo9g181270.1_exon_16|GENE_Bo9g181270.1_exon_16 downstream_gene_variant|MODIFIER|gene:Bo9g181260|gene:Bo9g181260 downstream_gene_variant|MODIFIER|Bo9g181260.1_exon_1|GENE_Bo9g181260.1_exon_1 non_coding_transcript_variant|MODIFIER|gene:Bo9g181270|gene:Bo9g181270
chr9	53,491,279	SNP	G/G	G/G	14	A/A	14	G/A	5,25	G/A	34,8	0.8095	0.1667	0.6429	synonymous_variant|LOW|Bo9g181270.1_exon_16|GENE_Bo9g181270.1_exon_16 downstream_gene_variant|MODIFIER|gene:Bo9g181260|gene:Bo9g181260 downstream_gene_variant|MODIFIER|Bo9g181260.1_exon_1|GENE_Bo9g181260.1_exon_1 non_coding_transcript_variant|MODIFIER|gene:Bo9g181270|gene:Bo9g181270
chr9	53,491,310	SNP	T/T	T/T	17	C/C	15	T/C	6,26	T/C	28,7	0.8	0.1875	0.6125	missense_variant|MODERATE|Bo9g181270.1_exon_16|GENE_Bo9g181270.1_exon_16 downstream_gene_variant|MODIFIER|gene:Bo9g181260|gene:Bo9g181260 downstream_gene_variant|MODIFIER|Bo9g181260.1_exon_1|GENE_Bo9g181260.1_exon_1 non_coding_transcript_variant|MODIFIER|gene:Bo9g181270|gene:Bo9g181270
chr9	53,491,354	SNP	G/G	G/G	16	A/A	15	G/A	5,30	G/A	31,9	0.775	0.1429	0.6321	synonymous_variant|LOW|Bo9g181270.1_exon_16|GENE_Bo9g181270.1_exon_16 downstream_gene_variant|MODIFIER|gene:Bo9g181260|gene:Bo9g181260 downstream_gene_variant|MODIFIER|Bo9g181260.1_exon_1|GENE_Bo9g181260.1_exon_1 non_coding_transcript_variant|MODIFIER|gene:Bo9g181270|gene:Bo9g181270
chr9	53,491,785	SNP	T/T	T/T	14	A/A	15	T/A	4,37	T/A	28,10	0.7368	0.0976	0.6393	missense_variant|MODERATE|Bo9g181270.1_exon_16|GENE_Bo9g181270.1_exon_16 downstream_gene_variant|MODIFIER|gene:Bo9g181260|gene:Bo9g181260 downstream_gene_variant|MODIFIER|Bo9g181260.1_exon_1|GENE_Bo9g181260.1_exon_1 non_coding_transcript_variant|MODIFIER|gene:Bo9g181270|gene:Bo9g181270
chr9	53,491,798	SNP	G/G	G/G	15	A/A	13	G/A	3,34	G/A	28,11	0.7179	0.0811	0.6369	synonymous_variant|LOW|Bo9g181270.1_exon_16|GENE_Bo9g181270.1_exon_16 downstream_gene_variant|MODIFIER|gene:Bo9g181260|gene:Bo9g181260 downstream_gene_variant|MODIFIER|Bo9g181260.1_exon_1|GENE_Bo9g181260.1_exon_1 non_coding_transcript_variant|MODIFIER|gene:Bo9g181270|gene:Bo9g181270
chr9	53,491,910	SNP	A/A	A/A	19	G/G	12	A/G	5,48	A/G	30,7	0.8108	0.0943	0.7165	downstream_gene_variant|MODIFIER|gene:Bo9g181260|gene:Bo9g181260 downstream_gene_variant|MODIFIER|Bo9g181260.1_exon_1|GENE_Bo9g181260.1_exon_1 intron_variant|MODIFIER|Bo9g181270.1_exon_16|GENE_Bo9g181270.1_exon_16 non_coding_transcript_variant|MODIFIER|gene:Bo9g181270|gene:Bo9g181270
chr9	53,491,929	SNP	T/T	T/T	18	C/C	12	T/C	5,44	T/C	29,8	0.7838	0.102	0.6817	downstream_gene_variant|MODIFIER|gene:Bo9g181260|gene:Bo9g181260 downstream_gene_variant|MODIFIER|Bo9g181260.1_exon_1|GENE_Bo9g181260.1_exon_1 intron_variant|MODIFIER|Bo9g181270.1_exon_16|GENE_Bo9g181270.1_exon_16 non_coding_transcript_variant|MODIFIER|gene:Bo9g181270|gene:Bo9g181270
chr9	53,491,941	SNP	G/G	G/G	18	A/A	13	G/A	6,44	G/A	29,7	0.8056	0.12	0.6856	downstream_gene_variant|MODIFIER|gene:Bo9g181260|gene:Bo9g181260 downstream_gene_variant|MODIFIER|Bo9g181260.1_exon_1|GENE_Bo9g181260.1_exon_1 intron_variant|MODIFIER|Bo9g181270.1_exon_16|GENE_Bo9g181270.1_exon_16 non_coding_transcript_variant|MODIFIER|gene:Bo9g181270|gene:Bo9g181270
chr9	53,491,947	SNP	T/T	T/T	19	C/C	14	T/C	6,46	T/C	28,7	0.8	0.1154	0.6846	downstream_gene_variant|MODIFIER|gene:Bo9g181260|gene:Bo9g181260 downstream_gene_variant|MODIFIER|Bo9g181260.1_exon_1|GENE_Bo9g181260.1_exon_1 intron_variant|MODIFIER|Bo9g181270.1_exon_16|GENE_Bo9g181270.1_exon_16 non_coding_transcript_variant|MODIFIER|gene:Bo9g181270|gene:Bo9g181270
chr9	53,491,969	SNP	T/T	T/T	18	A/A	12	T/A	5,45	T/A	26,8	0.7647	0.1	0.6647	downstream_gene_variant|MODIFIER|gene:Bo9g181260|gene:Bo9g181260 downstream_gene_variant|MODIFIER|Bo9g181260.1_exon_1|GENE_Bo9g181260.1_exon_1 intron_variant|MODIFIER|Bo9g181270.1_exon_16|GENE_Bo9g181270.1_exon_16 non_coding_transcript_variant|MODIFIER|gene:Bo9g181270|gene:Bo9g181270
chr9	53,491,987	SNP	G/G	G/G	18	C/C	13	G/C	5,46	G/C	27,8	0.7714	0.098	0.6734	downstream_gene_variant|MODIFIER|gene:Bo9g181260|gene:Bo9g181260 downstream_gene_variant|MODIFIER|Bo9g181260.1_exon_1|GENE_Bo9g181260.1_exon_1 intron_variant|MODIFIER|Bo9g181270.1_exon_16|GENE_Bo9g181270.1_exon_16 non_coding_transcript_variant|MODIFIER|gene:Bo9g181270|gene:Bo9g181270
chr9	53,492,034	SNP	T/T	T/T	13	G/G	13	G/G	46	T/G	24,8	0.75	0	0.75	missense_variant|MODERATE|Bo9g181270.1_exon_16|GENE_Bo9g181270.1_exon_16 downstream_gene_variant|MODIFIER|gene:Bo9g181260|gene:Bo9g181260 downstream_gene_variant|MODIFIER|Bo9g181260.1_exon_1|GENE_Bo9g181260.1_exon_1 non_coding_transcript_variant|MODIFIER|gene:Bo9g181270|gene:Bo9g181270
chr9	53,493,015	SNP	A/A	A/A	10	T/T	11	T/T	31	A/T	35,8	0.814	0	0.814	synonymous_variant|LOW|Bo9g181270.1_exon_16|GENE_Bo9g181270.1_exon_16 downstream_gene_variant|MODIFIER|gene:Bo9g181260|gene:Bo9g181260 downstream_gene_variant|MODIFIER|Bo9g181260.1_exon_1|GENE_Bo9g181260.1_exon_1 non_coding_transcript_variant|MODIFIER|gene:Bo9g181270|gene:Bo9g181270
chr9	53,493,233	SNP	A/A	A/A	14	G/G	14	G/G	31	A/G	35,13	0.7292	0	0.7292	synonymous_variant|LOW|Bo9g181270.1_exon_16|GENE_Bo9g181270.1_exon_16 downstream_gene_variant|MODIFIER|gene:Bo9g181260|gene:Bo9g181260 downstream_gene_variant|MODIFIER|Bo9g181260.1_exon_1|GENE_Bo9g181260.1_exon_1 non_coding_transcript_variant|MODIFIER|gene:Bo9g181270|gene:Bo9g181270
chr9	53,493,263	SNP	A/A	A/A	11	G/G	13	G/G	33	A/G	30,13	0.6977	0	0.6977	synonymous_variant|LOW|Bo9g181270.1_exon_16|GENE_Bo9g181270.1_exon_16 downstream_gene_variant|MODIFIER|gene:Bo9g181260|gene:Bo9g181260 downstream_gene_variant|MODIFIER|Bo9g181260.1_exon_1|GENE_Bo9g181260.1_exon_1 non_coding_transcript_variant|MODIFIER|gene:Bo9g181270|gene:Bo9g181270
chr9	53,493,435	SNP	T/T	C/C	13	T/T	22	T/T	34	T/C	10,37	0.7872	0	0.7872	missense_variant|MODERATE|Bo9g181270.1_exon_16|GENE_Bo9g181270.1_exon_16 downstream_gene_variant|MODIFIER|gene:Bo9g181260|gene:Bo9g181260 downstream_gene_variant|MODIFIER|Bo9g181260.1_exon_1|GENE_Bo9g181260.1_exon_1 non_coding_transcript_variant|MODIFIER|gene:Bo9g181270|gene:Bo9g181270
chr9	53,493,539	SNP	T/T	T/T	11	A/A	11	T/A	5,45	T/A	30,9	0.7692	0.1	0.6692	missense_variant|MODERATE|Bo9g181270.1_exon_16|GENE_Bo9g181270.1_exon_16 downstream_gene_variant|MODIFIER|gene:Bo9g181260|gene:Bo9g181260 downstream_gene_variant|MODIFIER|Bo9g181260.1_exon_1|GENE_Bo9g181260.1_exon_1 non_coding_transcript_variant|MODIFIER|gene:Bo9g181270|gene:Bo9g181270
chr9	53,493,735	SNP	A/A	G/G	11	C/C	11	C/C	38	G/C	33,7	0.825	0	0.825	intron_variant|MODIFIER|Bo9g181270.1_exon_16|GENE_Bo9g181270.1_exon_16 intron_variant|MODIFIER|Bo9g181270.1_exon_16|GENE_Bo9g181270.1_exon_16 non_coding_transcript_variant|MODIFIER|gene:Bo9g181270|gene:Bo9g181270 non_coding_transcript_variant|MODIFIER|gene:Bo9g181270|gene:Bo9g181270
chr9	53,493,915	SNP	A/A	A/A	14	G/G	11	A/G	1,22	A/G	22,5	0.8148	0.0435	0.7713	intron_variant|MODIFIER|Bo9g181270.1_exon_16|GENE_Bo9g181270.1_exon_16 non_coding_transcript_variant|MODIFIER|gene:Bo9g181270|gene:Bo9g181270
chr9	53,493,927	SNP	C/C	C/C	16	A/A	11	A/A	23	C/A	22,5	0.8148	0	0.8148	splice_region_variant&intron_variant|LOW|Bo9g181270.1_exon_16|GENE_Bo9g181270.1_exon_16 non_coding_transcript_variant|MODIFIER|gene:Bo9g181270|gene:Bo9g181270
chr9	53,493,943	SNP	A/A	A/A	14	C/C	12	C/C	26	A/C	24,5	0.8276	0	0.8276	synonymous_variant|LOW|Bo9g181270.1_exon_16|GENE_Bo9g181270.1_exon_16 non_coding_transcript_variant|MODIFIER|gene:Bo9g181270|gene:Bo9g181270
chr9	53,494,024	SNP	C/C	T/T	15	C/C	11	C/T	22,4	C/T	5,30	0.8571	0.1538	0.7033	intron_variant|MODIFIER|Bo9g181270.1_exon_16|GENE_Bo9g181270.1_exon_16 non_coding_transcript_variant|MODIFIER|gene:Bo9g181270|gene:Bo9g181270
chr9	53,494,246	SNP	G/G	G/G	15	A/A	17	G/A	3,39	G/A	29,9	0.7632	0.0714	0.6917	synonymous_variant|LOW|Bo9g181270.1_exon_16|GENE_Bo9g181270.1_exon_16 non_coding_transcript_variant|MODIFIER|gene:Bo9g181270|gene:Bo9g181270
chr9	53,494,410	SNP	C/C	C/C	12	G/G	15	G/G	49	C/C	41	1	0	1	synonymous_variant|LOW|Bo9g181270.1_exon_16|GENE_Bo9g181270.1_exon_16 non_coding_transcript_variant|MODIFIER|gene:Bo9g181270|gene:Bo9g181270
chr9	53,494,420	SNP	T/T	T/T	13	C/C	14	C/C	48	T/T	33	1	0	1	missense_variant|MODERATE|Bo9g181270.1_exon_16|GENE_Bo9g181270.1_exon_16 non_coding_transcript_variant|MODIFIER|gene:Bo9g181270|gene:Bo9g181270
chr9	53,494,421	SNP	T/T	T/T	13	G/G	14	G/G	47	T/T	33	1	0	1	missense_variant|MODERATE|Bo9g181270.1_exon_16|GENE_Bo9g181270.1_exon_16 non_coding_transcript_variant|MODIFIER|gene:Bo9g181270|gene:Bo9g181270
chr9	53,494,449	SNP	G/G	G/G	16	T/T	17	T/T	45	G/T	31,4	0.8857	0	0.8857	synonymous_variant|LOW|Bo9g181270.1_exon_16|GENE_Bo9g181270.1_exon_16 non_coding_transcript_variant|MODIFIER|gene:Bo9g181270|gene:Bo9g181270
chr9	53,494,490	SNP	T/T	G/G	16	T/T	15	T/T	46	T/G	6,32	0.8421	0	0.8421	missense_variant|MODERATE|Bo9g181270.1_exon_16|GENE_Bo9g181270.1_exon_16 non_coding_transcript_variant|MODIFIER|gene:Bo9g181270|gene:Bo9g181270
chr9	53,494,508	SNP	A/A	T/T	16	A/A	10	A/A	45	A/T	8,28	0.7778	0	0.7778	intron_variant|MODIFIER|Bo9g181270.1_exon_16|GENE_Bo9g181270.1_exon_16 non_coding_transcript_variant|MODIFIER|gene:Bo9g181270|gene:Bo9g181270
chr9	53,494,512	SNP	C/C	A/A	16	C/C	10	C/C	47	C/A	8,27	0.7714	0	0.7714	intron_variant|MODIFIER|Bo9g181270.1_exon_16|GENE_Bo9g181270.1_exon_16 non_coding_transcript_variant|MODIFIER|gene:Bo9g181270|gene:Bo9g181270
chr9	53,494,517	SNP	G/G	A/A	16	G/G	12	G/G	45	G/A	8,27	0.7714	0	0.7714	intron_variant|MODIFIER|Bo9g181270.1_exon_16|GENE_Bo9g181270.1_exon_16 non_coding_transcript_variant|MODIFIER|gene:Bo9g181270|gene:Bo9g181270
chr9	53,494,533	SNP	A/A	T/T	16	A/A	12	A/A	42	A/T	10,33	0.7674	0	0.7674	intron_variant|MODIFIER|Bo9g181270.1_exon_16|GENE_Bo9g181270.1_exon_16 non_coding_transcript_variant|MODIFIER|gene:Bo9g181270|gene:Bo9g181270
chr9	53,494,568	SNP	G/G	G/G	14	T/T	11	T/T	43	G/T	30,11	0.7317	0	0.7317	intron_variant|MODIFIER|Bo9g181270.1_exon_16|GENE_Bo9g181270.1_exon_16 non_coding_transcript_variant|MODIFIER|gene:Bo9g181270|gene:Bo9g181270
chr9	53,494,576	SNP	T/T	A/A	14	T/T	11	T/T	43	T/A	9,31	0.775	0	0.775	intron_variant|MODIFIER|Bo9g181270.1_exon_16|GENE_Bo9g181270.1_exon_16 non_coding_transcript_variant|MODIFIER|gene:Bo9g181270|gene:Bo9g181270
chr9	53,494,625	SNP	A/A	T/T	13	A/A	13	A/A	42	A/T	9,29	0.7632	0	0.7632	synonymous_variant|LOW|Bo9g181270.1_exon_16|GENE_Bo9g181270.1_exon_16 non_coding_transcript_variant|MODIFIER|gene:Bo9g181270|gene:Bo9g181270
chr9	53,494,703	SNP	T/T	C/C	15	T/T	14	T/T	35	T/C	8,29	0.7838	0	0.7838	synonymous_variant|LOW|Bo9g181270.1_exon_16|GENE_Bo9g181270.1_exon_16 non_coding_transcript_variant|MODIFIER|gene:Bo9g181270|gene:Bo9g181270
chr9	53,494,879	SNP	T/T	T/T	22	G/G	12	G/G	34	T/G	31,12	0.7209	0	0.7209	intron_variant|MODIFIER|Bo9g181270.1_exon_16|GENE_Bo9g181270.1_exon_16 non_coding_transcript_variant|MODIFIER|gene:Bo9g181270|gene:Bo9g181270
chr9	53,494,885	SNP	A/A	A/A	22	T/T	10	T/T	26	A/T	29,9	0.7632	0	0.7632	intron_variant|MODIFIER|Bo9g181270.1_exon_16|GENE_Bo9g181270.1_exon_16 non_coding_transcript_variant|MODIFIER|gene:Bo9g181270|gene:Bo9g181270
chr9	53,494,895	SNP	A/A	A/A	20	G/G	11	G/G	25	A/G	27,9	0.75	0	0.75	intron_variant|MODIFIER|Bo9g181270.1_exon_16|GENE_Bo9g181270.1_exon_16 non_coding_transcript_variant|MODIFIER|gene:Bo9g181270|gene:Bo9g181270
chr9	53,494,908	SNP	A/A	A/A	18	T/T	15	T/T	37	A/T	27,13	0.675	0	0.675	intron_variant|MODIFIER|Bo9g181270.1_exon_16|GENE_Bo9g181270.1_exon_16 non_coding_transcript_variant|MODIFIER|gene:Bo9g181270|gene:Bo9g181270
chr9	53,494,972	SNP	T/T	T/T	16	C/C	13	C/C	40	T/C	25,7	0.7813	0	0.7813	intron_variant|MODIFIER|Bo9g181270.1_exon_16|GENE_Bo9g181270.1_exon_16 non_coding_transcript_variant|MODIFIER|gene:Bo9g181270|gene:Bo9g181270
chr9	53,495,361	SNP	G/G	A/A	13	T/T	15	T/T	38	A/T	26,7	0.7879	0	0.7879	intron_variant|MODIFIER|Bo9g181270.1_exon_16|GENE_Bo9g181270.1_exon_16 intron_variant|MODIFIER|Bo9g181270.1_exon_16|GENE_Bo9g181270.1_exon_16 non_coding_transcript_variant|MODIFIER|gene:Bo9g181270|gene:Bo9g181270 non_coding_transcript_variant|MODIFIER|gene:Bo9g181270|gene:Bo9g181270
chr9	53,499,312	SNP	T/T	T/T	10	C/C	11	T/C	3,28	T/C	27,6	0.8182	0.0968	0.7214	upstream_gene_variant|MODIFIER|Bo9g181270.1_exon_16|GENE_Bo9g181270.1_exon_16 downstream_gene_variant|MODIFIER|gene:Bo9g181270|gene:Bo9g181270 intergenic_region|MODIFIER|Bo9g181270.1_exon_16-Bo9g181280.1_exon_1|GENE_Bo9g181270.1_exon_16-GENE_Bo9g181280.1_exon_1
chr9	53,499,335	SNP	C/C	A/A	11	C/C	13	C/A	26,3	C/A	5,28	0.8485	0.1034	0.745	upstream_gene_variant|MODIFIER|Bo9g181270.1_exon_16|GENE_Bo9g181270.1_exon_16 downstream_gene_variant|MODIFIER|gene:Bo9g181270|gene:Bo9g181270 intergenic_region|MODIFIER|Bo9g181270.1_exon_16-Bo9g181280.1_exon_1|GENE_Bo9g181270.1_exon_16-GENE_Bo9g181280.1_exon_1
chr9	53,499,351	SNP	G/G	T/T	10	G/G	10	G/T	23,3	G/T	4,31	0.8857	0.1154	0.7703	upstream_gene_variant|MODIFIER|Bo9g181270.1_exon_16|GENE_Bo9g181270.1_exon_16 downstream_gene_variant|MODIFIER|gene:Bo9g181270|gene:Bo9g181270 intergenic_region|MODIFIER|Bo9g181270.1_exon_16-Bo9g181280.1_exon_1|GENE_Bo9g181270.1_exon_16-GENE_Bo9g181280.1_exon_1
chr9	53,499,375	SNP	A/A	T/T	13	A/A	10	A/T	19,4	A/T	5,29	0.8529	0.1739	0.679	upstream_gene_variant|MODIFIER|Bo9g181270.1_exon_16|GENE_Bo9g181270.1_exon_16 downstream_gene_variant|MODIFIER|gene:Bo9g181270|gene:Bo9g181270 intergenic_region|MODIFIER|Bo9g181270.1_exon_16-Bo9g181280.1_exon_1|GENE_Bo9g181270.1_exon_16-GENE_Bo9g181280.1_exon_1
chr9	53,499,384	SNP	A/A	A/A	16	G/G	12	A/G	4,20	A/G	32,5	0.8649	0.1667	0.6982	upstream_gene_variant|MODIFIER|Bo9g181270.1_exon_16|GENE_Bo9g181270.1_exon_16 downstream_gene_variant|MODIFIER|gene:Bo9g181270|gene:Bo9g181270 intergenic_region|MODIFIER|Bo9g181270.1_exon_16-Bo9g181280.1_exon_1|GENE_Bo9g181270.1_exon_16-GENE_Bo9g181280.1_exon_1
chr9	53,499,437	SNP	C/C	C/C	14	T/T	11	C/T	3,21	C/T	32,6	0.8421	0.125	0.7171	upstream_gene_variant|MODIFIER|Bo9g181270.1_exon_16|GENE_Bo9g181270.1_exon_16 downstream_gene_variant|MODIFIER|gene:Bo9g181270|gene:Bo9g181270 intergenic_region|MODIFIER|Bo9g181270.1_exon_16-Bo9g181280.1_exon_1|GENE_Bo9g181270.1_exon_16-GENE_Bo9g181280.1_exon_1
chr9	53,499,470	SNP	T/T	T/T	16	C/C	10	T/C	4,17	T/C	26,9	0.7429	0.1905	0.5524	upstream_gene_variant|MODIFIER|Bo9g181270.1_exon_16|GENE_Bo9g181270.1_exon_16 downstream_gene_variant|MODIFIER|gene:Bo9g181270|gene:Bo9g181270 intergenic_region|MODIFIER|Bo9g181270.1_exon_16-Bo9g181280.1_exon_1|GENE_Bo9g181270.1_exon_16-GENE_Bo9g181280.1_exon_1
chr9	53,499,491	SNP	T/T	T/T	13	A/A	10	T/A	4,18	T/A	25,11	0.6944	0.1818	0.5126	upstream_gene_variant|MODIFIER|Bo9g181270.1_exon_16|GENE_Bo9g181270.1_exon_16 downstream_gene_variant|MODIFIER|gene:Bo9g181270|gene:Bo9g181270 intergenic_region|MODIFIER|Bo9g181270.1_exon_16-Bo9g181280.1_exon_1|GENE_Bo9g181270.1_exon_16-GENE_Bo9g181280.1_exon_1
chr9	53,500,362	SNP	G/G	G/G	13	C/C	20	G/C	5,32	G/C	27,9	0.75	0.1351	0.6149	upstream_gene_variant|MODIFIER|Bo9g181270.1_exon_16|GENE_Bo9g181270.1_exon_16 downstream_gene_variant|MODIFIER|gene:Bo9g181270|gene:Bo9g181270 intergenic_region|MODIFIER|Bo9g181270.1_exon_16-Bo9g181280.1_exon_1|GENE_Bo9g181270.1_exon_16-GENE_Bo9g181280.1_exon_1
chr9	53,500,477	SNP	A/A	A/A	10	C/C	12	C/C	39	A/C	31,11	0.7381	0	0.7381	upstream_gene_variant|MODIFIER|Bo9g181270.1_exon_16|GENE_Bo9g181270.1_exon_16 downstream_gene_variant|MODIFIER|gene:Bo9g181270|gene:Bo9g181270 intergenic_region|MODIFIER|Bo9g181270.1_exon_16-Bo9g181280.1_exon_1|GENE_Bo9g181270.1_exon_16-GENE_Bo9g181280.1_exon_1
chr9	53,500,811	SNP	C/C	C/C	10	T/T	12	T/T	38	C/T	31,7	0.8158	0	0.8158	intergenic_region|MODIFIER|Bo9g181270.1_exon_16-Bo9g181280.1_exon_1|GENE_Bo9g181270.1_exon_16-GENE_Bo9g181280.1_exon_1
chr9	53,500,817	SNP	G/G	G/G	10	A/A	12	A/A	40	G/A	30,8	0.7895	0	0.7895	intergenic_region|MODIFIER|Bo9g181270.1_exon_16-Bo9g181280.1_exon_1|GENE_Bo9g181270.1_exon_16-GENE_Bo9g181280.1_exon_1
chr9	53,501,377	SNP	G/G	C/C	14	G/G	10	G/C	29,5	G/C	6,31	0.8378	0.1471	0.6908	intergenic_region|MODIFIER|Bo9g181270.1_exon_16-Bo9g181280.1_exon_1|GENE_Bo9g181270.1_exon_16-GENE_Bo9g181280.1_exon_1
chr9	53,501,438	SNP	A/A	A/A	21	C/C	12	A/C	6,32	A/C	28,11	0.7179	0.1579	0.5601	intergenic_region|MODIFIER|Bo9g181270.1_exon_16-Bo9g181280.1_exon_1|GENE_Bo9g181270.1_exon_16-GENE_Bo9g181280.1_exon_1
chr9	53,501,476	SNP	C/C	C/C	19	G/G	13	C/G	5,35	C/G	31,13	0.7045	0.125	0.5795	intergenic_region|MODIFIER|Bo9g181270.1_exon_16-Bo9g181280.1_exon_1|GENE_Bo9g181270.1_exon_16-GENE_Bo9g181280.1_exon_1
chr9	53,501,585	SNP	A/A	A/A	12	G/G	13	A/G	2,26	A/G	21,11	0.6563	0.0714	0.5848	intergenic_region|MODIFIER|Bo9g181270.1_exon_16-Bo9g181280.1_exon_1|GENE_Bo9g181270.1_exon_16-GENE_Bo9g181280.1_exon_1
chr9	53,501,625	SNP	T/T	T/T	13	G/G	16	T/G	3,29	T/G	19,8	0.7037	0.0938	0.61	intergenic_region|MODIFIER|Bo9g181270.1_exon_16-Bo9g181280.1_exon_1|GENE_Bo9g181270.1_exon_16-GENE_Bo9g181280.1_exon_1
chr9	53,501,716	SNP	A/A	G/G	11	A/A	15	A/A	35	A/G	9,23	0.7188	0	0.7188	intergenic_region|MODIFIER|Bo9g181270.1_exon_16-Bo9g181280.1_exon_1|GENE_Bo9g181270.1_exon_16-GENE_Bo9g181280.1_exon_1
chr9	53,502,696	SNP	C/C	C/C	13	A/A	10	C/A	3,26	C/A	25,10	0.7143	0.1034	0.6108	intergenic_region|MODIFIER|Bo9g181270.1_exon_16-Bo9g181280.1_exon_1|GENE_Bo9g181270.1_exon_16-GENE_Bo9g181280.1_exon_1
chr9	53,502,773	SNP	T/T	G/G	12	T/T	10	T/T	36	T/G	9,27	0.75	0	0.75	intergenic_region|MODIFIER|Bo9g181270.1_exon_16-Bo9g181280.1_exon_1|GENE_Bo9g181270.1_exon_16-GENE_Bo9g181280.1_exon_1
chr9	53,503,475	SNP	C/C	C/C	10	T/T	10	T/T	36	C/T	35,12	0.7447	0	0.7447	intergenic_region|MODIFIER|Bo9g181270.1_exon_16-Bo9g181280.1_exon_1|GENE_Bo9g181270.1_exon_16-GENE_Bo9g181280.1_exon_1
chr9	53,504,232	SNP	C/C	C/C	15	A/A	13	A/A	25	C/A	20,8	0.7143	0	0.7143	upstream_gene_variant|MODIFIER|gene:Bo9g181280|gene:Bo9g181280 upstream_gene_variant|MODIFIER|Bo9g181280.1_exon_1|GENE_Bo9g181280.1_exon_1 intergenic_region|MODIFIER|Bo9g181270.1_exon_16-Bo9g181280.1_exon_1|GENE_Bo9g181270.1_exon_16-GENE_Bo9g181280.1_exon_1
chr9	53,504,278	SNP	T/T	T/T	12	G/G	16	G/G	21	T/G	25,11	0.6944	0	0.6944	upstream_gene_variant|MODIFIER|gene:Bo9g181280|gene:Bo9g181280 upstream_gene_variant|MODIFIER|Bo9g181280.1_exon_1|GENE_Bo9g181280.1_exon_1 intergenic_region|MODIFIER|Bo9g181270.1_exon_16-Bo9g181280.1_exon_1|GENE_Bo9g181270.1_exon_16-GENE_Bo9g181280.1_exon_1
chr9	53,504,279	SNP	A/A	A/A	12	T/T	16	T/T	21	A/T	25,11	0.6944	0	0.6944	upstream_gene_variant|MODIFIER|gene:Bo9g181280|gene:Bo9g181280 upstream_gene_variant|MODIFIER|Bo9g181280.1_exon_1|GENE_Bo9g181280.1_exon_1 intergenic_region|MODIFIER|Bo9g181270.1_exon_16-Bo9g181280.1_exon_1|GENE_Bo9g181270.1_exon_16-GENE_Bo9g181280.1_exon_1
chr9	53,504,294	SNP	T/T	T/T	13	A/A	13	A/A	22	T/A	25,13	0.6579	0	0.6579	upstream_gene_variant|MODIFIER|gene:Bo9g181280|gene:Bo9g181280 upstream_gene_variant|MODIFIER|Bo9g181280.1_exon_1|GENE_Bo9g181280.1_exon_1 intergenic_region|MODIFIER|Bo9g181270.1_exon_16-Bo9g181280.1_exon_1|GENE_Bo9g181270.1_exon_16-GENE_Bo9g181280.1_exon_1
chr9	53,504,299	SNP	G/G	G/G	15	A/A	13	A/A	21	G/A	25,13	0.6579	0	0.6579	upstream_gene_variant|MODIFIER|gene:Bo9g181280|gene:Bo9g181280 upstream_gene_variant|MODIFIER|Bo9g181280.1_exon_1|GENE_Bo9g181280.1_exon_1 intergenic_region|MODIFIER|Bo9g181270.1_exon_16-Bo9g181280.1_exon_1|GENE_Bo9g181270.1_exon_16-GENE_Bo9g181280.1_exon_1
chr9	53,504,357	SNP	G/G	G/G	15	A/A	12	A/A	24	G/A	25,11	0.6944	0	0.6944	upstream_gene_variant|MODIFIER|gene:Bo9g181280|gene:Bo9g181280 upstream_gene_variant|MODIFIER|Bo9g181280.1_exon_1|GENE_Bo9g181280.1_exon_1 intergenic_region|MODIFIER|Bo9g181270.1_exon_16-Bo9g181280.1_exon_1|GENE_Bo9g181270.1_exon_16-GENE_Bo9g181280.1_exon_1
chr9	53,504,361	SNP	G/G	G/G	15	A/A	12	A/A	25	G/A	24,11	0.6857	0	0.6857	upstream_gene_variant|MODIFIER|gene:Bo9g181280|gene:Bo9g181280 upstream_gene_variant|MODIFIER|Bo9g181280.1_exon_1|GENE_Bo9g181280.1_exon_1 intergenic_region|MODIFIER|Bo9g181270.1_exon_16-Bo9g181280.1_exon_1|GENE_Bo9g181270.1_exon_16-GENE_Bo9g181280.1_exon_1
chr9	53,504,984	SNP	C/C	C/C	10	T/T	12	T/T	38	C/T	25,9	0.7353	0	0.7353	upstream_gene_variant|MODIFIER|gene:Bo9g181280|gene:Bo9g181280 upstream_gene_variant|MODIFIER|Bo9g181280.1_exon_1|GENE_Bo9g181280.1_exon_1 intergenic_region|MODIFIER|Bo9g181270.1_exon_16-Bo9g181280.1_exon_1|GENE_Bo9g181270.1_exon_16-GENE_Bo9g181280.1_exon_1
chr9	53,505,571	SNP	C/C	T/T	13	C/C	16	C/C	26	C/T	9,30	0.7692	0	0.7692	upstream_gene_variant|MODIFIER|gene:Bo9g181280|gene:Bo9g181280 upstream_gene_variant|MODIFIER|Bo9g181280.1_exon_1|GENE_Bo9g181280.1_exon_1 intergenic_region|MODIFIER|Bo9g181270.1_exon_16-Bo9g181280.1_exon_1|GENE_Bo9g181270.1_exon_16-GENE_Bo9g181280.1_exon_1
chr9	53,505,580	SNP	T/T	G/G	13	T/T	18	T/T	25	T/G	10,33	0.7674	0	0.7674	upstream_gene_variant|MODIFIER|gene:Bo9g181280|gene:Bo9g181280 upstream_gene_variant|MODIFIER|Bo9g181280.1_exon_1|GENE_Bo9g181280.1_exon_1 intergenic_region|MODIFIER|Bo9g181270.1_exon_16-Bo9g181280.1_exon_1|GENE_Bo9g181270.1_exon_16-GENE_Bo9g181280.1_exon_1
chr9	53,505,587	SNP	G/G	C/C	13	G/G	18	G/G	25	G/C	10,31	0.7561	0	0.7561	upstream_gene_variant|MODIFIER|gene:Bo9g181280|gene:Bo9g181280 upstream_gene_variant|MODIFIER|Bo9g181280.1_exon_1|GENE_Bo9g181280.1_exon_1 intergenic_region|MODIFIER|Bo9g181270.1_exon_16-Bo9g181280.1_exon_1|GENE_Bo9g181270.1_exon_16-GENE_Bo9g181280.1_exon_1
chr9	53,505,595	SNP	T/T	G/G	13	T/T	15	T/T	25	T/G	9,31	0.775	0	0.775	upstream_gene_variant|MODIFIER|gene:Bo9g181280|gene:Bo9g181280 upstream_gene_variant|MODIFIER|Bo9g181280.1_exon_1|GENE_Bo9g181280.1_exon_1 intergenic_region|MODIFIER|Bo9g181270.1_exon_16-Bo9g181280.1_exon_1|GENE_Bo9g181270.1_exon_16-GENE_Bo9g181280.1_exon_1
chr9	53,505,608	SNP	T/T	A/A	14	T/T	15	T/T	24	T/A	11,25	0.6944	0	0.6944	upstream_gene_variant|MODIFIER|gene:Bo9g181280|gene:Bo9g181280 upstream_gene_variant|MODIFIER|Bo9g181280.1_exon_1|GENE_Bo9g181280.1_exon_1 intergenic_region|MODIFIER|Bo9g181270.1_exon_16-Bo9g181280.1_exon_1|GENE_Bo9g181270.1_exon_16-GENE_Bo9g181280.1_exon_1
chr9	53,505,691	SNP	C/C	T/T	13	C/C	15	C/T	39,4	C/T	10,38	0.7917	0.093	0.6986	upstream_gene_variant|MODIFIER|gene:Bo9g181280|gene:Bo9g181280 upstream_gene_variant|MODIFIER|Bo9g181280.1_exon_1|GENE_Bo9g181280.1_exon_1 intergenic_region|MODIFIER|Bo9g181270.1_exon_16-Bo9g181280.1_exon_1|GENE_Bo9g181270.1_exon_16-GENE_Bo9g181280.1_exon_1
chr9	53,505,788	SNP	T/T	A/A	12	T/T	11	T/T	31	T/A	14,28	0.6667	0	0.6667	upstream_gene_variant|MODIFIER|gene:Bo9g181280|gene:Bo9g181280 upstream_gene_variant|MODIFIER|Bo9g181280.1_exon_1|GENE_Bo9g181280.1_exon_1 intergenic_region|MODIFIER|Bo9g181270.1_exon_16-Bo9g181280.1_exon_1|GENE_Bo9g181270.1_exon_16-GENE_Bo9g181280.1_exon_1
chr9	53,505,822	SNP	C/C	T/T	14	C/C	12	C/C	31	C/T	13,36	0.7347	0	0.7347	upstream_gene_variant|MODIFIER|gene:Bo9g181280|gene:Bo9g181280 upstream_gene_variant|MODIFIER|Bo9g181280.1_exon_1|GENE_Bo9g181280.1_exon_1 intergenic_region|MODIFIER|Bo9g181270.1_exon_16-Bo9g181280.1_exon_1|GENE_Bo9g181270.1_exon_16-GENE_Bo9g181280.1_exon_1
chr9	53,505,841	SNP	C/C	T/T	11	C/C	10	C/C	33	C/T	14,37	0.7255	0	0.7255	upstream_gene_variant|MODIFIER|gene:Bo9g181280|gene:Bo9g181280 upstream_gene_variant|MODIFIER|Bo9g181280.1_exon_1|GENE_Bo9g181280.1_exon_1 intergenic_region|MODIFIER|Bo9g181270.1_exon_16-Bo9g181280.1_exon_1|GENE_Bo9g181270.1_exon_16-GENE_Bo9g181280.1_exon_1
chr9	53,505,852	SNP	C/C	T/T	13	C/C	10	C/C	33	C/T	14,39	0.7358	0	0.7358	upstream_gene_variant|MODIFIER|gene:Bo9g181280|gene:Bo9g181280 upstream_gene_variant|MODIFIER|Bo9g181280.1_exon_1|GENE_Bo9g181280.1_exon_1 intergenic_region|MODIFIER|Bo9g181270.1_exon_16-Bo9g181280.1_exon_1|GENE_Bo9g181270.1_exon_16-GENE_Bo9g181280.1_exon_1
chr9	53,505,889	SNP	A/A	C/C	16	A/A	11	A/C	29,3	A/C	11,39	0.78	0.0938	0.6863	upstream_gene_variant|MODIFIER|gene:Bo9g181280|gene:Bo9g181280 upstream_gene_variant|MODIFIER|Bo9g181280.1_exon_1|GENE_Bo9g181280.1_exon_1 intergenic_region|MODIFIER|Bo9g181270.1_exon_16-Bo9g181280.1_exon_1|GENE_Bo9g181270.1_exon_16-GENE_Bo9g181280.1_exon_1
chr9	53,505,894	SNP	G/G	A/A	16	G/G	11	G/A	28,3	G/A	11,37	0.7708	0.0968	0.6741	upstream_gene_variant|MODIFIER|gene:Bo9g181280|gene:Bo9g181280 upstream_gene_variant|MODIFIER|Bo9g181280.1_exon_1|GENE_Bo9g181280.1_exon_1 intergenic_region|MODIFIER|Bo9g181270.1_exon_16-Bo9g181280.1_exon_1|GENE_Bo9g181270.1_exon_16-GENE_Bo9g181280.1_exon_1
chr9	53,505,896	SNP	A/A	G/G	16	A/A	12	A/G	28,4	A/G	12,37	0.7551	0.125	0.6301	upstream_gene_variant|MODIFIER|gene:Bo9g181280|gene:Bo9g181280 upstream_gene_variant|MODIFIER|Bo9g181280.1_exon_1|GENE_Bo9g181280.1_exon_1 intergenic_region|MODIFIER|Bo9g181270.1_exon_16-Bo9g181280.1_exon_1|GENE_Bo9g181270.1_exon_16-GENE_Bo9g181280.1_exon_1
chr9	53,505,930	SNP	T/T	C/C	13	T/T	13	T/C	27,4	T/C	8,35	0.814	0.129	0.6849	upstream_gene_variant|MODIFIER|gene:Bo9g181280|gene:Bo9g181280 upstream_gene_variant|MODIFIER|Bo9g181280.1_exon_1|GENE_Bo9g181280.1_exon_1 intergenic_region|MODIFIER|Bo9g181270.1_exon_16-Bo9g181280.1_exon_1|GENE_Bo9g181270.1_exon_16-GENE_Bo9g181280.1_exon_1
chr9	53,505,941	SNP	C/C	T/T	12	C/C	14	C/T	28,4	C/T	7,35	0.8333	0.125	0.7083	upstream_gene_variant|MODIFIER|gene:Bo9g181280|gene:Bo9g181280 upstream_gene_variant|MODIFIER|Bo9g181280.1_exon_1|GENE_Bo9g181280.1_exon_1 intergenic_region|MODIFIER|Bo9g181270.1_exon_16-Bo9g181280.1_exon_1|GENE_Bo9g181270.1_exon_16-GENE_Bo9g181280.1_exon_1
chr9	53,508,217	SNP	G/G	C/C	11	G/G	12	G/G	43	G/C	11,28	0.7179	0	0.7179	upstream_gene_variant|MODIFIER|gene:Bo9g181280|gene:Bo9g181280 upstream_gene_variant|MODIFIER|Bo9g181280.1_exon_1|GENE_Bo9g181280.1_exon_1 upstream_gene_variant|MODIFIER|gene:Bo9g181290|gene:Bo9g181290 upstream_gene_variant|MODIFIER|Bo9g181290.1_exon_1|GENE_Bo9g181290.1_exon_1 upstream_gene_variant|MODIFIER|gene:Bo9g181300|gene:Bo9g181300 downstream_gene_variant|MODIFIER|Bo9g181300.1_exon_9|GENE_…
chr9	53,508,235	SNP	A/A	G/G	12	A/A	13	A/A	41	A/G	10,24	0.7059	0	0.7059	upstream_gene_variant|MODIFIER|gene:Bo9g181280|gene:Bo9g181280 upstream_gene_variant|MODIFIER|Bo9g181280.1_exon_1|GENE_Bo9g181280.1_exon_1 upstream_gene_variant|MODIFIER|gene:Bo9g181290|gene:Bo9g181290 upstream_gene_variant|MODIFIER|Bo9g181290.1_exon_1|GENE_Bo9g181290.1_exon_1 upstream_gene_variant|MODIFIER|gene:Bo9g181300|gene:Bo9g181300 downstream_gene_variant|MODIFIER|Bo9g181300.1_exon_9|GENE_…
chr9	53,508,379	SNP	C/C	T/T	16	C/C	11	C/C	46	C/T	9,31	0.775	0	0.775	upstream_gene_variant|MODIFIER|gene:Bo9g181280|gene:Bo9g181280 upstream_gene_variant|MODIFIER|Bo9g181280.1_exon_1|GENE_Bo9g181280.1_exon_1 upstream_gene_variant|MODIFIER|gene:Bo9g181290|gene:Bo9g181290 upstream_gene_variant|MODIFIER|Bo9g181290.1_exon_1|GENE_Bo9g181290.1_exon_1 upstream_gene_variant|MODIFIER|gene:Bo9g181300|gene:Bo9g181300 downstream_gene_variant|MODIFIER|Bo9g181300.1_exon_9|GENE_…
chr9	53,508,954	SNP	C/C	G/G	11	C/C	11	C/C	28	C/G	6,31	0.8378	0	0.8378	upstream_gene_variant|MODIFIER|gene:Bo9g181280|gene:Bo9g181280 upstream_gene_variant|MODIFIER|Bo9g181280.1_exon_1|GENE_Bo9g181280.1_exon_1 upstream_gene_variant|MODIFIER|gene:Bo9g181290|gene:Bo9g181290 upstream_gene_variant|MODIFIER|Bo9g181290.1_exon_1|GENE_Bo9g181290.1_exon_1 upstream_gene_variant|MODIFIER|gene:Bo9g181300|gene:Bo9g181300 downstream_gene_variant|MODIFIER|Bo9g181300.1_exon_9|GENE_…
chr9	53,508,984	SNP	T/T	A/A	10	T/T	10	T/T	27	T/A	8,28	0.7778	0	0.7778	upstream_gene_variant|MODIFIER|gene:Bo9g181280|gene:Bo9g181280 upstream_gene_variant|MODIFIER|Bo9g181280.1_exon_1|GENE_Bo9g181280.1_exon_1 upstream_gene_variant|MODIFIER|gene:Bo9g181290|gene:Bo9g181290 upstream_gene_variant|MODIFIER|Bo9g181290.1_exon_1|GENE_Bo9g181290.1_exon_1 upstream_gene_variant|MODIFIER|gene:Bo9g181300|gene:Bo9g181300 downstream_gene_variant|MODIFIER|Bo9g181300.1_exon_9|GENE_…
chr9	53,508,985	SNP	C/C	T/T	10	C/C	10	C/C	27	C/T	8,28	0.7778	0	0.7778	upstream_gene_variant|MODIFIER|gene:Bo9g181280|gene:Bo9g181280 upstream_gene_variant|MODIFIER|Bo9g181280.1_exon_1|GENE_Bo9g181280.1_exon_1 upstream_gene_variant|MODIFIER|gene:Bo9g181290|gene:Bo9g181290 upstream_gene_variant|MODIFIER|Bo9g181290.1_exon_1|GENE_Bo9g181290.1_exon_1 upstream_gene_variant|MODIFIER|gene:Bo9g181300|gene:Bo9g181300 downstream_gene_variant|MODIFIER|Bo9g181300.1_exon_9|GENE_…
chr9	53,509,151	SNP	C/C	C/C	13	T/T	14	T/T	31	C/T	24,11	0.6857	0	0.6857	synonymous_variant|LOW|Bo9g181280.1_exon_1|GENE_Bo9g181280.1_exon_1 upstream_gene_variant|MODIFIER|gene:Bo9g181290|gene:Bo9g181290 upstream_gene_variant|MODIFIER|Bo9g181290.1_exon_1|GENE_Bo9g181290.1_exon_1 upstream_gene_variant|MODIFIER|gene:Bo9g181300|gene:Bo9g181300 downstream_gene_variant|MODIFIER|Bo9g181300.1_exon_9|GENE_Bo9g181300.1_exon_9 non_coding_transcript_variant|MODIFIER|gene:Bo9g181…
chr9	53,509,187	SNP	G/G	A/A	11	G/G	12	G/A	25,2	G/A	11,30	0.7317	0.0741	0.6576	synonymous_variant|LOW|Bo9g181280.1_exon_1|GENE_Bo9g181280.1_exon_1 upstream_gene_variant|MODIFIER|gene:Bo9g181290|gene:Bo9g181290 upstream_gene_variant|MODIFIER|Bo9g181290.1_exon_1|GENE_Bo9g181290.1_exon_1 upstream_gene_variant|MODIFIER|gene:Bo9g181300|gene:Bo9g181300 downstream_gene_variant|MODIFIER|Bo9g181300.1_exon_9|GENE_Bo9g181300.1_exon_9 non_coding_transcript_variant|MODIFIER|gene:Bo9g181…
chr9	53,509,196	SNP	G/G	A/A	10	G/G	14	G/G	30	G/A	11,30	0.7317	0	0.7317	synonymous_variant|LOW|Bo9g181280.1_exon_1|GENE_Bo9g181280.1_exon_1 upstream_gene_variant|MODIFIER|gene:Bo9g181290|gene:Bo9g181290 upstream_gene_variant|MODIFIER|Bo9g181290.1_exon_1|GENE_Bo9g181290.1_exon_1 upstream_gene_variant|MODIFIER|gene:Bo9g181300|gene:Bo9g181300 downstream_gene_variant|MODIFIER|Bo9g181300.1_exon_9|GENE_Bo9g181300.1_exon_9 non_coding_transcript_variant|MODIFIER|gene:Bo9g181…
chr9	53,509,199	SNP	A/A	T/T	10	A/A	14	A/A	32	A/T	11,30	0.7317	0	0.7317	synonymous_variant|LOW|Bo9g181280.1_exon_1|GENE_Bo9g181280.1_exon_1 upstream_gene_variant|MODIFIER|gene:Bo9g181290|gene:Bo9g181290 upstream_gene_variant|MODIFIER|Bo9g181290.1_exon_1|GENE_Bo9g181290.1_exon_1 upstream_gene_variant|MODIFIER|gene:Bo9g181300|gene:Bo9g181300 downstream_gene_variant|MODIFIER|Bo9g181300.1_exon_9|GENE_Bo9g181300.1_exon_9 non_coding_transcript_variant|MODIFIER|gene:Bo9g181…
chr9	53,509,216	SNP	C/C	G/G	12	C/C	14	C/C	33	C/G	13,31	0.7045	0	0.7045	missense_variant|MODERATE|Bo9g181280.1_exon_1|GENE_Bo9g181280.1_exon_1 upstream_gene_variant|MODIFIER|gene:Bo9g181290|gene:Bo9g181290 upstream_gene_variant|MODIFIER|Bo9g181290.1_exon_1|GENE_Bo9g181290.1_exon_1 upstream_gene_variant|MODIFIER|gene:Bo9g181300|gene:Bo9g181300 downstream_gene_variant|MODIFIER|Bo9g181300.1_exon_9|GENE_Bo9g181300.1_exon_9 non_coding_transcript_variant|MODIFIER|gene:Bo9g…
chr9	53,509,219	SNP	C/C	T/T	11	C/C	14	C/C	33	C/T	14,29	0.6744	0	0.6744	missense_variant|MODERATE|Bo9g181280.1_exon_1|GENE_Bo9g181280.1_exon_1 upstream_gene_variant|MODIFIER|gene:Bo9g181290|gene:Bo9g181290 upstream_gene_variant|MODIFIER|Bo9g181290.1_exon_1|GENE_Bo9g181290.1_exon_1 upstream_gene_variant|MODIFIER|gene:Bo9g181300|gene:Bo9g181300 downstream_gene_variant|MODIFIER|Bo9g181300.1_exon_9|GENE_Bo9g181300.1_exon_9 non_coding_transcript_variant|MODIFIER|gene:Bo9g…
chr9	53,509,235	SNP	C/C	T/T	13	C/C	17	C/C	37	C/T	11,31	0.7381	0	0.7381	synonymous_variant|LOW|Bo9g181280.1_exon_1|GENE_Bo9g181280.1_exon_1 upstream_gene_variant|MODIFIER|gene:Bo9g181290|gene:Bo9g181290 upstream_gene_variant|MODIFIER|Bo9g181290.1_exon_1|GENE_Bo9g181290.1_exon_1 upstream_gene_variant|MODIFIER|gene:Bo9g181300|gene:Bo9g181300 downstream_gene_variant|MODIFIER|Bo9g181300.1_exon_9|GENE_Bo9g181300.1_exon_9 non_coding_transcript_variant|MODIFIER|gene:Bo9g181…
chr9	53,509,236	SNP	A/A	C/C	13	A/A	17	A/A	36	A/C	11,31	0.7381	0	0.7381	missense_variant|MODERATE|Bo9g181280.1_exon_1|GENE_Bo9g181280.1_exon_1 upstream_gene_variant|MODIFIER|gene:Bo9g181290|gene:Bo9g181290 upstream_gene_variant|MODIFIER|Bo9g181290.1_exon_1|GENE_Bo9g181290.1_exon_1 upstream_gene_variant|MODIFIER|gene:Bo9g181300|gene:Bo9g181300 downstream_gene_variant|MODIFIER|Bo9g181300.1_exon_9|GENE_Bo9g181300.1_exon_9 non_coding_transcript_variant|MODIFIER|gene:Bo9g…
chr9	53,509,433	SNP	A/A	G/G	12	A/A	16	A/A	30	A/G	12,18	0.6	0	0.6	upstream_gene_variant|MODIFIER|gene:Bo9g181290|gene:Bo9g181290 upstream_gene_variant|MODIFIER|Bo9g181290.1_exon_1|GENE_Bo9g181290.1_exon_1 upstream_gene_variant|MODIFIER|gene:Bo9g181300|gene:Bo9g181300 downstream_gene_variant|MODIFIER|Bo9g181300.1_exon_9|GENE_Bo9g181300.1_exon_9 intron_variant|MODIFIER|Bo9g181280.1_exon_1|GENE_Bo9g181280.1_exon_1 non_coding_transcript_variant|MODIFIER|gene:Bo9g18…
chr9	53,509,462	SNP	T/T	C/C	12	T/T	12	T/T	31	T/C	10,20	0.6667	0	0.6667	upstream_gene_variant|MODIFIER|gene:Bo9g181290|gene:Bo9g181290 upstream_gene_variant|MODIFIER|Bo9g181290.1_exon_1|GENE_Bo9g181290.1_exon_1 upstream_gene_variant|MODIFIER|gene:Bo9g181300|gene:Bo9g181300 downstream_gene_variant|MODIFIER|Bo9g181300.1_exon_9|GENE_Bo9g181300.1_exon_9 intron_variant|MODIFIER|Bo9g181280.1_exon_1|GENE_Bo9g181280.1_exon_1 non_coding_transcript_variant|MODIFIER|gene:Bo9g18…
chr9	53,510,236	SNP	G/G	A/A	18	G/G	16	G/A	36,5	G/A	8,29	0.7838	0.122	0.6618	upstream_gene_variant|MODIFIER|gene:Bo9g181290|gene:Bo9g181290 upstream_gene_variant|MODIFIER|Bo9g181290.1_exon_1|GENE_Bo9g181290.1_exon_1 upstream_gene_variant|MODIFIER|gene:Bo9g181300|gene:Bo9g181300 downstream_gene_variant|MODIFIER|Bo9g181300.1_exon_9|GENE_Bo9g181300.1_exon_9 intron_variant|MODIFIER|Bo9g181280.1_exon_1|GENE_Bo9g181280.1_exon_1 non_coding_transcript_variant|MODIFIER|gene:Bo9g18…
chr9	53,510,323	SNP	C/C	A/A	16	C/C	14	C/C	46	C/A	6,29	0.8286	0	0.8286	upstream_gene_variant|MODIFIER|gene:Bo9g181290|gene:Bo9g181290 upstream_gene_variant|MODIFIER|Bo9g181290.1_exon_1|GENE_Bo9g181290.1_exon_1 upstream_gene_variant|MODIFIER|gene:Bo9g181300|gene:Bo9g181300 downstream_gene_variant|MODIFIER|Bo9g181300.1_exon_9|GENE_Bo9g181300.1_exon_9 intron_variant|MODIFIER|Bo9g181280.1_exon_1|GENE_Bo9g181280.1_exon_1 non_coding_transcript_variant|MODIFIER|gene:Bo9g18…
chr9	53,510,374	SNP	T/T	G/G	18	T/T	16	T/T	42	T/G	9,28	0.7568	0	0.7568	synonymous_variant|LOW|Bo9g181280.1_exon_1|GENE_Bo9g181280.1_exon_1 upstream_gene_variant|MODIFIER|gene:Bo9g181290|gene:Bo9g181290 upstream_gene_variant|MODIFIER|Bo9g181290.1_exon_1|GENE_Bo9g181290.1_exon_1 upstream_gene_variant|MODIFIER|gene:Bo9g181300|gene:Bo9g181300 downstream_gene_variant|MODIFIER|Bo9g181300.1_exon_9|GENE_Bo9g181300.1_exon_9 non_coding_transcript_variant|MODIFIER|gene:Bo9g181…
chr9	53,510,437	SNP	T/T	C/C	12	T/T	12	T/T	33	T/C	13,18	0.5806	0	0.5806	splice_region_variant&intron_variant|LOW|Bo9g181280.1_exon_1|GENE_Bo9g181280.1_exon_1 upstream_gene_variant|MODIFIER|gene:Bo9g181290|gene:Bo9g181290 upstream_gene_variant|MODIFIER|Bo9g181290.1_exon_1|GENE_Bo9g181290.1_exon_1 upstream_gene_variant|MODIFIER|gene:Bo9g181300|gene:Bo9g181300 downstream_gene_variant|MODIFIER|Bo9g181300.1_exon_9|GENE_Bo9g181300.1_exon_9 non_coding_transcript_variant|MOD…
chr9	53,510,438	SNP	T/T	A/A	12	T/T	12	T/T	35	T/A	13,18	0.5806	0	0.5806	splice_region_variant&intron_variant|LOW|Bo9g181280.1_exon_1|GENE_Bo9g181280.1_exon_1 upstream_gene_variant|MODIFIER|gene:Bo9g181290|gene:Bo9g181290 upstream_gene_variant|MODIFIER|Bo9g181290.1_exon_1|GENE_Bo9g181290.1_exon_1 upstream_gene_variant|MODIFIER|gene:Bo9g181300|gene:Bo9g181300 downstream_gene_variant|MODIFIER|Bo9g181300.1_exon_9|GENE_Bo9g181300.1_exon_9 non_coding_transcript_variant|MOD…
chr9	53,510,645	SNP	T/T	C/C	12	T/T	10	T/T	34	T/C	9,30	0.7692	0	0.7692	upstream_gene_variant|MODIFIER|gene:Bo9g181290|gene:Bo9g181290 upstream_gene_variant|MODIFIER|Bo9g181290.1_exon_1|GENE_Bo9g181290.1_exon_1 upstream_gene_variant|MODIFIER|gene:Bo9g181300|gene:Bo9g181300 downstream_gene_variant|MODIFIER|Bo9g181300.1_exon_9|GENE_Bo9g181300.1_exon_9 intron_variant|MODIFIER|Bo9g181280.1_exon_1|GENE_Bo9g181280.1_exon_1 non_coding_transcript_variant|MODIFIER|gene:Bo9g18…
chr9	53,510,773	SNP	A/A	G/G	11	A/A	13	A/G	33,5	A/G	7,30	0.8108	0.1316	0.6792	upstream_gene_variant|MODIFIER|gene:Bo9g181290|gene:Bo9g181290 upstream_gene_variant|MODIFIER|Bo9g181290.1_exon_1|GENE_Bo9g181290.1_exon_1 upstream_gene_variant|MODIFIER|gene:Bo9g181300|gene:Bo9g181300 downstream_gene_variant|MODIFIER|gene:Bo9g181280|gene:Bo9g181280 downstream_gene_variant|MODIFIER|Bo9g181280.1_exon_1|GENE_Bo9g181280.1_exon_1 downstream_gene_variant|MODIFIER|Bo9g181300.1_exon_9|G…
chr9	53,510,822	SNP	G/G	T/T	10	G/G	14	G/G	46	G/T	3,20	0.8696	0	0.8696	upstream_gene_variant|MODIFIER|gene:Bo9g181290|gene:Bo9g181290 upstream_gene_variant|MODIFIER|Bo9g181290.1_exon_1|GENE_Bo9g181290.1_exon_1 upstream_gene_variant|MODIFIER|gene:Bo9g181300|gene:Bo9g181300 upstream_gene_variant|MODIFIER|gene:Bo9g181310|gene:Bo9g181310 downstream_gene_variant|MODIFIER|gene:Bo9g181280|gene:Bo9g181280 downstream_gene_variant|MODIFIER|Bo9g181280.1_exon_1|GENE_Bo9g181280.…
chr9	53,511,139	SNP	A/A	G/G	13	A/A	14	A/A	36	A/G	7,32	0.8205	0	0.8205	missense_variant|MODERATE|Bo9g181290.1_exon_1|GENE_Bo9g181290.1_exon_1 upstream_gene_variant|MODIFIER|gene:Bo9g181300|gene:Bo9g181300 upstream_gene_variant|MODIFIER|gene:Bo9g181310|gene:Bo9g181310 downstream_gene_variant|MODIFIER|gene:Bo9g181280|gene:Bo9g181280 downstream_gene_variant|MODIFIER|Bo9g181280.1_exon_1|GENE_Bo9g181280.1_exon_1 downstream_gene_variant|MODIFIER|Bo9g181300.1_exon_9|GENE_B…
chr9	53,511,142	SNP	A/A	T/T	14	A/A	14	A/A	37	A/T	7,32	0.8205	0	0.8205	missense_variant|MODERATE|Bo9g181290.1_exon_1|GENE_Bo9g181290.1_exon_1 upstream_gene_variant|MODIFIER|gene:Bo9g181300|gene:Bo9g181300 upstream_gene_variant|MODIFIER|gene:Bo9g181310|gene:Bo9g181310 downstream_gene_variant|MODIFIER|gene:Bo9g181280|gene:Bo9g181280 downstream_gene_variant|MODIFIER|Bo9g181280.1_exon_1|GENE_Bo9g181280.1_exon_1 downstream_gene_variant|MODIFIER|Bo9g181300.1_exon_9|GENE_B…
chr9	53,511,173	SNP	G/G	G/G	12	A/A	13	A/A	32	G/A	33,7	0.825	0	0.825	missense_variant|MODERATE|Bo9g181290.1_exon_1|GENE_Bo9g181290.1_exon_1 upstream_gene_variant|MODIFIER|gene:Bo9g181300|gene:Bo9g181300 upstream_gene_variant|MODIFIER|gene:Bo9g181310|gene:Bo9g181310 downstream_gene_variant|MODIFIER|gene:Bo9g181280|gene:Bo9g181280 downstream_gene_variant|MODIFIER|Bo9g181280.1_exon_1|GENE_Bo9g181280.1_exon_1 downstream_gene_variant|MODIFIER|Bo9g181300.1_exon_9|GENE_B…
chr9	53,511,366	SNP	A/A	T/T	12	A/A	10	A/A	38	A/T	10,37	0.7872	0	0.7872	missense_variant|MODERATE|Bo9g181290.1_exon_1|GENE_Bo9g181290.1_exon_1 upstream_gene_variant|MODIFIER|gene:Bo9g181300|gene:Bo9g181300 upstream_gene_variant|MODIFIER|gene:Bo9g181310|gene:Bo9g181310 downstream_gene_variant|MODIFIER|gene:Bo9g181280|gene:Bo9g181280 downstream_gene_variant|MODIFIER|Bo9g181280.1_exon_1|GENE_Bo9g181280.1_exon_1 downstream_gene_variant|MODIFIER|Bo9g181300.1_exon_9|GENE_B…
chr9	53,511,666	SNP	A/A	G/G	10	A/A	13	A/A	38	A/G	12,23	0.6571	0	0.6571	splice_region_variant&synonymous_variant|LOW|Bo9g181290.1_exon_1|GENE_Bo9g181290.1_exon_1 upstream_gene_variant|MODIFIER|gene:Bo9g181300|gene:Bo9g181300 upstream_gene_variant|MODIFIER|gene:Bo9g181310|gene:Bo9g181310 downstream_gene_variant|MODIFIER|gene:Bo9g181280|gene:Bo9g181280 downstream_gene_variant|MODIFIER|Bo9g181280.1_exon_1|GENE_Bo9g181280.1_exon_1 downstream_gene_variant|MODIFIER|Bo9g181…
chr9	53,511,672	SNP	G/G	G/G	10	C/C	14	G/C	3,39	G/C	25,12	0.6757	0.0714	0.6042	synonymous_variant|LOW|Bo9g181290.1_exon_1|GENE_Bo9g181290.1_exon_1 upstream_gene_variant|MODIFIER|gene:Bo9g181300|gene:Bo9g181300 upstream_gene_variant|MODIFIER|gene:Bo9g181310|gene:Bo9g181310 downstream_gene_variant|MODIFIER|gene:Bo9g181280|gene:Bo9g181280 downstream_gene_variant|MODIFIER|Bo9g181280.1_exon_1|GENE_Bo9g181280.1_exon_1 downstream_gene_variant|MODIFIER|Bo9g181300.1_exon_9|GENE_Bo9g…
chr9	53,511,708	SNP	A/A	G/G	12	A/A	11	A/G	34,4	A/G	13,30	0.6977	0.1053	0.5924	synonymous_variant|LOW|Bo9g181290.1_exon_1|GENE_Bo9g181290.1_exon_1 upstream_gene_variant|MODIFIER|gene:Bo9g181300|gene:Bo9g181300 upstream_gene_variant|MODIFIER|gene:Bo9g181310|gene:Bo9g181310 downstream_gene_variant|MODIFIER|gene:Bo9g181280|gene:Bo9g181280 downstream_gene_variant|MODIFIER|Bo9g181280.1_exon_1|GENE_Bo9g181280.1_exon_1 downstream_gene_variant|MODIFIER|Bo9g181300.1_exon_9|GENE_Bo9g…
chr9	53,511,714	SNP	G/G	T/T	12	G/G	11	G/T	32,4	G/T	13,31	0.7045	0.1111	0.5934	synonymous_variant|LOW|Bo9g181290.1_exon_1|GENE_Bo9g181290.1_exon_1 upstream_gene_variant|MODIFIER|gene:Bo9g181300|gene:Bo9g181300 upstream_gene_variant|MODIFIER|gene:Bo9g181310|gene:Bo9g181310 downstream_gene_variant|MODIFIER|gene:Bo9g181280|gene:Bo9g181280 downstream_gene_variant|MODIFIER|Bo9g181280.1_exon_1|GENE_Bo9g181280.1_exon_1 downstream_gene_variant|MODIFIER|Bo9g181300.1_exon_9|GENE_Bo9g…
chr9	53,511,995	SNP	C/C	G/G	17	C/C	12	C/C	38	C/G	14,34	0.7083	0	0.7083	synonymous_variant|LOW|Bo9g181290.1_exon_1|GENE_Bo9g181290.1_exon_1 upstream_gene_variant|MODIFIER|gene:Bo9g181300|gene:Bo9g181300 upstream_gene_variant|MODIFIER|gene:Bo9g181310|gene:Bo9g181310 downstream_gene_variant|MODIFIER|gene:Bo9g181280|gene:Bo9g181280 downstream_gene_variant|MODIFIER|Bo9g181280.1_exon_1|GENE_Bo9g181280.1_exon_1 downstream_gene_variant|MODIFIER|Bo9g181300.1_exon_9|GENE_Bo9g…
chr9	53,512,069	SNP	T/T	C/C	12	T/T	17	T/T	34	T/C	16,22	0.5789	0	0.5789	upstream_gene_variant|MODIFIER|gene:Bo9g181300|gene:Bo9g181300 upstream_gene_variant|MODIFIER|gene:Bo9g181310|gene:Bo9g181310 downstream_gene_variant|MODIFIER|gene:Bo9g181280|gene:Bo9g181280 downstream_gene_variant|MODIFIER|Bo9g181280.1_exon_1|GENE_Bo9g181280.1_exon_1 downstream_gene_variant|MODIFIER|gene:Bo9g181290|gene:Bo9g181290 downstream_gene_variant|MODIFIER|Bo9g181290.1_exon_1|GENE_Bo9g181…
chr9	53,512,365	SNP	A/A	G/G	11	A/A	21	A/G	29,4	A/G	11,33	0.75	0.1212	0.6288	upstream_gene_variant|MODIFIER|gene:Bo9g181300|gene:Bo9g181300 upstream_gene_variant|MODIFIER|gene:Bo9g181310|gene:Bo9g181310 downstream_gene_variant|MODIFIER|gene:Bo9g181280|gene:Bo9g181280 downstream_gene_variant|MODIFIER|Bo9g181280.1_exon_1|GENE_Bo9g181280.1_exon_1 downstream_gene_variant|MODIFIER|gene:Bo9g181290|gene:Bo9g181290 downstream_gene_variant|MODIFIER|Bo9g181290.1_exon_1|GENE_Bo9g181…
chr9	53,512,373	SNP	T/T	C/C	11	T/T	18	T/C	28,4	T/C	10,31	0.7561	0.125	0.6311	upstream_gene_variant|MODIFIER|gene:Bo9g181300|gene:Bo9g181300 upstream_gene_variant|MODIFIER|gene:Bo9g181310|gene:Bo9g181310 downstream_gene_variant|MODIFIER|gene:Bo9g181280|gene:Bo9g181280 downstream_gene_variant|MODIFIER|Bo9g181280.1_exon_1|GENE_Bo9g181280.1_exon_1 downstream_gene_variant|MODIFIER|gene:Bo9g181290|gene:Bo9g181290 downstream_gene_variant|MODIFIER|Bo9g181290.1_exon_1|GENE_Bo9g181…
chr9	53,512,460	SNP	T/T	C/C	15	T/T	15	T/C	34,6	T/C	15,37	0.7115	0.15	0.5615	upstream_gene_variant|MODIFIER|gene:Bo9g181300|gene:Bo9g181300 upstream_gene_variant|MODIFIER|gene:Bo9g181310|gene:Bo9g181310 downstream_gene_variant|MODIFIER|gene:Bo9g181280|gene:Bo9g181280 downstream_gene_variant|MODIFIER|Bo9g181280.1_exon_1|GENE_Bo9g181280.1_exon_1 downstream_gene_variant|MODIFIER|gene:Bo9g181290|gene:Bo9g181290 downstream_gene_variant|MODIFIER|Bo9g181290.1_exon_1|GENE_Bo9g181…
chr9	53,512,588	SNP	A/A	C/C	17	A/A	11	A/A	38	A/C	12,35	0.7447	0	0.7447	upstream_gene_variant|MODIFIER|gene:Bo9g181310|gene:Bo9g181310 downstream_gene_variant|MODIFIER|gene:Bo9g181280|gene:Bo9g181280 downstream_gene_variant|MODIFIER|Bo9g181280.1_exon_1|GENE_Bo9g181280.1_exon_1 downstream_gene_variant|MODIFIER|gene:Bo9g181290|gene:Bo9g181290 downstream_gene_variant|MODIFIER|Bo9g181290.1_exon_1|GENE_Bo9g181290.1_exon_1 downstream_gene_variant|MODIFIER|Bo9g181310.1_exon…
chr9	53,512,778	SNP	C/C	T/T	16	C/C	16	C/T	35,4	C/T	7,32	0.8205	0.1026	0.7179	synonymous_variant|LOW|Bo9g181300.1_exon_9|GENE_Bo9g181300.1_exon_9 upstream_gene_variant|MODIFIER|gene:Bo9g181310|gene:Bo9g181310 downstream_gene_variant|MODIFIER|gene:Bo9g181280|gene:Bo9g181280 downstream_gene_variant|MODIFIER|Bo9g181280.1_exon_1|GENE_Bo9g181280.1_exon_1 downstream_gene_variant|MODIFIER|gene:Bo9g181290|gene:Bo9g181290 downstream_gene_variant|MODIFIER|Bo9g181290.1_exon_1|GENE_Bo…
chr9	53,512,864	SNP	A/A	A/A	15	G/G	13	G/G	47	A/G	26,6	0.8125	0	0.8125	upstream_gene_variant|MODIFIER|gene:Bo9g181310|gene:Bo9g181310 downstream_gene_variant|MODIFIER|gene:Bo9g181280|gene:Bo9g181280 downstream_gene_variant|MODIFIER|Bo9g181280.1_exon_1|GENE_Bo9g181280.1_exon_1 downstream_gene_variant|MODIFIER|gene:Bo9g181290|gene:Bo9g181290 downstream_gene_variant|MODIFIER|Bo9g181290.1_exon_1|GENE_Bo9g181290.1_exon_1 downstream_gene_variant|MODIFIER|Bo9g181310.1_exon…
chr9	53,513,015	SNP	C/C	T/T	12	C/C	12	C/C	41	C/T	17,24	0.5854	0	0.5854	upstream_gene_variant|MODIFIER|gene:Bo9g181310|gene:Bo9g181310 downstream_gene_variant|MODIFIER|gene:Bo9g181280|gene:Bo9g181280 downstream_gene_variant|MODIFIER|Bo9g181280.1_exon_1|GENE_Bo9g181280.1_exon_1 downstream_gene_variant|MODIFIER|gene:Bo9g181290|gene:Bo9g181290 downstream_gene_variant|MODIFIER|Bo9g181290.1_exon_1|GENE_Bo9g181290.1_exon_1 downstream_gene_variant|MODIFIER|Bo9g181310.1_exon…
chr9	53,513,136	SNP	G/G	T/T	15	G/G	10	G/G	38	G/T	8,37	0.8222	0	0.8222	synonymous_variant|LOW|Bo9g181300.1_exon_9|GENE_Bo9g181300.1_exon_9 upstream_gene_variant|MODIFIER|gene:Bo9g181310|gene:Bo9g181310 downstream_gene_variant|MODIFIER|gene:Bo9g181280|gene:Bo9g181280 downstream_gene_variant|MODIFIER|Bo9g181280.1_exon_1|GENE_Bo9g181280.1_exon_1 downstream_gene_variant|MODIFIER|gene:Bo9g181290|gene:Bo9g181290 downstream_gene_variant|MODIFIER|Bo9g181290.1_exon_1|GENE_Bo…
chr9	53,513,329	SNP	A/A	G/G	13	A/A	13	A/A	41	A/G	16,10	0.3846	0	0.3846	upstream_gene_variant|MODIFIER|gene:Bo9g181310|gene:Bo9g181310 downstream_gene_variant|MODIFIER|gene:Bo9g181280|gene:Bo9g181280 downstream_gene_variant|MODIFIER|Bo9g181280.1_exon_1|GENE_Bo9g181280.1_exon_1 downstream_gene_variant|MODIFIER|gene:Bo9g181290|gene:Bo9g181290 downstream_gene_variant|MODIFIER|Bo9g181290.1_exon_1|GENE_Bo9g181290.1_exon_1 downstream_gene_variant|MODIFIER|Bo9g181310.1_exon…
chr9	53,513,356	SNP	C/C	A/A	10	C/C	13	C/C	36	C/A	11,10	0.4762	0	0.4762	upstream_gene_variant|MODIFIER|gene:Bo9g181310|gene:Bo9g181310 downstream_gene_variant|MODIFIER|gene:Bo9g181280|gene:Bo9g181280 downstream_gene_variant|MODIFIER|Bo9g181280.1_exon_1|GENE_Bo9g181280.1_exon_1 downstream_gene_variant|MODIFIER|gene:Bo9g181290|gene:Bo9g181290 downstream_gene_variant|MODIFIER|Bo9g181290.1_exon_1|GENE_Bo9g181290.1_exon_1 downstream_gene_variant|MODIFIER|Bo9g181310.1_exon…
chr9	53,513,370	SNP	C/C	T/T	10	C/C	14	C/C	36	C/T	9,10	0.5263	0	0.5263	upstream_gene_variant|MODIFIER|gene:Bo9g181310|gene:Bo9g181310 downstream_gene_variant|MODIFIER|gene:Bo9g181280|gene:Bo9g181280 downstream_gene_variant|MODIFIER|Bo9g181280.1_exon_1|GENE_Bo9g181280.1_exon_1 downstream_gene_variant|MODIFIER|gene:Bo9g181290|gene:Bo9g181290 downstream_gene_variant|MODIFIER|Bo9g181290.1_exon_1|GENE_Bo9g181290.1_exon_1 downstream_gene_variant|MODIFIER|Bo9g181310.1_exon…
chr9	53,513,437	SNP	G/G	A/A	12	G/G	20	G/G	41	G/A	8,26	0.7647	0	0.7647	synonymous_variant|LOW|Bo9g181300.1_exon_9|GENE_Bo9g181300.1_exon_9 upstream_gene_variant|MODIFIER|gene:Bo9g181310|gene:Bo9g181310 downstream_gene_variant|MODIFIER|gene:Bo9g181280|gene:Bo9g181280 downstream_gene_variant|MODIFIER|Bo9g181280.1_exon_1|GENE_Bo9g181280.1_exon_1 downstream_gene_variant|MODIFIER|gene:Bo9g181290|gene:Bo9g181290 downstream_gene_variant|MODIFIER|Bo9g181290.1_exon_1|GENE_Bo…
chr9	53,513,752	SNP	A/A	G/G	10	A/A	13	A/G	25,3	A/G	9,17	0.6538	0.1071	0.5467	synonymous_variant|LOW|Bo9g181300.1_exon_9|GENE_Bo9g181300.1_exon_9 upstream_gene_variant|MODIFIER|gene:Bo9g181310|gene:Bo9g181310 downstream_gene_variant|MODIFIER|gene:Bo9g181280|gene:Bo9g181280 downstream_gene_variant|MODIFIER|Bo9g181280.1_exon_1|GENE_Bo9g181280.1_exon_1 downstream_gene_variant|MODIFIER|gene:Bo9g181290|gene:Bo9g181290 downstream_gene_variant|MODIFIER|Bo9g181290.1_exon_1|GENE_Bo…
chr9	53,513,884	SNP	C/C	C/C	13	G/G	11	C/G	3,26	C/G	20,13	0.6061	0.1034	0.5026	splice_region_variant&intron_variant|LOW|Bo9g181300.1_exon_9|GENE_Bo9g181300.1_exon_9 upstream_gene_variant|MODIFIER|gene:Bo9g181310|gene:Bo9g181310 downstream_gene_variant|MODIFIER|gene:Bo9g181280|gene:Bo9g181280 downstream_gene_variant|MODIFIER|Bo9g181280.1_exon_1|GENE_Bo9g181280.1_exon_1 downstream_gene_variant|MODIFIER|gene:Bo9g181290|gene:Bo9g181290 downstream_gene_variant|MODIFIER|Bo9g18129…
chr9	53,515,436	SNP	C/C	T/T	10	C/C	13	C/C	35	C/T	12,26	0.6842	0	0.6842	upstream_gene_variant|MODIFIER|Bo9g181300.1_exon_9|GENE_Bo9g181300.1_exon_9 upstream_gene_variant|MODIFIER|gene:Bo9g181310|gene:Bo9g181310 downstream_gene_variant|MODIFIER|gene:Bo9g181280|gene:Bo9g181280 downstream_gene_variant|MODIFIER|Bo9g181280.1_exon_1|GENE_Bo9g181280.1_exon_1 downstream_gene_variant|MODIFIER|gene:Bo9g181290|gene:Bo9g181290 downstream_gene_variant|MODIFIER|Bo9g181290.1_exon_1…
chr9	53,515,472	SNP	T/T	G/G	11	T/T	12	T/T	35	T/G	12,23	0.6571	0	0.6571	upstream_gene_variant|MODIFIER|Bo9g181300.1_exon_9|GENE_Bo9g181300.1_exon_9 upstream_gene_variant|MODIFIER|gene:Bo9g181310|gene:Bo9g181310 downstream_gene_variant|MODIFIER|gene:Bo9g181280|gene:Bo9g181280 downstream_gene_variant|MODIFIER|Bo9g181280.1_exon_1|GENE_Bo9g181280.1_exon_1 downstream_gene_variant|MODIFIER|gene:Bo9g181290|gene:Bo9g181290 downstream_gene_variant|MODIFIER|Bo9g181290.1_exon_1…
chr9	53,515,534	SNP	A/A	G/G	11	A/A	13	A/A	44	A/G	7,22	0.7586	0	0.7586	upstream_gene_variant|MODIFIER|Bo9g181300.1_exon_9|GENE_Bo9g181300.1_exon_9 upstream_gene_variant|MODIFIER|gene:Bo9g181310|gene:Bo9g181310 downstream_gene_variant|MODIFIER|gene:Bo9g181280|gene:Bo9g181280 downstream_gene_variant|MODIFIER|Bo9g181280.1_exon_1|GENE_Bo9g181280.1_exon_1 downstream_gene_variant|MODIFIER|gene:Bo9g181290|gene:Bo9g181290 downstream_gene_variant|MODIFIER|Bo9g181290.1_exon_1…
chr9	53,515,559	SNP	T/T	C/C	12	T/T	13	T/T	41	T/C	9,22	0.7097	0	0.7097	upstream_gene_variant|MODIFIER|Bo9g181300.1_exon_9|GENE_Bo9g181300.1_exon_9 upstream_gene_variant|MODIFIER|gene:Bo9g181310|gene:Bo9g181310 downstream_gene_variant|MODIFIER|gene:Bo9g181280|gene:Bo9g181280 downstream_gene_variant|MODIFIER|Bo9g181280.1_exon_1|GENE_Bo9g181280.1_exon_1 downstream_gene_variant|MODIFIER|gene:Bo9g181290|gene:Bo9g181290 downstream_gene_variant|MODIFIER|Bo9g181290.1_exon_1…
chr9	53,515,615	SNP	A/A	G/G	16	A/A	19	A/A	33	A/G	11,23	0.6765	0	0.6765	upstream_gene_variant|MODIFIER|Bo9g181300.1_exon_9|GENE_Bo9g181300.1_exon_9 upstream_gene_variant|MODIFIER|gene:Bo9g181310|gene:Bo9g181310 downstream_gene_variant|MODIFIER|gene:Bo9g181280|gene:Bo9g181280 downstream_gene_variant|MODIFIER|Bo9g181280.1_exon_1|GENE_Bo9g181280.1_exon_1 downstream_gene_variant|MODIFIER|gene:Bo9g181290|gene:Bo9g181290 downstream_gene_variant|MODIFIER|Bo9g181290.1_exon_1…
chr9	53,515,766	SNP	T/T	C/C	15	T/T	14	T/T	38	T/C	13,35	0.7292	0	0.7292	upstream_gene_variant|MODIFIER|Bo9g181300.1_exon_9|GENE_Bo9g181300.1_exon_9 upstream_gene_variant|MODIFIER|gene:Bo9g181310|gene:Bo9g181310 downstream_gene_variant|MODIFIER|gene:Bo9g181280|gene:Bo9g181280 downstream_gene_variant|MODIFIER|Bo9g181280.1_exon_1|GENE_Bo9g181280.1_exon_1 downstream_gene_variant|MODIFIER|gene:Bo9g181290|gene:Bo9g181290 downstream_gene_variant|MODIFIER|Bo9g181290.1_exon_1…
chr9	53,515,815	SNP	A/A	T/T	15	A/A	13	A/A	38	A/T	14,35	0.7143	0	0.7143	upstream_gene_variant|MODIFIER|Bo9g181300.1_exon_9|GENE_Bo9g181300.1_exon_9 upstream_gene_variant|MODIFIER|gene:Bo9g181310|gene:Bo9g181310 downstream_gene_variant|MODIFIER|gene:Bo9g181290|gene:Bo9g181290 downstream_gene_variant|MODIFIER|Bo9g181290.1_exon_1|GENE_Bo9g181290.1_exon_1 downstream_gene_variant|MODIFIER|gene:Bo9g181300|gene:Bo9g181300 downstream_gene_variant|MODIFIER|Bo9g181310.1_exon_7…
chr9	53,515,900	SNP	T/T	T/T	18	C/C	15	C/C	24	T/C	30,12	0.7143	0	0.7143	synonymous_variant|LOW|Bo9g181310.1_exon_7|GENE_Bo9g181310.1_exon_7 upstream_gene_variant|MODIFIER|Bo9g181300.1_exon_9|GENE_Bo9g181300.1_exon_9 downstream_gene_variant|MODIFIER|gene:Bo9g181290|gene:Bo9g181290 downstream_gene_variant|MODIFIER|Bo9g181290.1_exon_1|GENE_Bo9g181290.1_exon_1 downstream_gene_variant|MODIFIER|gene:Bo9g181300|gene:Bo9g181300 non_coding_transcript_variant|MODIFIER|gene:Bo9…
chr9	53,515,912	SNP	C/C	A/A	19	T/T	13	T/T	26	A/T	32,13	0.7111	0	0.7111	synonymous_variant|LOW|Bo9g181310.1_exon_7|GENE_Bo9g181310.1_exon_7 synonymous_variant|LOW|Bo9g181310.1_exon_7|GENE_Bo9g181310.1_exon_7 upstream_gene_variant|MODIFIER|Bo9g181300.1_exon_9|GENE_Bo9g181300.1_exon_9 upstream_gene_variant|MODIFIER|Bo9g181300.1_exon_9|GENE_Bo9g181300.1_exon_9 downstream_gene_variant|MODIFIER|gene:Bo9g181290|gene:Bo9g181290 downstream_gene_variant|MODIFIER|gene:Bo9g1812…
chr9	53,515,918	SNP	C/C	T/T	19	C/C	14	C/C	27	C/T	12,37	0.7551	0	0.7551	synonymous_variant|LOW|Bo9g181310.1_exon_7|GENE_Bo9g181310.1_exon_7 upstream_gene_variant|MODIFIER|Bo9g181300.1_exon_9|GENE_Bo9g181300.1_exon_9 downstream_gene_variant|MODIFIER|gene:Bo9g181290|gene:Bo9g181290 downstream_gene_variant|MODIFIER|Bo9g181290.1_exon_1|GENE_Bo9g181290.1_exon_1 downstream_gene_variant|MODIFIER|gene:Bo9g181300|gene:Bo9g181300 non_coding_transcript_variant|MODIFIER|gene:Bo9…
chr9	53,515,945	SNP	A/A	T/T	20	A/A	14	A/A	27	A/T	10,39	0.7959	0	0.7959	synonymous_variant|LOW|Bo9g181310.1_exon_7|GENE_Bo9g181310.1_exon_7 upstream_gene_variant|MODIFIER|Bo9g181300.1_exon_9|GENE_Bo9g181300.1_exon_9 downstream_gene_variant|MODIFIER|gene:Bo9g181290|gene:Bo9g181290 downstream_gene_variant|MODIFIER|Bo9g181290.1_exon_1|GENE_Bo9g181290.1_exon_1 downstream_gene_variant|MODIFIER|gene:Bo9g181300|gene:Bo9g181300 non_coding_transcript_variant|MODIFIER|gene:Bo9…
chr9	53,515,957	SNP	T/T	T/T	18	C/C	15	C/C	24	T/C	39,9	0.8125	0	0.8125	synonymous_variant|LOW|Bo9g181310.1_exon_7|GENE_Bo9g181310.1_exon_7 upstream_gene_variant|MODIFIER|Bo9g181300.1_exon_9|GENE_Bo9g181300.1_exon_9 downstream_gene_variant|MODIFIER|gene:Bo9g181290|gene:Bo9g181290 downstream_gene_variant|MODIFIER|Bo9g181290.1_exon_1|GENE_Bo9g181290.1_exon_1 downstream_gene_variant|MODIFIER|gene:Bo9g181300|gene:Bo9g181300 non_coding_transcript_variant|MODIFIER|gene:Bo9…
chr9	53,515,975	SNP	T/T	T/T	14	A/A	14	A/A	26	T/A	31,9	0.775	0	0.775	synonymous_variant|LOW|Bo9g181310.1_exon_7|GENE_Bo9g181310.1_exon_7 upstream_gene_variant|MODIFIER|Bo9g181300.1_exon_9|GENE_Bo9g181300.1_exon_9 downstream_gene_variant|MODIFIER|gene:Bo9g181290|gene:Bo9g181290 downstream_gene_variant|MODIFIER|Bo9g181290.1_exon_1|GENE_Bo9g181290.1_exon_1 downstream_gene_variant|MODIFIER|gene:Bo9g181300|gene:Bo9g181300 non_coding_transcript_variant|MODIFIER|gene:Bo9…
chr9	53,515,978	SNP	A/A	A/A	15	G/G	14	G/G	28	A/G	29,8	0.7838	0	0.7838	synonymous_variant|LOW|Bo9g181310.1_exon_7|GENE_Bo9g181310.1_exon_7 upstream_gene_variant|MODIFIER|Bo9g181300.1_exon_9|GENE_Bo9g181300.1_exon_9 downstream_gene_variant|MODIFIER|gene:Bo9g181290|gene:Bo9g181290 downstream_gene_variant|MODIFIER|Bo9g181290.1_exon_1|GENE_Bo9g181290.1_exon_1 downstream_gene_variant|MODIFIER|gene:Bo9g181300|gene:Bo9g181300 non_coding_transcript_variant|MODIFIER|gene:Bo9…
chr9	53,515,981	SNP	T/T	C/C	15	T/T	14	T/T	31	T/C	8,32	0.8	0	0.8	synonymous_variant|LOW|Bo9g181310.1_exon_7|GENE_Bo9g181310.1_exon_7 upstream_gene_variant|MODIFIER|Bo9g181300.1_exon_9|GENE_Bo9g181300.1_exon_9 downstream_gene_variant|MODIFIER|gene:Bo9g181290|gene:Bo9g181290 downstream_gene_variant|MODIFIER|Bo9g181290.1_exon_1|GENE_Bo9g181290.1_exon_1 downstream_gene_variant|MODIFIER|gene:Bo9g181300|gene:Bo9g181300 non_coding_transcript_variant|MODIFIER|gene:Bo9…
chr9	53,516,053	SNP	C/C	T/T	16	C/C	12	C/C	36	C/T	10,35	0.7778	0	0.7778	synonymous_variant|LOW|Bo9g181310.1_exon_7|GENE_Bo9g181310.1_exon_7 upstream_gene_variant|MODIFIER|Bo9g181300.1_exon_9|GENE_Bo9g181300.1_exon_9 downstream_gene_variant|MODIFIER|gene:Bo9g181290|gene:Bo9g181290 downstream_gene_variant|MODIFIER|Bo9g181290.1_exon_1|GENE_Bo9g181290.1_exon_1 downstream_gene_variant|MODIFIER|gene:Bo9g181300|gene:Bo9g181300 non_coding_transcript_variant|MODIFIER|gene:Bo9…
chr9	53,516,226	SNP	C/C	C/C	18	T/T	13	C/T	5,26	C/T	44,9	0.8302	0.1613	0.6689	missense_variant|MODERATE|Bo9g181310.1_exon_7|GENE_Bo9g181310.1_exon_7 upstream_gene_variant|MODIFIER|Bo9g181300.1_exon_9|GENE_Bo9g181300.1_exon_9 downstream_gene_variant|MODIFIER|gene:Bo9g181290|gene:Bo9g181290 downstream_gene_variant|MODIFIER|Bo9g181290.1_exon_1|GENE_Bo9g181290.1_exon_1 downstream_gene_variant|MODIFIER|gene:Bo9g181300|gene:Bo9g181300 non_coding_transcript_variant|MODIFIER|gene:…
chr9	53,516,252	SNP	A/A	G/G	19	A/A	16	A/G	27,4	A/G	9,38	0.8085	0.129	0.6795	missense_variant|MODERATE|Bo9g181310.1_exon_7|GENE_Bo9g181310.1_exon_7 upstream_gene_variant|MODIFIER|Bo9g181300.1_exon_9|GENE_Bo9g181300.1_exon_9 downstream_gene_variant|MODIFIER|gene:Bo9g181290|gene:Bo9g181290 downstream_gene_variant|MODIFIER|Bo9g181290.1_exon_1|GENE_Bo9g181290.1_exon_1 downstream_gene_variant|MODIFIER|gene:Bo9g181300|gene:Bo9g181300 non_coding_transcript_variant|MODIFIER|gene:…
chr9	53,516,266	SNP	A/A	G/G	19	A/A	14	A/A	28	A/G	10,40	0.8	0	0.8	synonymous_variant|LOW|Bo9g181310.1_exon_7|GENE_Bo9g181310.1_exon_7 upstream_gene_variant|MODIFIER|Bo9g181300.1_exon_9|GENE_Bo9g181300.1_exon_9 downstream_gene_variant|MODIFIER|gene:Bo9g181290|gene:Bo9g181290 downstream_gene_variant|MODIFIER|Bo9g181290.1_exon_1|GENE_Bo9g181290.1_exon_1 downstream_gene_variant|MODIFIER|gene:Bo9g181300|gene:Bo9g181300 non_coding_transcript_variant|MODIFIER|gene:Bo9…
chr9	53,516,326	SNP	A/A	T/T	21	A/A	17	A/T	31,4	A/T	10,37	0.7872	0.1143	0.6729	synonymous_variant|LOW|Bo9g181310.1_exon_7|GENE_Bo9g181310.1_exon_7 upstream_gene_variant|MODIFIER|Bo9g181300.1_exon_9|GENE_Bo9g181300.1_exon_9 downstream_gene_variant|MODIFIER|gene:Bo9g181290|gene:Bo9g181290 downstream_gene_variant|MODIFIER|Bo9g181290.1_exon_1|GENE_Bo9g181290.1_exon_1 downstream_gene_variant|MODIFIER|gene:Bo9g181300|gene:Bo9g181300 non_coding_transcript_variant|MODIFIER|gene:Bo9…
chr9	53,516,525	SNP	C/C	T/T	14	C/C	11	C/C	39	C/T	8,37	0.8222	0	0.8222	missense_variant|MODERATE|Bo9g181310.1_exon_7|GENE_Bo9g181310.1_exon_7 upstream_gene_variant|MODIFIER|Bo9g181300.1_exon_9|GENE_Bo9g181300.1_exon_9 downstream_gene_variant|MODIFIER|gene:Bo9g181290|gene:Bo9g181290 downstream_gene_variant|MODIFIER|Bo9g181290.1_exon_1|GENE_Bo9g181290.1_exon_1 downstream_gene_variant|MODIFIER|gene:Bo9g181300|gene:Bo9g181300 non_coding_transcript_variant|MODIFIER|gene:…
chr9	53,516,528	SNP	G/G	A/A	14	G/G	11	G/G	37	G/A	8,36	0.8182	0	0.8182	missense_variant|MODERATE|Bo9g181310.1_exon_7|GENE_Bo9g181310.1_exon_7 upstream_gene_variant|MODIFIER|Bo9g181300.1_exon_9|GENE_Bo9g181300.1_exon_9 downstream_gene_variant|MODIFIER|gene:Bo9g181290|gene:Bo9g181290 downstream_gene_variant|MODIFIER|Bo9g181290.1_exon_1|GENE_Bo9g181290.1_exon_1 downstream_gene_variant|MODIFIER|gene:Bo9g181300|gene:Bo9g181300 non_coding_transcript_variant|MODIFIER|gene:…
chr9	53,516,602	SNP	A/A	T/T	14	A/A	10	A/T	42,4	A/T	7,20	0.7407	0.087	0.6538	missense_variant|MODERATE|Bo9g181310.1_exon_7|GENE_Bo9g181310.1_exon_7 upstream_gene_variant|MODIFIER|Bo9g181300.1_exon_9|GENE_Bo9g181300.1_exon_9 downstream_gene_variant|MODIFIER|gene:Bo9g181290|gene:Bo9g181290 downstream_gene_variant|MODIFIER|Bo9g181290.1_exon_1|GENE_Bo9g181290.1_exon_1 downstream_gene_variant|MODIFIER|gene:Bo9g181300|gene:Bo9g181300 non_coding_transcript_variant|MODIFIER|gene:…
chr9	53,516,612	SNP	A/A	T/T	15	A/A	13	A/T	38,5	A/T	8,21	0.7241	0.1163	0.6079	missense_variant|MODERATE|Bo9g181310.1_exon_7|GENE_Bo9g181310.1_exon_7 upstream_gene_variant|MODIFIER|Bo9g181300.1_exon_9|GENE_Bo9g181300.1_exon_9 downstream_gene_variant|MODIFIER|gene:Bo9g181290|gene:Bo9g181290 downstream_gene_variant|MODIFIER|Bo9g181290.1_exon_1|GENE_Bo9g181290.1_exon_1 downstream_gene_variant|MODIFIER|gene:Bo9g181300|gene:Bo9g181300 non_coding_transcript_variant|MODIFIER|gene:…
chr9	53,516,630	SNP	T/T	G/G	17	T/T	10	T/G	35,6	T/G	5,26	0.8387	0.1463	0.6924	missense_variant|MODERATE|Bo9g181310.1_exon_7|GENE_Bo9g181310.1_exon_7 upstream_gene_variant|MODIFIER|Bo9g181300.1_exon_9|GENE_Bo9g181300.1_exon_9 downstream_gene_variant|MODIFIER|gene:Bo9g181290|gene:Bo9g181290 downstream_gene_variant|MODIFIER|Bo9g181290.1_exon_1|GENE_Bo9g181290.1_exon_1 downstream_gene_variant|MODIFIER|gene:Bo9g181300|gene:Bo9g181300 non_coding_transcript_variant|MODIFIER|gene:…
chr9	53,516,881	SNP	C/C	T/T	13	C/C	13	C/C	42	C/T	9,34	0.7907	0	0.7907	synonymous_variant|LOW|Bo9g181310.1_exon_7|GENE_Bo9g181310.1_exon_7 upstream_gene_variant|MODIFIER|Bo9g181300.1_exon_9|GENE_Bo9g181300.1_exon_9 downstream_gene_variant|MODIFIER|gene:Bo9g181290|gene:Bo9g181290 downstream_gene_variant|MODIFIER|Bo9g181290.1_exon_1|GENE_Bo9g181290.1_exon_1 downstream_gene_variant|MODIFIER|gene:Bo9g181300|gene:Bo9g181300 non_coding_transcript_variant|MODIFIER|gene:Bo9…
chr9	53,516,883	SNP	C/C	G/G	13	C/C	13	C/C	41	C/G	9,32	0.7805	0	0.7805	missense_variant|MODERATE|Bo9g181310.1_exon_7|GENE_Bo9g181310.1_exon_7 upstream_gene_variant|MODIFIER|Bo9g181300.1_exon_9|GENE_Bo9g181300.1_exon_9 downstream_gene_variant|MODIFIER|gene:Bo9g181290|gene:Bo9g181290 downstream_gene_variant|MODIFIER|Bo9g181290.1_exon_1|GENE_Bo9g181290.1_exon_1 downstream_gene_variant|MODIFIER|gene:Bo9g181300|gene:Bo9g181300 non_coding_transcript_variant|MODIFIER|gene:…
chr9	53,516,977	SNP	C/C	G/G	12	C/C	10	C/C	39	C/G	10,19	0.6552	0	0.6552	synonymous_variant|LOW|Bo9g181310.1_exon_7|GENE_Bo9g181310.1_exon_7 upstream_gene_variant|MODIFIER|Bo9g181300.1_exon_9|GENE_Bo9g181300.1_exon_9 downstream_gene_variant|MODIFIER|gene:Bo9g181290|gene:Bo9g181290 downstream_gene_variant|MODIFIER|Bo9g181290.1_exon_1|GENE_Bo9g181290.1_exon_1 downstream_gene_variant|MODIFIER|gene:Bo9g181300|gene:Bo9g181300 non_coding_transcript_variant|MODIFIER|gene:Bo9…
chr9	53,516,980	SNP	G/G	A/A	12	G/G	10	G/G	38	G/A	9,19	0.6786	0	0.6786	synonymous_variant|LOW|Bo9g181310.1_exon_7|GENE_Bo9g181310.1_exon_7 upstream_gene_variant|MODIFIER|Bo9g181300.1_exon_9|GENE_Bo9g181300.1_exon_9 downstream_gene_variant|MODIFIER|gene:Bo9g181290|gene:Bo9g181290 downstream_gene_variant|MODIFIER|Bo9g181290.1_exon_1|GENE_Bo9g181290.1_exon_1 downstream_gene_variant|MODIFIER|gene:Bo9g181300|gene:Bo9g181300 non_coding_transcript_variant|MODIFIER|gene:Bo9…
chr9	53,516,986	SNP	G/G	T/T	12	G/G	10	G/G	39	G/T	8,19	0.7037	0	0.7037	synonymous_variant|LOW|Bo9g181310.1_exon_7|GENE_Bo9g181310.1_exon_7 upstream_gene_variant|MODIFIER|Bo9g181300.1_exon_9|GENE_Bo9g181300.1_exon_9 downstream_gene_variant|MODIFIER|gene:Bo9g181290|gene:Bo9g181290 downstream_gene_variant|MODIFIER|Bo9g181290.1_exon_1|GENE_Bo9g181290.1_exon_1 downstream_gene_variant|MODIFIER|gene:Bo9g181300|gene:Bo9g181300 non_coding_transcript_variant|MODIFIER|gene:Bo9…
chr9	53,516,989	SNP	C/C	T/T	12	C/C	10	C/C	39	C/T	8,20	0.7143	0	0.7143	synonymous_variant|LOW|Bo9g181310.1_exon_7|GENE_Bo9g181310.1_exon_7 upstream_gene_variant|MODIFIER|Bo9g181300.1_exon_9|GENE_Bo9g181300.1_exon_9 downstream_gene_variant|MODIFIER|gene:Bo9g181290|gene:Bo9g181290 downstream_gene_variant|MODIFIER|Bo9g181290.1_exon_1|GENE_Bo9g181290.1_exon_1 downstream_gene_variant|MODIFIER|gene:Bo9g181300|gene:Bo9g181300 non_coding_transcript_variant|MODIFIER|gene:Bo9…
chr9	53,516,995	SNP	T/T	C/C	12	T/T	12	T/T	39	T/C	8,21	0.7241	0	0.7241	synonymous_variant|LOW|Bo9g181310.1_exon_7|GENE_Bo9g181310.1_exon_7 upstream_gene_variant|MODIFIER|Bo9g181300.1_exon_9|GENE_Bo9g181300.1_exon_9 downstream_gene_variant|MODIFIER|gene:Bo9g181290|gene:Bo9g181290 downstream_gene_variant|MODIFIER|Bo9g181290.1_exon_1|GENE_Bo9g181290.1_exon_1 downstream_gene_variant|MODIFIER|gene:Bo9g181300|gene:Bo9g181300 non_coding_transcript_variant|MODIFIER|gene:Bo9…
chr9	53,517,027	SNP	T/T	C/C	13	T/T	12	T/T	38	T/C	5,28	0.8485	0	0.8485	missense_variant|MODERATE|Bo9g181310.1_exon_7|GENE_Bo9g181310.1_exon_7 upstream_gene_variant|MODIFIER|Bo9g181300.1_exon_9|GENE_Bo9g181300.1_exon_9 downstream_gene_variant|MODIFIER|gene:Bo9g181290|gene:Bo9g181290 downstream_gene_variant|MODIFIER|Bo9g181290.1_exon_1|GENE_Bo9g181290.1_exon_1 downstream_gene_variant|MODIFIER|gene:Bo9g181300|gene:Bo9g181300 non_coding_transcript_variant|MODIFIER|gene:…
chr9	53,517,052	SNP	C/C	A/A	10	C/C	12	C/C	37	C/A	4,27	0.871	0	0.871	synonymous_variant|LOW|Bo9g181310.1_exon_7|GENE_Bo9g181310.1_exon_7 upstream_gene_variant|MODIFIER|Bo9g181300.1_exon_9|GENE_Bo9g181300.1_exon_9 downstream_gene_variant|MODIFIER|gene:Bo9g181300|gene:Bo9g181300 non_coding_transcript_variant|MODIFIER|gene:Bo9g181310|gene:Bo9g181310
chr9	53,517,054	SNP	A/A	T/T	10	A/A	11	A/A	38	A/T	4,27	0.871	0	0.871	missense_variant|MODERATE|Bo9g181310.1_exon_7|GENE_Bo9g181310.1_exon_7 upstream_gene_variant|MODIFIER|Bo9g181300.1_exon_9|GENE_Bo9g181300.1_exon_9 downstream_gene_variant|MODIFIER|gene:Bo9g181300|gene:Bo9g181300 non_coding_transcript_variant|MODIFIER|gene:Bo9g181310|gene:Bo9g181310
chr9	53,517,058	SNP	C/C	G/G	10	C/C	11	C/C	37	C/G	6,28	0.8235	0	0.8235	synonymous_variant|LOW|Bo9g181310.1_exon_7|GENE_Bo9g181310.1_exon_7 upstream_gene_variant|MODIFIER|Bo9g181300.1_exon_9|GENE_Bo9g181300.1_exon_9 downstream_gene_variant|MODIFIER|gene:Bo9g181300|gene:Bo9g181300 non_coding_transcript_variant|MODIFIER|gene:Bo9g181310|gene:Bo9g181310
chr9	53,517,328	SNP	C/C	A/A	11	C/C	16	C/C	34	C/A	9,27	0.75	0	0.75	splice_region_variant&intron_variant|LOW|Bo9g181310.1_exon_7|GENE_Bo9g181310.1_exon_7 upstream_gene_variant|MODIFIER|Bo9g181300.1_exon_9|GENE_Bo9g181300.1_exon_9 downstream_gene_variant|MODIFIER|gene:Bo9g181300|gene:Bo9g181300 non_coding_transcript_variant|MODIFIER|gene:Bo9g181310|gene:Bo9g181310
chr9	53,517,356	SNP	G/G	T/T	11	G/G	19	G/G	32	G/T	6,21	0.7778	0	0.7778	upstream_gene_variant|MODIFIER|Bo9g181300.1_exon_9|GENE_Bo9g181300.1_exon_9 downstream_gene_variant|MODIFIER|gene:Bo9g181300|gene:Bo9g181300 intron_variant|MODIFIER|Bo9g181310.1_exon_7|GENE_Bo9g181310.1_exon_7 non_coding_transcript_variant|MODIFIER|gene:Bo9g181310|gene:Bo9g181310
chr9	53,517,357	SNP	A/A	G/G	11	A/A	19	A/A	32	A/G	6,21	0.7778	0	0.7778	upstream_gene_variant|MODIFIER|Bo9g181300.1_exon_9|GENE_Bo9g181300.1_exon_9 downstream_gene_variant|MODIFIER|gene:Bo9g181300|gene:Bo9g181300 intron_variant|MODIFIER|Bo9g181310.1_exon_7|GENE_Bo9g181310.1_exon_7 non_coding_transcript_variant|MODIFIER|gene:Bo9g181310|gene:Bo9g181310
chr9	53,517,795	SNP	G/G	A/A	15	G/G	13	G/A	40,22	G/A	9,44	0.8302	0.3548	0.4753	synonymous_variant|LOW|Bo9g181310.1_exon_7|GENE_Bo9g181310.1_exon_7 upstream_gene_variant|MODIFIER|Bo9g181300.1_exon_9|GENE_Bo9g181300.1_exon_9 downstream_gene_variant|MODIFIER|gene:Bo9g181300|gene:Bo9g181300 non_coding_transcript_variant|MODIFIER|gene:Bo9g181310|gene:Bo9g181310
chr9	53,518,092	SNP	G/G	T/T	15	G/G	13	G/T	33,19	G/T	11,26	0.7027	0.3654	0.3373	synonymous_variant|LOW|Bo9g181310.1_exon_7|GENE_Bo9g181310.1_exon_7 upstream_gene_variant|MODIFIER|Bo9g181300.1_exon_9|GENE_Bo9g181300.1_exon_9 downstream_gene_variant|MODIFIER|gene:Bo9g181300|gene:Bo9g181300 non_coding_transcript_variant|MODIFIER|gene:Bo9g181310|gene:Bo9g181310
chr9	53,518,832	SNP	T/T	A/A	11	T/T	12	T/T	31	T/A	9,24	0.7273	0	0.7273	upstream_gene_variant|MODIFIER|Bo9g181300.1_exon_9|GENE_Bo9g181300.1_exon_9 downstream_gene_variant|MODIFIER|gene:Bo9g181300|gene:Bo9g181300 intron_variant|MODIFIER|Bo9g181310.1_exon_7|GENE_Bo9g181310.1_exon_7 non_coding_transcript_variant|MODIFIER|gene:Bo9g181310|gene:Bo9g181310
chr9	53,519,324	SNP	T/T	C/C	22	T/T	17	T/C	35,39	T/C	8,85	0.914	0.527	0.387	synonymous_variant|LOW|Bo9g181310.1_exon_7|GENE_Bo9g181310.1_exon_7 upstream_gene_variant|MODIFIER|Bo9g181300.1_exon_9|GENE_Bo9g181300.1_exon_9 downstream_gene_variant|MODIFIER|gene:Bo9g181300|gene:Bo9g181300 non_coding_transcript_variant|MODIFIER|gene:Bo9g181310|gene:Bo9g181310
chr9	53,520,173	SNP	A/A	G/G	11	A/A	10	A/G	29,4	A/G	6,17	0.7391	0.1212	0.6179	upstream_gene_variant|MODIFIER|Bo9g181310.1_exon_7|GENE_Bo9g181310.1_exon_7 downstream_gene_variant|MODIFIER|gene:Bo9g181310|gene:Bo9g181310 intergenic_region|MODIFIER|Bo9g181310.1_exon_7-Bo9g181320.1_exon_1|GENE_Bo9g181310.1_exon_7-GENE_Bo9g181320.1_exon_1
chr9	53,520,198	SNP	A/A	G/G	11	A/A	10	A/G	31,4	A/G	5,13	0.7222	0.1143	0.6079	upstream_gene_variant|MODIFIER|Bo9g181310.1_exon_7|GENE_Bo9g181310.1_exon_7 downstream_gene_variant|MODIFIER|gene:Bo9g181310|gene:Bo9g181310 intergenic_region|MODIFIER|Bo9g181310.1_exon_7-Bo9g181320.1_exon_1|GENE_Bo9g181310.1_exon_7-GENE_Bo9g181320.1_exon_1
chr9	53,523,140	SNP	C/C	T/T	11	C/C	11	C/C	35	C/T	11,10	0.4762	0	0.4762	upstream_gene_variant|MODIFIER|Bo9g181310.1_exon_7|GENE_Bo9g181310.1_exon_7 downstream_gene_variant|MODIFIER|gene:Bo9g181310|gene:Bo9g181310 intergenic_region|MODIFIER|Bo9g181310.1_exon_7-Bo9g181320.1_exon_1|GENE_Bo9g181310.1_exon_7-GENE_Bo9g181320.1_exon_1
chr9	53,523,176	SNP	C/C	T/T	10	C/C	13	C/C	28	C/T	10,9	0.4737	0	0.4737	upstream_gene_variant|MODIFIER|Bo9g181310.1_exon_7|GENE_Bo9g181310.1_exon_7 downstream_gene_variant|MODIFIER|gene:Bo9g181310|gene:Bo9g181310 intergenic_region|MODIFIER|Bo9g181310.1_exon_7-Bo9g181320.1_exon_1|GENE_Bo9g181310.1_exon_7-GENE_Bo9g181320.1_exon_1
chr9	53,523,387	SNP	T/T	C/C	10	T/T	17	T/T	39	T/C	9,13	0.5909	0	0.5909	upstream_gene_variant|MODIFIER|Bo9g181310.1_exon_7|GENE_Bo9g181310.1_exon_7 downstream_gene_variant|MODIFIER|gene:Bo9g181310|gene:Bo9g181310 intergenic_region|MODIFIER|Bo9g181310.1_exon_7-Bo9g181320.1_exon_1|GENE_Bo9g181310.1_exon_7-GENE_Bo9g181320.1_exon_1
chr9	53,523,394	SNP	G/G	T/T	10	G/G	18	G/G	43	G/T	10,17	0.6296	0	0.6296	upstream_gene_variant|MODIFIER|Bo9g181310.1_exon_7|GENE_Bo9g181310.1_exon_7 downstream_gene_variant|MODIFIER|gene:Bo9g181310|gene:Bo9g181310 intergenic_region|MODIFIER|Bo9g181310.1_exon_7-Bo9g181320.1_exon_1|GENE_Bo9g181310.1_exon_7-GENE_Bo9g181320.1_exon_1
chr9	53,523,701	SNP	C/C	T/T	12	C/C	10	C/C	39	C/T	5,9	0.6429	0	0.6429	upstream_gene_variant|MODIFIER|Bo9g181310.1_exon_7|GENE_Bo9g181310.1_exon_7 downstream_gene_variant|MODIFIER|gene:Bo9g181310|gene:Bo9g181310 intergenic_region|MODIFIER|Bo9g181310.1_exon_7-Bo9g181320.1_exon_1|GENE_Bo9g181310.1_exon_7-GENE_Bo9g181320.1_exon_1
chr9	53,528,221	SNP	T/T	T/T	10	C/C	11	C/C	32	T/C	12,7	0.6316	0	0.6316	upstream_gene_variant|MODIFIER|gene:Bo9g181320|gene:Bo9g181320 upstream_gene_variant|MODIFIER|Bo9g181320.1_exon_1|GENE_Bo9g181320.1_exon_1 intergenic_region|MODIFIER|Bo9g181310.1_exon_7-Bo9g181320.1_exon_1|GENE_Bo9g181310.1_exon_7-GENE_Bo9g181320.1_exon_1
chr9	53,528,292	SNP	A/A	G/G	11	A/A	10	A/G	30,3	A/G	11,16	0.5926	0.0909	0.5017	upstream_gene_variant|MODIFIER|gene:Bo9g181320|gene:Bo9g181320 upstream_gene_variant|MODIFIER|Bo9g181320.1_exon_1|GENE_Bo9g181320.1_exon_1 intergenic_region|MODIFIER|Bo9g181310.1_exon_7-Bo9g181320.1_exon_1|GENE_Bo9g181310.1_exon_7-GENE_Bo9g181320.1_exon_1
chr9	53,529,934	SNP	T/T	C/C	12	T/T	11	T/T	37	T/C	11,27	0.7105	0	0.7105	upstream_gene_variant|MODIFIER|gene:Bo9g181320|gene:Bo9g181320 upstream_gene_variant|MODIFIER|Bo9g181320.1_exon_1|GENE_Bo9g181320.1_exon_1 upstream_gene_variant|MODIFIER|gene:Bo9g181330|gene:Bo9g181330 downstream_gene_variant|MODIFIER|Bo9g181330.1_exon_1|GENE_Bo9g181330.1_exon_1 intergenic_region|MODIFIER|Bo9g181310.1_exon_7-Bo9g181320.1_exon_1|GENE_Bo9g181310.1_exon_7-GENE_Bo9g181320.1_exon_1
chr9	53,529,939	SNP	A/A	C/C	10	A/A	11	A/A	33	A/C	11,30	0.7317	0	0.7317	upstream_gene_variant|MODIFIER|gene:Bo9g181320|gene:Bo9g181320 upstream_gene_variant|MODIFIER|Bo9g181320.1_exon_1|GENE_Bo9g181320.1_exon_1 upstream_gene_variant|MODIFIER|gene:Bo9g181330|gene:Bo9g181330 downstream_gene_variant|MODIFIER|Bo9g181330.1_exon_1|GENE_Bo9g181330.1_exon_1 intergenic_region|MODIFIER|Bo9g181310.1_exon_7-Bo9g181320.1_exon_1|GENE_Bo9g181310.1_exon_7-GENE_Bo9g181320.1_exon_1
chr9	53,529,955	SNP	G/G	C/C	11	G/G	10	G/G	38	G/C	16,29	0.6444	0	0.6444	upstream_gene_variant|MODIFIER|gene:Bo9g181320|gene:Bo9g181320 upstream_gene_variant|MODIFIER|Bo9g181320.1_exon_1|GENE_Bo9g181320.1_exon_1 upstream_gene_variant|MODIFIER|gene:Bo9g181330|gene:Bo9g181330 downstream_gene_variant|MODIFIER|Bo9g181330.1_exon_1|GENE_Bo9g181330.1_exon_1 intergenic_region|MODIFIER|Bo9g181310.1_exon_7-Bo9g181320.1_exon_1|GENE_Bo9g181310.1_exon_7-GENE_Bo9g181320.1_exon_1
chr9	53,530,139	SNP	A/A	T/T	11	A/A	12	A/A	38	A/T	13,28	0.6829	0	0.6829	upstream_gene_variant|MODIFIER|gene:Bo9g181320|gene:Bo9g181320 upstream_gene_variant|MODIFIER|Bo9g181320.1_exon_1|GENE_Bo9g181320.1_exon_1 upstream_gene_variant|MODIFIER|gene:Bo9g181330|gene:Bo9g181330 downstream_gene_variant|MODIFIER|Bo9g181330.1_exon_1|GENE_Bo9g181330.1_exon_1 intergenic_region|MODIFIER|Bo9g181310.1_exon_7-Bo9g181320.1_exon_1|GENE_Bo9g181310.1_exon_7-GENE_Bo9g181320.1_exon_1
chr9	53,530,183	SNP	A/A	T/T	12	A/A	13	A/A	36	A/T	16,30	0.6522	0	0.6522	upstream_gene_variant|MODIFIER|gene:Bo9g181320|gene:Bo9g181320 upstream_gene_variant|MODIFIER|Bo9g181320.1_exon_1|GENE_Bo9g181320.1_exon_1 upstream_gene_variant|MODIFIER|gene:Bo9g181330|gene:Bo9g181330 downstream_gene_variant|MODIFIER|Bo9g181330.1_exon_1|GENE_Bo9g181330.1_exon_1 intergenic_region|MODIFIER|Bo9g181310.1_exon_7-Bo9g181320.1_exon_1|GENE_Bo9g181310.1_exon_7-GENE_Bo9g181320.1_exon_1
chr9	53,530,216	SNP	G/G	C/C	12	G/G	10	G/G	35	G/C	16,34	0.68	0	0.68	upstream_gene_variant|MODIFIER|gene:Bo9g181320|gene:Bo9g181320 upstream_gene_variant|MODIFIER|Bo9g181320.1_exon_1|GENE_Bo9g181320.1_exon_1 upstream_gene_variant|MODIFIER|gene:Bo9g181330|gene:Bo9g181330 downstream_gene_variant|MODIFIER|Bo9g181330.1_exon_1|GENE_Bo9g181330.1_exon_1 intergenic_region|MODIFIER|Bo9g181310.1_exon_7-Bo9g181320.1_exon_1|GENE_Bo9g181310.1_exon_7-GENE_Bo9g181320.1_exon_1
chr9	53,530,222	SNP	G/G	A/A	11	G/G	10	G/G	33	G/A	15,34	0.6939	0	0.6939	upstream_gene_variant|MODIFIER|gene:Bo9g181320|gene:Bo9g181320 upstream_gene_variant|MODIFIER|Bo9g181320.1_exon_1|GENE_Bo9g181320.1_exon_1 upstream_gene_variant|MODIFIER|gene:Bo9g181330|gene:Bo9g181330 downstream_gene_variant|MODIFIER|Bo9g181330.1_exon_1|GENE_Bo9g181330.1_exon_1 intergenic_region|MODIFIER|Bo9g181310.1_exon_7-Bo9g181320.1_exon_1|GENE_Bo9g181310.1_exon_7-GENE_Bo9g181320.1_exon_1
chr9	53,530,345	SNP	A/A	G/G	10	A/A	11	A/A	23	A/G	14,27	0.6585	0	0.6585	upstream_gene_variant|MODIFIER|gene:Bo9g181320|gene:Bo9g181320 upstream_gene_variant|MODIFIER|Bo9g181320.1_exon_1|GENE_Bo9g181320.1_exon_1 upstream_gene_variant|MODIFIER|gene:Bo9g181330|gene:Bo9g181330 upstream_gene_variant|MODIFIER|gene:Bo9g181340|gene:Bo9g181340 downstream_gene_variant|MODIFIER|Bo9g181330.1_exon_1|GENE_Bo9g181330.1_exon_1 downstream_gene_variant|MODIFIER|Bo9g181340.1_exon_1|GEN…
chr9	53,530,387	SNP	T/T	C/C	11	T/T	13	T/T	29	T/C	15,18	0.5455	0	0.5455	upstream_gene_variant|MODIFIER|gene:Bo9g181320|gene:Bo9g181320 upstream_gene_variant|MODIFIER|Bo9g181320.1_exon_1|GENE_Bo9g181320.1_exon_1 upstream_gene_variant|MODIFIER|gene:Bo9g181330|gene:Bo9g181330 upstream_gene_variant|MODIFIER|gene:Bo9g181340|gene:Bo9g181340 downstream_gene_variant|MODIFIER|Bo9g181330.1_exon_1|GENE_Bo9g181330.1_exon_1 downstream_gene_variant|MODIFIER|Bo9g181340.1_exon_1|GEN…
chr9	53,530,427	SNP	G/G	C/C	12	G/G	11	G/C	28,6	G/C	16,20	0.5556	0.1765	0.3791	upstream_gene_variant|MODIFIER|gene:Bo9g181320|gene:Bo9g181320 upstream_gene_variant|MODIFIER|Bo9g181320.1_exon_1|GENE_Bo9g181320.1_exon_1 upstream_gene_variant|MODIFIER|gene:Bo9g181330|gene:Bo9g181330 upstream_gene_variant|MODIFIER|gene:Bo9g181340|gene:Bo9g181340 downstream_gene_variant|MODIFIER|Bo9g181330.1_exon_1|GENE_Bo9g181330.1_exon_1 downstream_gene_variant|MODIFIER|Bo9g181340.1_exon_1|GEN…
chr9	53,531,129	SNP	C/C	T/T	13	C/C	13	C/C	42	C/T	7,19	0.7308	0	0.7308	upstream_gene_variant|MODIFIER|gene:Bo9g181330|gene:Bo9g181330 upstream_gene_variant|MODIFIER|gene:Bo9g181340|gene:Bo9g181340 downstream_gene_variant|MODIFIER|Bo9g181330.1_exon_1|GENE_Bo9g181330.1_exon_1 downstream_gene_variant|MODIFIER|Bo9g181340.1_exon_1|GENE_Bo9g181340.1_exon_1 intron_variant|MODIFIER|Bo9g181320.1_exon_1|GENE_Bo9g181320.1_exon_1 non_coding_transcript_variant|MODIFIER|gene:Bo9g…
chr9	53,531,146	SNP	T/T	G/G	15	T/T	12	T/T	43	T/G	6,23	0.7931	0	0.7931	upstream_gene_variant|MODIFIER|gene:Bo9g181330|gene:Bo9g181330 upstream_gene_variant|MODIFIER|gene:Bo9g181340|gene:Bo9g181340 downstream_gene_variant|MODIFIER|Bo9g181330.1_exon_1|GENE_Bo9g181330.1_exon_1 downstream_gene_variant|MODIFIER|Bo9g181340.1_exon_1|GENE_Bo9g181340.1_exon_1 intron_variant|MODIFIER|Bo9g181320.1_exon_1|GENE_Bo9g181320.1_exon_1 non_coding_transcript_variant|MODIFIER|gene:Bo9g…
chr9	53,531,237	SNP	G/G	G/G	10	T/T	17	G/T	6,42	G/T	26,9	0.7429	0.125	0.6179	upstream_gene_variant|MODIFIER|gene:Bo9g181330|gene:Bo9g181330 upstream_gene_variant|MODIFIER|gene:Bo9g181340|gene:Bo9g181340 downstream_gene_variant|MODIFIER|Bo9g181330.1_exon_1|GENE_Bo9g181330.1_exon_1 downstream_gene_variant|MODIFIER|Bo9g181340.1_exon_1|GENE_Bo9g181340.1_exon_1 intron_variant|MODIFIER|Bo9g181320.1_exon_1|GENE_Bo9g181320.1_exon_1 non_coding_transcript_variant|MODIFIER|gene:Bo9g…
chr9	53,531,279	SNP	A/A	A/A	13	G/G	15	A/G	7,36	A/G	24,7	0.7742	0.1628	0.6114	upstream_gene_variant|MODIFIER|gene:Bo9g181330|gene:Bo9g181330 upstream_gene_variant|MODIFIER|gene:Bo9g181340|gene:Bo9g181340 downstream_gene_variant|MODIFIER|Bo9g181330.1_exon_1|GENE_Bo9g181330.1_exon_1 downstream_gene_variant|MODIFIER|Bo9g181340.1_exon_1|GENE_Bo9g181340.1_exon_1 intron_variant|MODIFIER|Bo9g181320.1_exon_1|GENE_Bo9g181320.1_exon_1 non_coding_transcript_variant|MODIFIER|gene:Bo9g…
chr9	53,532,212	SNP	T/T	A/A	11	T/T	10	T/T	34	T/A	10,33	0.7674	0	0.7674	upstream_gene_variant|MODIFIER|gene:Bo9g181330|gene:Bo9g181330 upstream_gene_variant|MODIFIER|gene:Bo9g181340|gene:Bo9g181340 downstream_gene_variant|MODIFIER|Bo9g181330.1_exon_1|GENE_Bo9g181330.1_exon_1 downstream_gene_variant|MODIFIER|Bo9g181340.1_exon_1|GENE_Bo9g181340.1_exon_1 intron_variant|MODIFIER|Bo9g181320.1_exon_1|GENE_Bo9g181320.1_exon_1 non_coding_transcript_variant|MODIFIER|gene:Bo9g…
chr9	53,533,048	SNP	A/A	C/C	14	A/A	11	A/A	45	A/C	12,22	0.6471	0	0.6471	synonymous_variant|LOW|Bo9g181320.1_exon_1|GENE_Bo9g181320.1_exon_1 upstream_gene_variant|MODIFIER|gene:Bo9g181330|gene:Bo9g181330 upstream_gene_variant|MODIFIER|gene:Bo9g181340|gene:Bo9g181340 downstream_gene_variant|MODIFIER|Bo9g181330.1_exon_1|GENE_Bo9g181330.1_exon_1 downstream_gene_variant|MODIFIER|Bo9g181340.1_exon_1|GENE_Bo9g181340.1_exon_1 non_coding_transcript_variant|MODIFIER|gene:Bo9g1…
chr9	53,533,077	SNP	G/G	A/A	13	G/G	11	G/G	48	G/A	14,23	0.6216	0	0.6216	synonymous_variant|LOW|Bo9g181320.1_exon_1|GENE_Bo9g181320.1_exon_1 upstream_gene_variant|MODIFIER|gene:Bo9g181330|gene:Bo9g181330 upstream_gene_variant|MODIFIER|gene:Bo9g181340|gene:Bo9g181340 downstream_gene_variant|MODIFIER|Bo9g181330.1_exon_1|GENE_Bo9g181330.1_exon_1 downstream_gene_variant|MODIFIER|Bo9g181340.1_exon_1|GENE_Bo9g181340.1_exon_1 non_coding_transcript_variant|MODIFIER|gene:Bo9g1…
chr9	53,533,086	SNP	A/A	G/G	15	A/A	10	A/A	47	A/G	15,23	0.6053	0	0.6053	synonymous_variant|LOW|Bo9g181320.1_exon_1|GENE_Bo9g181320.1_exon_1 upstream_gene_variant|MODIFIER|gene:Bo9g181330|gene:Bo9g181330 upstream_gene_variant|MODIFIER|gene:Bo9g181340|gene:Bo9g181340 downstream_gene_variant|MODIFIER|Bo9g181330.1_exon_1|GENE_Bo9g181330.1_exon_1 downstream_gene_variant|MODIFIER|Bo9g181340.1_exon_1|GENE_Bo9g181340.1_exon_1 non_coding_transcript_variant|MODIFIER|gene:Bo9g1…
chr9	53,533,212	SNP	T/T	G/G	16	T/T	12	T/T	45	T/G	9,33	0.7857	0	0.7857	upstream_gene_variant|MODIFIER|gene:Bo9g181330|gene:Bo9g181330 upstream_gene_variant|MODIFIER|gene:Bo9g181340|gene:Bo9g181340 downstream_gene_variant|MODIFIER|Bo9g181330.1_exon_1|GENE_Bo9g181330.1_exon_1 downstream_gene_variant|MODIFIER|Bo9g181340.1_exon_1|GENE_Bo9g181340.1_exon_1 intron_variant|MODIFIER|Bo9g181320.1_exon_1|GENE_Bo9g181320.1_exon_1 non_coding_transcript_variant|MODIFIER|gene:Bo9g…
chr9	53,533,463	SNP	A/A	C/C	12	A/A	12	A/C	22,3	A/C	11,35	0.7609	0.12	0.6409	upstream_gene_variant|MODIFIER|gene:Bo9g181330|gene:Bo9g181330 upstream_gene_variant|MODIFIER|gene:Bo9g181340|gene:Bo9g181340 downstream_gene_variant|MODIFIER|gene:Bo9g181320|gene:Bo9g181320 downstream_gene_variant|MODIFIER|Bo9g181320.1_exon_1|GENE_Bo9g181320.1_exon_1 downstream_gene_variant|MODIFIER|Bo9g181330.1_exon_1|GENE_Bo9g181330.1_exon_1 downstream_gene_variant|MODIFIER|Bo9g181340.1_exon_1…
chr9	53,533,479	SNP	T/T	A/A	14	T/T	13	T/A	22,3	T/A	13,35	0.7292	0.12	0.6092	upstream_gene_variant|MODIFIER|gene:Bo9g181330|gene:Bo9g181330 upstream_gene_variant|MODIFIER|gene:Bo9g181340|gene:Bo9g181340 downstream_gene_variant|MODIFIER|gene:Bo9g181320|gene:Bo9g181320 downstream_gene_variant|MODIFIER|Bo9g181320.1_exon_1|GENE_Bo9g181320.1_exon_1 downstream_gene_variant|MODIFIER|Bo9g181330.1_exon_1|GENE_Bo9g181330.1_exon_1 downstream_gene_variant|MODIFIER|Bo9g181340.1_exon_1…
chr9	53,533,598	SNP	A/A	G/G	13	A/A	13	A/A	28	A/G	13,30	0.6977	0	0.6977	upstream_gene_variant|MODIFIER|gene:Bo9g181330|gene:Bo9g181330 upstream_gene_variant|MODIFIER|gene:Bo9g181340|gene:Bo9g181340 downstream_gene_variant|MODIFIER|gene:Bo9g181320|gene:Bo9g181320 downstream_gene_variant|MODIFIER|Bo9g181320.1_exon_1|GENE_Bo9g181320.1_exon_1 downstream_gene_variant|MODIFIER|Bo9g181330.1_exon_1|GENE_Bo9g181330.1_exon_1 downstream_gene_variant|MODIFIER|Bo9g181340.1_exon_1…
chr9	53,533,619	SNP	A/A	G/G	10	A/A	12	A/A	36	A/G	12,32	0.7273	0	0.7273	upstream_gene_variant|MODIFIER|gene:Bo9g181330|gene:Bo9g181330 upstream_gene_variant|MODIFIER|gene:Bo9g181340|gene:Bo9g181340 downstream_gene_variant|MODIFIER|gene:Bo9g181320|gene:Bo9g181320 downstream_gene_variant|MODIFIER|Bo9g181320.1_exon_1|GENE_Bo9g181320.1_exon_1 downstream_gene_variant|MODIFIER|Bo9g181330.1_exon_1|GENE_Bo9g181330.1_exon_1 downstream_gene_variant|MODIFIER|Bo9g181340.1_exon_1…
chr9	53,533,757	SNP	C/C	A/A	14	C/C	10	C/C	34	C/A	10,27	0.7297	0	0.7297	missense_variant|MODERATE|Bo9g181330.1_exon_1|GENE_Bo9g181330.1_exon_1 upstream_gene_variant|MODIFIER|gene:Bo9g181340|gene:Bo9g181340 downstream_gene_variant|MODIFIER|gene:Bo9g181320|gene:Bo9g181320 downstream_gene_variant|MODIFIER|Bo9g181320.1_exon_1|GENE_Bo9g181320.1_exon_1 downstream_gene_variant|MODIFIER|Bo9g181340.1_exon_1|GENE_Bo9g181340.1_exon_1 intragenic_variant|MODIFIER|gene:Bo9g181330|…
chr9	53,533,759	SNP	C/C	T/T	14	C/C	10	C/C	34	C/T	10,27	0.7297	0	0.7297	missense_variant|MODERATE|Bo9g181330.1_exon_1|GENE_Bo9g181330.1_exon_1 upstream_gene_variant|MODIFIER|gene:Bo9g181340|gene:Bo9g181340 downstream_gene_variant|MODIFIER|gene:Bo9g181320|gene:Bo9g181320 downstream_gene_variant|MODIFIER|Bo9g181320.1_exon_1|GENE_Bo9g181320.1_exon_1 downstream_gene_variant|MODIFIER|Bo9g181340.1_exon_1|GENE_Bo9g181340.1_exon_1 intragenic_variant|MODIFIER|gene:Bo9g181330|…
chr9	53,533,772	SNP	A/A	G/G	13	A/A	12	A/A	36	A/G	10,25	0.7143	0	0.7143	synonymous_variant|LOW|Bo9g181330.1_exon_1|GENE_Bo9g181330.1_exon_1 upstream_gene_variant|MODIFIER|gene:Bo9g181340|gene:Bo9g181340 downstream_gene_variant|MODIFIER|gene:Bo9g181320|gene:Bo9g181320 downstream_gene_variant|MODIFIER|Bo9g181320.1_exon_1|GENE_Bo9g181320.1_exon_1 downstream_gene_variant|MODIFIER|Bo9g181340.1_exon_1|GENE_Bo9g181340.1_exon_1 intragenic_variant|MODIFIER|gene:Bo9g181330|Bo9…
chr9	53,533,779	SNP	T/T	C/C	13	T/T	12	T/T	34	T/C	8,26	0.7647	0	0.7647	synonymous_variant|LOW|Bo9g181330.1_exon_1|GENE_Bo9g181330.1_exon_1 upstream_gene_variant|MODIFIER|gene:Bo9g181340|gene:Bo9g181340 downstream_gene_variant|MODIFIER|gene:Bo9g181320|gene:Bo9g181320 downstream_gene_variant|MODIFIER|Bo9g181320.1_exon_1|GENE_Bo9g181320.1_exon_1 downstream_gene_variant|MODIFIER|Bo9g181340.1_exon_1|GENE_Bo9g181340.1_exon_1 intragenic_variant|MODIFIER|gene:Bo9g181330|Bo9…
chr9	53,533,833	SNP	G/G	A/A	12	G/G	15	G/G	34	G/A	8,26	0.7647	0	0.7647	synonymous_variant|LOW|Bo9g181330.1_exon_1|GENE_Bo9g181330.1_exon_1 upstream_gene_variant|MODIFIER|gene:Bo9g181340|gene:Bo9g181340 downstream_gene_variant|MODIFIER|gene:Bo9g181320|gene:Bo9g181320 downstream_gene_variant|MODIFIER|Bo9g181320.1_exon_1|GENE_Bo9g181320.1_exon_1 downstream_gene_variant|MODIFIER|Bo9g181340.1_exon_1|GENE_Bo9g181340.1_exon_1 intragenic_variant|MODIFIER|gene:Bo9g181330|Bo9…
chr9	53,533,839	SNP	A/A	T/T	12	A/A	15	A/A	33	A/T	8,26	0.7647	0	0.7647	synonymous_variant|LOW|Bo9g181330.1_exon_1|GENE_Bo9g181330.1_exon_1 upstream_gene_variant|MODIFIER|gene:Bo9g181340|gene:Bo9g181340 downstream_gene_variant|MODIFIER|gene:Bo9g181320|gene:Bo9g181320 downstream_gene_variant|MODIFIER|Bo9g181320.1_exon_1|GENE_Bo9g181320.1_exon_1 downstream_gene_variant|MODIFIER|Bo9g181340.1_exon_1|GENE_Bo9g181340.1_exon_1 intragenic_variant|MODIFIER|gene:Bo9g181330|Bo9…
chr9	53,533,875	SNP	A/A	C/C	10	A/A	14	A/C	33,3	A/C	3,28	0.9032	0.0833	0.8199	synonymous_variant|LOW|Bo9g181330.1_exon_1|GENE_Bo9g181330.1_exon_1 upstream_gene_variant|MODIFIER|gene:Bo9g181340|gene:Bo9g181340 downstream_gene_variant|MODIFIER|gene:Bo9g181320|gene:Bo9g181320 downstream_gene_variant|MODIFIER|Bo9g181320.1_exon_1|GENE_Bo9g181320.1_exon_1 downstream_gene_variant|MODIFIER|Bo9g181340.1_exon_1|GENE_Bo9g181340.1_exon_1 intragenic_variant|MODIFIER|gene:Bo9g181330|Bo9…
chr9	53,533,893	SNP	C/C	T/T	12	C/C	14	C/T	41,5	C/T	3,29	0.9063	0.1087	0.7976	synonymous_variant|LOW|Bo9g181330.1_exon_1|GENE_Bo9g181330.1_exon_1 upstream_gene_variant|MODIFIER|gene:Bo9g181340|gene:Bo9g181340 downstream_gene_variant|MODIFIER|gene:Bo9g181320|gene:Bo9g181320 downstream_gene_variant|MODIFIER|Bo9g181320.1_exon_1|GENE_Bo9g181320.1_exon_1 downstream_gene_variant|MODIFIER|Bo9g181340.1_exon_1|GENE_Bo9g181340.1_exon_1 intragenic_variant|MODIFIER|gene:Bo9g181330|Bo9…
chr9	53,533,902	SNP	C/C	A/A	12	C/C	14	C/A	38,5	C/A	3,29	0.9063	0.1163	0.79	synonymous_variant|LOW|Bo9g181330.1_exon_1|GENE_Bo9g181330.1_exon_1 upstream_gene_variant|MODIFIER|gene:Bo9g181340|gene:Bo9g181340 downstream_gene_variant|MODIFIER|gene:Bo9g181320|gene:Bo9g181320 downstream_gene_variant|MODIFIER|Bo9g181320.1_exon_1|GENE_Bo9g181320.1_exon_1 downstream_gene_variant|MODIFIER|Bo9g181340.1_exon_1|GENE_Bo9g181340.1_exon_1 intragenic_variant|MODIFIER|gene:Bo9g181330|Bo9…
chr9	53,533,923	SNP	T/T	C/C	11	T/T	12	T/C	32,5	C/C	29	1	0.1351	0.8649	missense_variant|MODERATE|Bo9g181330.1_exon_1|GENE_Bo9g181330.1_exon_1 upstream_gene_variant|MODIFIER|gene:Bo9g181340|gene:Bo9g181340 downstream_gene_variant|MODIFIER|gene:Bo9g181320|gene:Bo9g181320 downstream_gene_variant|MODIFIER|Bo9g181320.1_exon_1|GENE_Bo9g181320.1_exon_1 downstream_gene_variant|MODIFIER|Bo9g181340.1_exon_1|GENE_Bo9g181340.1_exon_1 intragenic_variant|MODIFIER|gene:Bo9g181330|…
chr9	53,533,926	SNP	T/T	C/C	10	T/T	12	T/C	34,5	C/C	28	1	0.1282	0.8718	synonymous_variant|LOW|Bo9g181330.1_exon_1|GENE_Bo9g181330.1_exon_1 upstream_gene_variant|MODIFIER|gene:Bo9g181340|gene:Bo9g181340 downstream_gene_variant|MODIFIER|gene:Bo9g181320|gene:Bo9g181320 downstream_gene_variant|MODIFIER|Bo9g181320.1_exon_1|GENE_Bo9g181320.1_exon_1 downstream_gene_variant|MODIFIER|Bo9g181340.1_exon_1|GENE_Bo9g181340.1_exon_1 intragenic_variant|MODIFIER|gene:Bo9g181330|Bo9…
chr9	53,533,931	SNP	C/C	C/C	10	T/T	13	C/T	6,34	C/C	28	1	0.15	0.85	missense_variant|MODERATE|Bo9g181330.1_exon_1|GENE_Bo9g181330.1_exon_1 upstream_gene_variant|MODIFIER|gene:Bo9g181340|gene:Bo9g181340 downstream_gene_variant|MODIFIER|gene:Bo9g181320|gene:Bo9g181320 downstream_gene_variant|MODIFIER|Bo9g181320.1_exon_1|GENE_Bo9g181320.1_exon_1 downstream_gene_variant|MODIFIER|Bo9g181340.1_exon_1|GENE_Bo9g181340.1_exon_1 intragenic_variant|MODIFIER|gene:Bo9g181330|…
chr9	53,533,932	SNP	T/T	A/A	10	T/T	13	T/A	33,6	A/A	28	1	0.1538	0.8462	synonymous_variant|LOW|Bo9g181330.1_exon_1|GENE_Bo9g181330.1_exon_1 upstream_gene_variant|MODIFIER|gene:Bo9g181340|gene:Bo9g181340 downstream_gene_variant|MODIFIER|gene:Bo9g181320|gene:Bo9g181320 downstream_gene_variant|MODIFIER|Bo9g181320.1_exon_1|GENE_Bo9g181320.1_exon_1 downstream_gene_variant|MODIFIER|Bo9g181340.1_exon_1|GENE_Bo9g181340.1_exon_1 intragenic_variant|MODIFIER|gene:Bo9g181330|Bo9…
chr9	53,533,935	SNP	G/G	A/A	10	G/G	14	G/A	32,6	A/A	29	1	0.1579	0.8421	synonymous_variant|LOW|Bo9g181330.1_exon_1|GENE_Bo9g181330.1_exon_1 upstream_gene_variant|MODIFIER|gene:Bo9g181340|gene:Bo9g181340 downstream_gene_variant|MODIFIER|gene:Bo9g181320|gene:Bo9g181320 downstream_gene_variant|MODIFIER|Bo9g181320.1_exon_1|GENE_Bo9g181320.1_exon_1 downstream_gene_variant|MODIFIER|Bo9g181340.1_exon_1|GENE_Bo9g181340.1_exon_1 intragenic_variant|MODIFIER|gene:Bo9g181330|Bo9…
chr9	53,533,946	SNP	G/G	T/T	11	G/G	10	G/T	31,6	T/T	29	1	0.1622	0.8378	synonymous_variant|LOW|Bo9g181330.1_exon_1|GENE_Bo9g181330.1_exon_1 upstream_gene_variant|MODIFIER|gene:Bo9g181340|gene:Bo9g181340 downstream_gene_variant|MODIFIER|gene:Bo9g181320|gene:Bo9g181320 downstream_gene_variant|MODIFIER|Bo9g181320.1_exon_1|GENE_Bo9g181320.1_exon_1 downstream_gene_variant|MODIFIER|Bo9g181340.1_exon_1|GENE_Bo9g181340.1_exon_1 intragenic_variant|MODIFIER|gene:Bo9g181330|Bo9…
chr9	53,533,995	SNP	A/A	G/G	11	A/A	11	A/G	33,7	A/G	7,30	0.8108	0.175	0.6358	synonymous_variant|LOW|Bo9g181330.1_exon_1|GENE_Bo9g181330.1_exon_1 upstream_gene_variant|MODIFIER|gene:Bo9g181340|gene:Bo9g181340 downstream_gene_variant|MODIFIER|gene:Bo9g181320|gene:Bo9g181320 downstream_gene_variant|MODIFIER|Bo9g181320.1_exon_1|GENE_Bo9g181320.1_exon_1 downstream_gene_variant|MODIFIER|Bo9g181340.1_exon_1|GENE_Bo9g181340.1_exon_1 intragenic_variant|MODIFIER|gene:Bo9g181330|Bo9…
chr9	53,534,001	SNP	G/G	A/A	11	G/G	12	G/A	33,7	G/A	7,29	0.8056	0.175	0.6306	synonymous_variant|LOW|Bo9g181330.1_exon_1|GENE_Bo9g181330.1_exon_1 upstream_gene_variant|MODIFIER|gene:Bo9g181340|gene:Bo9g181340 downstream_gene_variant|MODIFIER|gene:Bo9g181320|gene:Bo9g181320 downstream_gene_variant|MODIFIER|Bo9g181320.1_exon_1|GENE_Bo9g181320.1_exon_1 downstream_gene_variant|MODIFIER|Bo9g181340.1_exon_1|GENE_Bo9g181340.1_exon_1 intragenic_variant|MODIFIER|gene:Bo9g181330|Bo9…
chr9	53,534,052	SNP	G/G	T/T	10	G/G	10	G/T	30,6	G/T	7,31	0.8158	0.1667	0.6491	synonymous_variant|LOW|Bo9g181330.1_exon_1|GENE_Bo9g181330.1_exon_1 upstream_gene_variant|MODIFIER|gene:Bo9g181340|gene:Bo9g181340 downstream_gene_variant|MODIFIER|gene:Bo9g181320|gene:Bo9g181320 downstream_gene_variant|MODIFIER|Bo9g181320.1_exon_1|GENE_Bo9g181320.1_exon_1 downstream_gene_variant|MODIFIER|Bo9g181340.1_exon_1|GENE_Bo9g181340.1_exon_1 intragenic_variant|MODIFIER|gene:Bo9g181330|Bo9…
chr9	53,534,256	SNP	A/A	G/G	10	A/A	13	A/G	36,3	A/G	7,24	0.7742	0.0769	0.6973	synonymous_variant|LOW|Bo9g181330.1_exon_1|GENE_Bo9g181330.1_exon_1 upstream_gene_variant|MODIFIER|gene:Bo9g181340|gene:Bo9g181340 downstream_gene_variant|MODIFIER|gene:Bo9g181320|gene:Bo9g181320 downstream_gene_variant|MODIFIER|Bo9g181320.1_exon_1|GENE_Bo9g181320.1_exon_1 downstream_gene_variant|MODIFIER|Bo9g181340.1_exon_1|GENE_Bo9g181340.1_exon_1 intragenic_variant|MODIFIER|gene:Bo9g181330|Bo9…
chr9	53,534,272	SNP	T/T	C/C	11	T/T	12	T/C	33,3	T/C	7,20	0.7407	0.0833	0.6574	missense_variant|MODERATE|Bo9g181330.1_exon_1|GENE_Bo9g181330.1_exon_1 upstream_gene_variant|MODIFIER|gene:Bo9g181340|gene:Bo9g181340 downstream_gene_variant|MODIFIER|gene:Bo9g181320|gene:Bo9g181320 downstream_gene_variant|MODIFIER|Bo9g181320.1_exon_1|GENE_Bo9g181320.1_exon_1 downstream_gene_variant|MODIFIER|Bo9g181340.1_exon_1|GENE_Bo9g181340.1_exon_1 intragenic_variant|MODIFIER|gene:Bo9g181330|…
chr9	53,534,274	SNP	G/G	A/A	11	G/G	12	G/A	33,3	G/A	7,20	0.7407	0.0833	0.6574	synonymous_variant|LOW|Bo9g181330.1_exon_1|GENE_Bo9g181330.1_exon_1 upstream_gene_variant|MODIFIER|gene:Bo9g181340|gene:Bo9g181340 downstream_gene_variant|MODIFIER|gene:Bo9g181320|gene:Bo9g181320 downstream_gene_variant|MODIFIER|Bo9g181320.1_exon_1|GENE_Bo9g181320.1_exon_1 downstream_gene_variant|MODIFIER|Bo9g181340.1_exon_1|GENE_Bo9g181340.1_exon_1 intragenic_variant|MODIFIER|gene:Bo9g181330|Bo9…
chr9	53,534,289	SNP	T/T	C/C	13	T/T	12	T/C	32,3	T/C	7,20	0.7407	0.0857	0.655	synonymous_variant|LOW|Bo9g181330.1_exon_1|GENE_Bo9g181330.1_exon_1 upstream_gene_variant|MODIFIER|gene:Bo9g181340|gene:Bo9g181340 downstream_gene_variant|MODIFIER|gene:Bo9g181320|gene:Bo9g181320 downstream_gene_variant|MODIFIER|Bo9g181320.1_exon_1|GENE_Bo9g181320.1_exon_1 downstream_gene_variant|MODIFIER|Bo9g181340.1_exon_1|GENE_Bo9g181340.1_exon_1 intragenic_variant|MODIFIER|gene:Bo9g181330|Bo9…
chr9	53,534,298	SNP	A/A	T/T	13	A/A	12	A/T	30,3	A/T	7,16	0.6957	0.0909	0.6047	synonymous_variant|LOW|Bo9g181330.1_exon_1|GENE_Bo9g181330.1_exon_1 upstream_gene_variant|MODIFIER|gene:Bo9g181340|gene:Bo9g181340 downstream_gene_variant|MODIFIER|gene:Bo9g181320|gene:Bo9g181320 downstream_gene_variant|MODIFIER|Bo9g181320.1_exon_1|GENE_Bo9g181320.1_exon_1 downstream_gene_variant|MODIFIER|Bo9g181340.1_exon_1|GENE_Bo9g181340.1_exon_1 intragenic_variant|MODIFIER|gene:Bo9g181330|Bo9…
chr9	53,534,301	SNP	T/T	A/A	13	T/T	12	T/A	31,3	T/A	7,16	0.6957	0.0882	0.6074	synonymous_variant|LOW|Bo9g181330.1_exon_1|GENE_Bo9g181330.1_exon_1 upstream_gene_variant|MODIFIER|gene:Bo9g181340|gene:Bo9g181340 downstream_gene_variant|MODIFIER|gene:Bo9g181320|gene:Bo9g181320 downstream_gene_variant|MODIFIER|Bo9g181320.1_exon_1|GENE_Bo9g181320.1_exon_1 downstream_gene_variant|MODIFIER|Bo9g181340.1_exon_1|GENE_Bo9g181340.1_exon_1 intragenic_variant|MODIFIER|gene:Bo9g181330|Bo9…
chr9	53,534,306	SNP	T/T	G/G	13	T/T	12	T/G	35,4	T/G	7,17	0.7083	0.1026	0.6058	synonymous_variant|LOW|Bo9g181330.1_exon_1|GENE_Bo9g181330.1_exon_1 upstream_gene_variant|MODIFIER|gene:Bo9g181340|gene:Bo9g181340 downstream_gene_variant|MODIFIER|gene:Bo9g181320|gene:Bo9g181320 downstream_gene_variant|MODIFIER|Bo9g181320.1_exon_1|GENE_Bo9g181320.1_exon_1 downstream_gene_variant|MODIFIER|Bo9g181340.1_exon_1|GENE_Bo9g181340.1_exon_1 intragenic_variant|MODIFIER|gene:Bo9g181330|Bo9…
chr9	53,534,307	SNP	T/T	A/A	13	T/T	12	T/A	34,4	T/A	7,17	0.7083	0.1053	0.6031	synonymous_variant|LOW|Bo9g181330.1_exon_1|GENE_Bo9g181330.1_exon_1 upstream_gene_variant|MODIFIER|gene:Bo9g181340|gene:Bo9g181340 downstream_gene_variant|MODIFIER|gene:Bo9g181320|gene:Bo9g181320 downstream_gene_variant|MODIFIER|Bo9g181320.1_exon_1|GENE_Bo9g181320.1_exon_1 downstream_gene_variant|MODIFIER|Bo9g181340.1_exon_1|GENE_Bo9g181340.1_exon_1 intragenic_variant|MODIFIER|gene:Bo9g181330|Bo9…
chr9	53,534,344	SNP	T/T	C/C	17	T/T	13	T/T	36	T/C	5,25	0.8333	0	0.8333	missense_variant|MODERATE|Bo9g181330.1_exon_1|GENE_Bo9g181330.1_exon_1 upstream_gene_variant|MODIFIER|gene:Bo9g181340|gene:Bo9g181340 downstream_gene_variant|MODIFIER|gene:Bo9g181320|gene:Bo9g181320 downstream_gene_variant|MODIFIER|Bo9g181320.1_exon_1|GENE_Bo9g181320.1_exon_1 downstream_gene_variant|MODIFIER|Bo9g181340.1_exon_1|GENE_Bo9g181340.1_exon_1 intragenic_variant|MODIFIER|gene:Bo9g181330|…
chr9	53,534,436	SNP	A/A	C/C	13	A/A	16	A/C	30,5	A/C	5,33	0.8684	0.1429	0.7256	synonymous_variant|LOW|Bo9g181330.1_exon_1|GENE_Bo9g181330.1_exon_1 upstream_gene_variant|MODIFIER|gene:Bo9g181340|gene:Bo9g181340 downstream_gene_variant|MODIFIER|gene:Bo9g181320|gene:Bo9g181320 downstream_gene_variant|MODIFIER|Bo9g181320.1_exon_1|GENE_Bo9g181320.1_exon_1 downstream_gene_variant|MODIFIER|Bo9g181340.1_exon_1|GENE_Bo9g181340.1_exon_1 intragenic_variant|MODIFIER|gene:Bo9g181330|Bo9…
chr9	53,534,454	SNP	T/T	G/G	14	T/T	18	T/G	30,4	T/G	6,32	0.8421	0.1176	0.7245	missense_variant|MODERATE|Bo9g181330.1_exon_1|GENE_Bo9g181330.1_exon_1 upstream_gene_variant|MODIFIER|gene:Bo9g181340|gene:Bo9g181340 downstream_gene_variant|MODIFIER|gene:Bo9g181320|gene:Bo9g181320 downstream_gene_variant|MODIFIER|Bo9g181320.1_exon_1|GENE_Bo9g181320.1_exon_1 downstream_gene_variant|MODIFIER|Bo9g181340.1_exon_1|GENE_Bo9g181340.1_exon_1 intragenic_variant|MODIFIER|gene:Bo9g181330|…
chr9	53,534,469	SNP	G/G	G/G	14	A/A	18	G/A	6,28	G/A	30,7	0.8108	0.1765	0.6343	synonymous_variant|LOW|Bo9g181330.1_exon_1|GENE_Bo9g181330.1_exon_1 upstream_gene_variant|MODIFIER|gene:Bo9g181340|gene:Bo9g181340 downstream_gene_variant|MODIFIER|gene:Bo9g181320|gene:Bo9g181320 downstream_gene_variant|MODIFIER|Bo9g181320.1_exon_1|GENE_Bo9g181320.1_exon_1 downstream_gene_variant|MODIFIER|Bo9g181340.1_exon_1|GENE_Bo9g181340.1_exon_1 intragenic_variant|MODIFIER|gene:Bo9g181330|Bo9…
chr9	53,534,498	SNP	T/T	C/C	15	T/T	18	T/C	29,5	T/C	12,22	0.6471	0.1471	0.5	missense_variant|MODERATE|Bo9g181330.1_exon_1|GENE_Bo9g181330.1_exon_1 upstream_gene_variant|MODIFIER|gene:Bo9g181340|gene:Bo9g181340 downstream_gene_variant|MODIFIER|gene:Bo9g181320|gene:Bo9g181320 downstream_gene_variant|MODIFIER|Bo9g181320.1_exon_1|GENE_Bo9g181320.1_exon_1 downstream_gene_variant|MODIFIER|Bo9g181340.1_exon_1|GENE_Bo9g181340.1_exon_1 intragenic_variant|MODIFIER|gene:Bo9g181330|…
chr9	53,534,503	SNP	G/G	A/A	14	G/G	17	G/A	30,5	G/A	11,20	0.6452	0.1429	0.5023	missense_variant|MODERATE|Bo9g181330.1_exon_1|GENE_Bo9g181330.1_exon_1 upstream_gene_variant|MODIFIER|gene:Bo9g181340|gene:Bo9g181340 downstream_gene_variant|MODIFIER|gene:Bo9g181320|gene:Bo9g181320 downstream_gene_variant|MODIFIER|Bo9g181320.1_exon_1|GENE_Bo9g181320.1_exon_1 downstream_gene_variant|MODIFIER|Bo9g181340.1_exon_1|GENE_Bo9g181340.1_exon_1 intragenic_variant|MODIFIER|gene:Bo9g181330|…
chr9	53,534,505	SNP	A/A	G/G	14	A/A	17	A/G	30,5	A/G	11,21	0.6563	0.1429	0.5134	synonymous_variant|LOW|Bo9g181330.1_exon_1|GENE_Bo9g181330.1_exon_1 upstream_gene_variant|MODIFIER|gene:Bo9g181340|gene:Bo9g181340 downstream_gene_variant|MODIFIER|gene:Bo9g181320|gene:Bo9g181320 downstream_gene_variant|MODIFIER|Bo9g181320.1_exon_1|GENE_Bo9g181320.1_exon_1 downstream_gene_variant|MODIFIER|Bo9g181340.1_exon_1|GENE_Bo9g181340.1_exon_1 intragenic_variant|MODIFIER|gene:Bo9g181330|Bo9…
chr9	53,534,577	SNP	C/C	T/T	12	C/C	16	C/T	34,3	C/T	10,27	0.7297	0.0811	0.6486	synonymous_variant|LOW|Bo9g181330.1_exon_1|GENE_Bo9g181330.1_exon_1 upstream_gene_variant|MODIFIER|gene:Bo9g181340|gene:Bo9g181340 downstream_gene_variant|MODIFIER|gene:Bo9g181320|gene:Bo9g181320 downstream_gene_variant|MODIFIER|Bo9g181320.1_exon_1|GENE_Bo9g181320.1_exon_1 downstream_gene_variant|MODIFIER|Bo9g181340.1_exon_1|GENE_Bo9g181340.1_exon_1 intragenic_variant|MODIFIER|gene:Bo9g181330|Bo9…
chr9	53,534,858	SNP	T/T	T/T	12	C/C	10	T/C	3,33	T/T	26	1	0.0833	0.9167	upstream_gene_variant|MODIFIER|Bo9g181330.1_exon_1|GENE_Bo9g181330.1_exon_1 upstream_gene_variant|MODIFIER|gene:Bo9g181340|gene:Bo9g181340 downstream_gene_variant|MODIFIER|gene:Bo9g181320|gene:Bo9g181320 downstream_gene_variant|MODIFIER|Bo9g181320.1_exon_1|GENE_Bo9g181320.1_exon_1 downstream_gene_variant|MODIFIER|gene:Bo9g181330|gene:Bo9g181330 downstream_gene_variant|MODIFIER|Bo9g181340.1_exon_1…
chr9	53,535,235	SNP	G/G	A/A	12	G/G	11	G/A	22,2	G/A	15,29	0.6591	0.0833	0.5758	upstream_gene_variant|MODIFIER|Bo9g181330.1_exon_1|GENE_Bo9g181330.1_exon_1 upstream_gene_variant|MODIFIER|gene:Bo9g181340|gene:Bo9g181340 downstream_gene_variant|MODIFIER|gene:Bo9g181320|gene:Bo9g181320 downstream_gene_variant|MODIFIER|Bo9g181320.1_exon_1|GENE_Bo9g181320.1_exon_1 downstream_gene_variant|MODIFIER|gene:Bo9g181330|gene:Bo9g181330 downstream_gene_variant|MODIFIER|Bo9g181340.1_exon_1…
chr9	53,535,598	SNP	T/T	T/T	14	C/C	14	T/C	6,38	T/C	32,12	0.7273	0.1364	0.5909	missense_variant|MODERATE|Bo9g181340.1_exon_1|GENE_Bo9g181340.1_exon_1 upstream_gene_variant|MODIFIER|Bo9g181330.1_exon_1|GENE_Bo9g181330.1_exon_1 downstream_gene_variant|MODIFIER|gene:Bo9g181320|gene:Bo9g181320 downstream_gene_variant|MODIFIER|Bo9g181320.1_exon_1|GENE_Bo9g181320.1_exon_1 downstream_gene_variant|MODIFIER|gene:Bo9g181330|gene:Bo9g181330 intragenic_variant|MODIFIER|gene:Bo9g181340|…
chr9	53,535,602	SNP	C/C	T/T	14	A/A	14	T/A	6,38	T/A	34,10	0.7727	0.1364	0.6364	missense_variant|MODERATE|Bo9g181340.1_exon_1|GENE_Bo9g181340.1_exon_1 missense_variant|MODERATE|Bo9g181340.1_exon_1|GENE_Bo9g181340.1_exon_1 upstream_gene_variant|MODIFIER|Bo9g181330.1_exon_1|GENE_Bo9g181330.1_exon_1 upstream_gene_variant|MODIFIER|Bo9g181330.1_exon_1|GENE_Bo9g181330.1_exon_1 downstream_gene_variant|MODIFIER|gene:Bo9g181320|gene:Bo9g181320 downstream_gene_variant|MODIFIER|gene:Bo…
chr9	53,535,684	SNP	T/T	G/G	14	T/T	14	T/G	46,4	T/G	10,28	0.7368	0.08	0.6568	synonymous_variant|LOW|Bo9g181340.1_exon_1|GENE_Bo9g181340.1_exon_1 upstream_gene_variant|MODIFIER|Bo9g181330.1_exon_1|GENE_Bo9g181330.1_exon_1 downstream_gene_variant|MODIFIER|gene:Bo9g181320|gene:Bo9g181320 downstream_gene_variant|MODIFIER|Bo9g181320.1_exon_1|GENE_Bo9g181320.1_exon_1 downstream_gene_variant|MODIFIER|gene:Bo9g181330|gene:Bo9g181330 intragenic_variant|MODIFIER|gene:Bo9g181340|Bo9…
chr9	53,535,690	SNP	A/A	G/G	16	A/A	16	A/A	49	A/G	10,28	0.7368	0	0.7368	synonymous_variant|LOW|Bo9g181340.1_exon_1|GENE_Bo9g181340.1_exon_1 upstream_gene_variant|MODIFIER|Bo9g181330.1_exon_1|GENE_Bo9g181330.1_exon_1 downstream_gene_variant|MODIFIER|gene:Bo9g181320|gene:Bo9g181320 downstream_gene_variant|MODIFIER|Bo9g181320.1_exon_1|GENE_Bo9g181320.1_exon_1 downstream_gene_variant|MODIFIER|gene:Bo9g181330|gene:Bo9g181330 intragenic_variant|MODIFIER|gene:Bo9g181340|Bo9…
chr9	53,535,879	SNP	G/G	A/A	15	G/G	11	G/A	36,6	G/A	14,27	0.6585	0.1429	0.5157	synonymous_variant|LOW|Bo9g181340.1_exon_1|GENE_Bo9g181340.1_exon_1 upstream_gene_variant|MODIFIER|Bo9g181330.1_exon_1|GENE_Bo9g181330.1_exon_1 downstream_gene_variant|MODIFIER|gene:Bo9g181320|gene:Bo9g181320 downstream_gene_variant|MODIFIER|Bo9g181320.1_exon_1|GENE_Bo9g181320.1_exon_1 downstream_gene_variant|MODIFIER|gene:Bo9g181330|gene:Bo9g181330 intragenic_variant|MODIFIER|gene:Bo9g181340|Bo9…
chr9	53,535,886	SNP	T/T	C/C	16	G/G	11	C/G	6,39	C/G	31,14	0.6889	0.1333	0.5556	missense_variant|MODERATE|Bo9g181340.1_exon_1|GENE_Bo9g181340.1_exon_1 missense_variant|MODERATE|Bo9g181340.1_exon_1|GENE_Bo9g181340.1_exon_1 upstream_gene_variant|MODIFIER|Bo9g181330.1_exon_1|GENE_Bo9g181330.1_exon_1 upstream_gene_variant|MODIFIER|Bo9g181330.1_exon_1|GENE_Bo9g181330.1_exon_1 downstream_gene_variant|MODIFIER|gene:Bo9g181320|gene:Bo9g181320 downstream_gene_variant|MODIFIER|gene:Bo…
chr9	53,535,891	SNP	T/T	T/T	16	C/C	13	T/C	6,37	T/C	27,14	0.6585	0.1395	0.519	synonymous_variant|LOW|Bo9g181340.1_exon_1|GENE_Bo9g181340.1_exon_1 upstream_gene_variant|MODIFIER|Bo9g181330.1_exon_1|GENE_Bo9g181330.1_exon_1 downstream_gene_variant|MODIFIER|gene:Bo9g181320|gene:Bo9g181320 downstream_gene_variant|MODIFIER|Bo9g181320.1_exon_1|GENE_Bo9g181320.1_exon_1 downstream_gene_variant|MODIFIER|gene:Bo9g181330|gene:Bo9g181330 intragenic_variant|MODIFIER|gene:Bo9g181340|Bo9…
chr9	53,535,897	SNP	G/G	G/G	17	T/T	13	G/T	6,36	G/T	28,14	0.6667	0.1429	0.5238	synonymous_variant|LOW|Bo9g181340.1_exon_1|GENE_Bo9g181340.1_exon_1 upstream_gene_variant|MODIFIER|Bo9g181330.1_exon_1|GENE_Bo9g181330.1_exon_1 downstream_gene_variant|MODIFIER|gene:Bo9g181320|gene:Bo9g181320 downstream_gene_variant|MODIFIER|Bo9g181320.1_exon_1|GENE_Bo9g181320.1_exon_1 downstream_gene_variant|MODIFIER|gene:Bo9g181330|gene:Bo9g181330 intragenic_variant|MODIFIER|gene:Bo9g181340|Bo9…
chr9	53,535,921	SNP	C/C	A/A	19	C/C	16	C/A	37,4	C/A	16,31	0.6596	0.0976	0.562	synonymous_variant|LOW|Bo9g181340.1_exon_1|GENE_Bo9g181340.1_exon_1 upstream_gene_variant|MODIFIER|Bo9g181330.1_exon_1|GENE_Bo9g181330.1_exon_1 downstream_gene_variant|MODIFIER|gene:Bo9g181320|gene:Bo9g181320 downstream_gene_variant|MODIFIER|Bo9g181320.1_exon_1|GENE_Bo9g181320.1_exon_1 downstream_gene_variant|MODIFIER|gene:Bo9g181330|gene:Bo9g181330 intragenic_variant|MODIFIER|gene:Bo9g181340|Bo9…
chr9	53,535,953	SNP	T/T	T/T	17	C/C	11	T/C	5,45	T/C	29,13	0.6905	0.1	0.5905	missense_variant|MODERATE|Bo9g181340.1_exon_1|GENE_Bo9g181340.1_exon_1 upstream_gene_variant|MODIFIER|Bo9g181330.1_exon_1|GENE_Bo9g181330.1_exon_1 downstream_gene_variant|MODIFIER|gene:Bo9g181320|gene:Bo9g181320 downstream_gene_variant|MODIFIER|Bo9g181320.1_exon_1|GENE_Bo9g181320.1_exon_1 downstream_gene_variant|MODIFIER|gene:Bo9g181330|gene:Bo9g181330 intragenic_variant|MODIFIER|gene:Bo9g181340|…
chr9	53,535,960	SNP	G/G	G/G	18	C/C	10	G/C	5,46	G/C	34,15	0.6939	0.098	0.5958	synonymous_variant|LOW|Bo9g181340.1_exon_1|GENE_Bo9g181340.1_exon_1 upstream_gene_variant|MODIFIER|Bo9g181330.1_exon_1|GENE_Bo9g181330.1_exon_1 downstream_gene_variant|MODIFIER|gene:Bo9g181320|gene:Bo9g181320 downstream_gene_variant|MODIFIER|Bo9g181320.1_exon_1|GENE_Bo9g181320.1_exon_1 downstream_gene_variant|MODIFIER|gene:Bo9g181330|gene:Bo9g181330 intragenic_variant|MODIFIER|gene:Bo9g181340|Bo9…
chr9	53,535,996	SNP	A/A	T/T	12	A/A	11	A/A	44	A/T	16,35	0.6863	0	0.6863	synonymous_variant|LOW|Bo9g181340.1_exon_1|GENE_Bo9g181340.1_exon_1 upstream_gene_variant|MODIFIER|Bo9g181330.1_exon_1|GENE_Bo9g181330.1_exon_1 downstream_gene_variant|MODIFIER|gene:Bo9g181320|gene:Bo9g181320 downstream_gene_variant|MODIFIER|Bo9g181320.1_exon_1|GENE_Bo9g181320.1_exon_1 downstream_gene_variant|MODIFIER|gene:Bo9g181330|gene:Bo9g181330 intragenic_variant|MODIFIER|gene:Bo9g181340|Bo9…
chr9	53,536,197	SNP	A/A	A/A	16	T/T	16	T/T	45	A/T	26,12	0.6842	0	0.6842	synonymous_variant|LOW|Bo9g181340.1_exon_1|GENE_Bo9g181340.1_exon_1 upstream_gene_variant|MODIFIER|Bo9g181330.1_exon_1|GENE_Bo9g181330.1_exon_1 downstream_gene_variant|MODIFIER|gene:Bo9g181320|gene:Bo9g181320 downstream_gene_variant|MODIFIER|Bo9g181320.1_exon_1|GENE_Bo9g181320.1_exon_1 downstream_gene_variant|MODIFIER|gene:Bo9g181330|gene:Bo9g181330 intragenic_variant|MODIFIER|gene:Bo9g181340|Bo9…
chr9	53,536,203	SNP	T/T	T/T	18	C/C	17	C/C	46	T/C	29,10	0.7436	0	0.7436	synonymous_variant|LOW|Bo9g181340.1_exon_1|GENE_Bo9g181340.1_exon_1 upstream_gene_variant|MODIFIER|Bo9g181330.1_exon_1|GENE_Bo9g181330.1_exon_1 downstream_gene_variant|MODIFIER|gene:Bo9g181320|gene:Bo9g181320 downstream_gene_variant|MODIFIER|Bo9g181320.1_exon_1|GENE_Bo9g181320.1_exon_1 downstream_gene_variant|MODIFIER|gene:Bo9g181330|gene:Bo9g181330 intragenic_variant|MODIFIER|gene:Bo9g181340|Bo9…
chr9	53,536,247	SNP	C/C	C/C	15	T/T	14	T/T	44	C/T	29,8	0.7838	0	0.7838	missense_variant|MODERATE|Bo9g181340.1_exon_1|GENE_Bo9g181340.1_exon_1 upstream_gene_variant|MODIFIER|Bo9g181330.1_exon_1|GENE_Bo9g181330.1_exon_1 downstream_gene_variant|MODIFIER|gene:Bo9g181320|gene:Bo9g181320 downstream_gene_variant|MODIFIER|Bo9g181320.1_exon_1|GENE_Bo9g181320.1_exon_1 downstream_gene_variant|MODIFIER|gene:Bo9g181330|gene:Bo9g181330 intragenic_variant|MODIFIER|gene:Bo9g181340|…
chr9	53,536,314	SNP	A/A	C/C	16	A/A	15	A/A	30	A/C	8,30	0.7895	0	0.7895	synonymous_variant|LOW|Bo9g181340.1_exon_1|GENE_Bo9g181340.1_exon_1 upstream_gene_variant|MODIFIER|Bo9g181330.1_exon_1|GENE_Bo9g181330.1_exon_1 downstream_gene_variant|MODIFIER|gene:Bo9g181320|gene:Bo9g181320 downstream_gene_variant|MODIFIER|Bo9g181320.1_exon_1|GENE_Bo9g181320.1_exon_1 downstream_gene_variant|MODIFIER|gene:Bo9g181330|gene:Bo9g181330 intragenic_variant|MODIFIER|gene:Bo9g181340|Bo9…
chr9	53,536,493	SNP	C/C	T/T	10	C/C	17	C/T	28,3	C/T	12,22	0.6471	0.0968	0.5503	upstream_gene_variant|MODIFIER|Bo9g181330.1_exon_1|GENE_Bo9g181330.1_exon_1 upstream_gene_variant|MODIFIER|Bo9g181340.1_exon_1|GENE_Bo9g181340.1_exon_1 downstream_gene_variant|MODIFIER|gene:Bo9g181320|gene:Bo9g181320 downstream_gene_variant|MODIFIER|Bo9g181320.1_exon_1|GENE_Bo9g181320.1_exon_1 downstream_gene_variant|MODIFIER|gene:Bo9g181330|gene:Bo9g181330 downstream_gene_variant|MODIFIER|gene:B…
chr9	53,536,527	SNP	A/A	C/C	12	A/A	17	A/C	27,3	A/C	13,21	0.6176	0.1	0.5176	upstream_gene_variant|MODIFIER|Bo9g181330.1_exon_1|GENE_Bo9g181330.1_exon_1 upstream_gene_variant|MODIFIER|Bo9g181340.1_exon_1|GENE_Bo9g181340.1_exon_1 downstream_gene_variant|MODIFIER|gene:Bo9g181320|gene:Bo9g181320 downstream_gene_variant|MODIFIER|Bo9g181320.1_exon_1|GENE_Bo9g181320.1_exon_1 downstream_gene_variant|MODIFIER|gene:Bo9g181330|gene:Bo9g181330 downstream_gene_variant|MODIFIER|gene:B…
chr9	53,537,161	SNP	T/T	C/C	17	T/T	18	T/T	39	T/C	7,55	0.8871	0	0.8871	upstream_gene_variant|MODIFIER|Bo9g181330.1_exon_1|GENE_Bo9g181330.1_exon_1 upstream_gene_variant|MODIFIER|Bo9g181340.1_exon_1|GENE_Bo9g181340.1_exon_1 downstream_gene_variant|MODIFIER|gene:Bo9g181320|gene:Bo9g181320 downstream_gene_variant|MODIFIER|Bo9g181320.1_exon_1|GENE_Bo9g181320.1_exon_1 downstream_gene_variant|MODIFIER|gene:Bo9g181330|gene:Bo9g181330 downstream_gene_variant|MODIFIER|gene:B…
chr9	53,537,356	SNP	C/C	T/T	14	C/C	12	C/C	31	C/T	6,30	0.8333	0	0.8333	upstream_gene_variant|MODIFIER|Bo9g181330.1_exon_1|GENE_Bo9g181330.1_exon_1 upstream_gene_variant|MODIFIER|Bo9g181340.1_exon_1|GENE_Bo9g181340.1_exon_1 downstream_gene_variant|MODIFIER|gene:Bo9g181320|gene:Bo9g181320 downstream_gene_variant|MODIFIER|Bo9g181320.1_exon_1|GENE_Bo9g181320.1_exon_1 downstream_gene_variant|MODIFIER|gene:Bo9g181330|gene:Bo9g181330 downstream_gene_variant|MODIFIER|gene:B…
chr9	53,537,441	SNP	C/C	T/T	13	C/C	14	C/C	34	C/T	11,27	0.7105	0	0.7105	upstream_gene_variant|MODIFIER|Bo9g181330.1_exon_1|GENE_Bo9g181330.1_exon_1 upstream_gene_variant|MODIFIER|Bo9g181340.1_exon_1|GENE_Bo9g181340.1_exon_1 downstream_gene_variant|MODIFIER|gene:Bo9g181320|gene:Bo9g181320 downstream_gene_variant|MODIFIER|Bo9g181320.1_exon_1|GENE_Bo9g181320.1_exon_1 downstream_gene_variant|MODIFIER|gene:Bo9g181330|gene:Bo9g181330 downstream_gene_variant|MODIFIER|gene:B…
chr9	53,537,506	SNP	C/C	A/A	10	C/C	12	C/C	33	C/A	12,28	0.7	0	0.7	upstream_gene_variant|MODIFIER|Bo9g181330.1_exon_1|GENE_Bo9g181330.1_exon_1 upstream_gene_variant|MODIFIER|Bo9g181340.1_exon_1|GENE_Bo9g181340.1_exon_1 downstream_gene_variant|MODIFIER|gene:Bo9g181320|gene:Bo9g181320 downstream_gene_variant|MODIFIER|Bo9g181320.1_exon_1|GENE_Bo9g181320.1_exon_1 downstream_gene_variant|MODIFIER|gene:Bo9g181330|gene:Bo9g181330 downstream_gene_variant|MODIFIER|gene:B…
chr9	53,537,625	SNP	A/A	T/T	10	A/A	11	A/A	32	A/T	8,35	0.814	0	0.814	upstream_gene_variant|MODIFIER|Bo9g181330.1_exon_1|GENE_Bo9g181330.1_exon_1 upstream_gene_variant|MODIFIER|Bo9g181340.1_exon_1|GENE_Bo9g181340.1_exon_1 upstream_gene_variant|MODIFIER|gene:Bo9g181350|gene:Bo9g181350 downstream_gene_variant|MODIFIER|gene:Bo9g181320|gene:Bo9g181320 downstream_gene_variant|MODIFIER|Bo9g181320.1_exon_1|GENE_Bo9g181320.1_exon_1 downstream_gene_variant|MODIFIER|gene:Bo9…
chr9	53,537,808	SNP	C/C	T/T	10	C/C	11	C/C	43	C/T	8,33	0.8049	0	0.8049	upstream_gene_variant|MODIFIER|Bo9g181330.1_exon_1|GENE_Bo9g181330.1_exon_1 upstream_gene_variant|MODIFIER|Bo9g181340.1_exon_1|GENE_Bo9g181340.1_exon_1 upstream_gene_variant|MODIFIER|gene:Bo9g181350|gene:Bo9g181350 downstream_gene_variant|MODIFIER|gene:Bo9g181320|gene:Bo9g181320 downstream_gene_variant|MODIFIER|Bo9g181320.1_exon_1|GENE_Bo9g181320.1_exon_1 downstream_gene_variant|MODIFIER|gene:Bo9…
chr9	53,538,207	SNP	A/A	G/G	16	A/A	12	A/A	39	A/G	20,30	0.6	0	0.6	upstream_gene_variant|MODIFIER|Bo9g181330.1_exon_1|GENE_Bo9g181330.1_exon_1 upstream_gene_variant|MODIFIER|Bo9g181340.1_exon_1|GENE_Bo9g181340.1_exon_1 upstream_gene_variant|MODIFIER|gene:Bo9g181350|gene:Bo9g181350 downstream_gene_variant|MODIFIER|gene:Bo9g181320|gene:Bo9g181320 downstream_gene_variant|MODIFIER|Bo9g181320.1_exon_1|GENE_Bo9g181320.1_exon_1 downstream_gene_variant|MODIFIER|gene:Bo9…
chr9	53,538,441	SNP	A/A	T/T	11	A/A	14	A/A	39	A/T	7,39	0.8478	0	0.8478	upstream_gene_variant|MODIFIER|Bo9g181330.1_exon_1|GENE_Bo9g181330.1_exon_1 upstream_gene_variant|MODIFIER|Bo9g181340.1_exon_1|GENE_Bo9g181340.1_exon_1 upstream_gene_variant|MODIFIER|gene:Bo9g181350|gene:Bo9g181350 downstream_gene_variant|MODIFIER|gene:Bo9g181330|gene:Bo9g181330 downstream_gene_variant|MODIFIER|gene:Bo9g181340|gene:Bo9g181340 downstream_gene_variant|MODIFIER|Bo9g181350.1_exon_5|G…
chr9	53,538,577	SNP	G/G	A/A	10	G/G	15	G/G	33	G/A	11,37	0.7708	0	0.7708	upstream_gene_variant|MODIFIER|Bo9g181330.1_exon_1|GENE_Bo9g181330.1_exon_1 upstream_gene_variant|MODIFIER|Bo9g181340.1_exon_1|GENE_Bo9g181340.1_exon_1 upstream_gene_variant|MODIFIER|gene:Bo9g181350|gene:Bo9g181350 downstream_gene_variant|MODIFIER|gene:Bo9g181330|gene:Bo9g181330 downstream_gene_variant|MODIFIER|gene:Bo9g181340|gene:Bo9g181340 downstream_gene_variant|MODIFIER|Bo9g181350.1_exon_5|G…
chr9	53,538,582	SNP	C/C	T/T	10	C/C	14	C/C	33	C/T	11,35	0.7609	0	0.7609	upstream_gene_variant|MODIFIER|Bo9g181330.1_exon_1|GENE_Bo9g181330.1_exon_1 upstream_gene_variant|MODIFIER|Bo9g181340.1_exon_1|GENE_Bo9g181340.1_exon_1 upstream_gene_variant|MODIFIER|gene:Bo9g181350|gene:Bo9g181350 downstream_gene_variant|MODIFIER|gene:Bo9g181330|gene:Bo9g181330 downstream_gene_variant|MODIFIER|gene:Bo9g181340|gene:Bo9g181340 downstream_gene_variant|MODIFIER|Bo9g181350.1_exon_5|G…
chr9	53,539,952	SNP	T/T	C/C	10	T/T	11	T/T	25	T/C	10,12	0.5455	0	0.5455	upstream_gene_variant|MODIFIER|Bo9g181340.1_exon_1|GENE_Bo9g181340.1_exon_1 upstream_gene_variant|MODIFIER|gene:Bo9g181350|gene:Bo9g181350 downstream_gene_variant|MODIFIER|gene:Bo9g181340|gene:Bo9g181340 downstream_gene_variant|MODIFIER|Bo9g181350.1_exon_5|GENE_Bo9g181350.1_exon_5 intergenic_region|MODIFIER|gene:Bo9g181340-gene:Bo9g181350|Bo9g181340-Bo9g181350
chr9	53,542,778	SNP	A/A	A/A	13	T/T	16	A/T	3,34	A/T	20,7	0.7407	0.0811	0.6597	upstream_gene_variant|MODIFIER|gene:Bo9g181360|gene:Bo9g181360 upstream_gene_variant|MODIFIER|Bo9g181360.1_exon_1|GENE_Bo9g181360.1_exon_1 upstream_gene_variant|MODIFIER|gene:Bo9g181370|gene:Bo9g181370 downstream_gene_variant|MODIFIER|Bo9g181370.1_exon_1|GENE_Bo9g181370.1_exon_1 intron_variant|MODIFIER|Bo9g181350.1_exon_5|GENE_Bo9g181350.1_exon_5 intragenic_variant|MODIFIER|gene:Bo9g181350|Bo9g18…
chr9	53,542,802	SNP	T/T	T/T	14	C/C	19	C/C	32	T/C	21,11	0.6563	0	0.6563	splice_region_variant&intron_variant|LOW|Bo9g181350.1_exon_5|GENE_Bo9g181350.1_exon_5 upstream_gene_variant|MODIFIER|gene:Bo9g181360|gene:Bo9g181360 upstream_gene_variant|MODIFIER|Bo9g181360.1_exon_1|GENE_Bo9g181360.1_exon_1 upstream_gene_variant|MODIFIER|gene:Bo9g181370|gene:Bo9g181370 downstream_gene_variant|MODIFIER|Bo9g181370.1_exon_1|GENE_Bo9g181370.1_exon_1 intragenic_variant|MODIFIER|gene:…
chr9	53,542,859	SNP	A/A	G/G	17	A/A	16	A/A	30	A/G	11,15	0.5769	0	0.5769	upstream_gene_variant|MODIFIER|gene:Bo9g181360|gene:Bo9g181360 upstream_gene_variant|MODIFIER|Bo9g181360.1_exon_1|GENE_Bo9g181360.1_exon_1 upstream_gene_variant|MODIFIER|gene:Bo9g181370|gene:Bo9g181370 downstream_gene_variant|MODIFIER|Bo9g181370.1_exon_1|GENE_Bo9g181370.1_exon_1 intron_variant|MODIFIER|Bo9g181350.1_exon_5|GENE_Bo9g181350.1_exon_5 intragenic_variant|MODIFIER|gene:Bo9g181350|Bo9g18…
chr9	53,542,863	SNP	A/A	G/G	17	A/A	16	A/A	29	A/G	11,15	0.5769	0	0.5769	upstream_gene_variant|MODIFIER|gene:Bo9g181360|gene:Bo9g181360 upstream_gene_variant|MODIFIER|Bo9g181360.1_exon_1|GENE_Bo9g181360.1_exon_1 upstream_gene_variant|MODIFIER|gene:Bo9g181370|gene:Bo9g181370 downstream_gene_variant|MODIFIER|Bo9g181370.1_exon_1|GENE_Bo9g181370.1_exon_1 intron_variant|MODIFIER|Bo9g181350.1_exon_5|GENE_Bo9g181350.1_exon_5 intragenic_variant|MODIFIER|gene:Bo9g181350|Bo9g18…
chr9	53,542,883	SNP	C/C	A/A	18	C/C	17	C/C	30	C/A	10,20	0.6667	0	0.6667	upstream_gene_variant|MODIFIER|gene:Bo9g181360|gene:Bo9g181360 upstream_gene_variant|MODIFIER|Bo9g181360.1_exon_1|GENE_Bo9g181360.1_exon_1 upstream_gene_variant|MODIFIER|gene:Bo9g181370|gene:Bo9g181370 downstream_gene_variant|MODIFIER|Bo9g181370.1_exon_1|GENE_Bo9g181370.1_exon_1 intron_variant|MODIFIER|Bo9g181350.1_exon_5|GENE_Bo9g181350.1_exon_5 intragenic_variant|MODIFIER|gene:Bo9g181350|Bo9g18…
chr9	53,542,980	SNP	A/A	C/C	16	A/A	16	A/A	31	A/C	6,25	0.8065	0	0.8065	synonymous_variant|LOW|Bo9g181350.1_exon_5|GENE_Bo9g181350.1_exon_5 upstream_gene_variant|MODIFIER|gene:Bo9g181360|gene:Bo9g181360 upstream_gene_variant|MODIFIER|Bo9g181360.1_exon_1|GENE_Bo9g181360.1_exon_1 upstream_gene_variant|MODIFIER|gene:Bo9g181370|gene:Bo9g181370 downstream_gene_variant|MODIFIER|Bo9g181370.1_exon_1|GENE_Bo9g181370.1_exon_1 intragenic_variant|MODIFIER|gene:Bo9g181350|Bo9g181…
chr9	53,543,010	SNP	A/A	A/A	16	G/G	19	A/G	3,31	A/G	23,7	0.7667	0.0882	0.6784	synonymous_variant|LOW|Bo9g181350.1_exon_5|GENE_Bo9g181350.1_exon_5 upstream_gene_variant|MODIFIER|gene:Bo9g181360|gene:Bo9g181360 upstream_gene_variant|MODIFIER|Bo9g181360.1_exon_1|GENE_Bo9g181360.1_exon_1 upstream_gene_variant|MODIFIER|gene:Bo9g181370|gene:Bo9g181370 downstream_gene_variant|MODIFIER|Bo9g181370.1_exon_1|GENE_Bo9g181370.1_exon_1 intragenic_variant|MODIFIER|gene:Bo9g181350|Bo9g181…
chr9	53,543,619	SNP	G/G	A/A	15	G/G	10	G/G	37	G/A	11,32	0.7442	0	0.7442	synonymous_variant|LOW|Bo9g181350.1_exon_5|GENE_Bo9g181350.1_exon_5 upstream_gene_variant|MODIFIER|gene:Bo9g181360|gene:Bo9g181360 upstream_gene_variant|MODIFIER|Bo9g181360.1_exon_1|GENE_Bo9g181360.1_exon_1 upstream_gene_variant|MODIFIER|gene:Bo9g181370|gene:Bo9g181370 downstream_gene_variant|MODIFIER|Bo9g181370.1_exon_1|GENE_Bo9g181370.1_exon_1 intragenic_variant|MODIFIER|gene:Bo9g181350|Bo9g181…
chr9	53,543,927	SNP	C/C	C/C	16	T/T	12	T/T	40	C/T	32,6	0.8421	0	0.8421	missense_variant|MODERATE|Bo9g181350.1_exon_5|GENE_Bo9g181350.1_exon_5 upstream_gene_variant|MODIFIER|gene:Bo9g181360|gene:Bo9g181360 upstream_gene_variant|MODIFIER|Bo9g181360.1_exon_1|GENE_Bo9g181360.1_exon_1 upstream_gene_variant|MODIFIER|gene:Bo9g181370|gene:Bo9g181370 downstream_gene_variant|MODIFIER|Bo9g181370.1_exon_1|GENE_Bo9g181370.1_exon_1 intragenic_variant|MODIFIER|gene:Bo9g181350|Bo9g…
chr9	53,543,930	SNP	C/C	C/C	16	A/A	12	A/A	41	C/A	30,7	0.8108	0	0.8108	missense_variant|MODERATE|Bo9g181350.1_exon_5|GENE_Bo9g181350.1_exon_5 upstream_gene_variant|MODIFIER|gene:Bo9g181360|gene:Bo9g181360 upstream_gene_variant|MODIFIER|Bo9g181360.1_exon_1|GENE_Bo9g181360.1_exon_1 upstream_gene_variant|MODIFIER|gene:Bo9g181370|gene:Bo9g181370 downstream_gene_variant|MODIFIER|Bo9g181370.1_exon_1|GENE_Bo9g181370.1_exon_1 intragenic_variant|MODIFIER|gene:Bo9g181350|Bo9g…
chr9	53,543,970	SNP	T/T	C/C	13	G/G	11	G/G	34	C/G	24,9	0.7273	0	0.7273	synonymous_variant|LOW|Bo9g181350.1_exon_5|GENE_Bo9g181350.1_exon_5 synonymous_variant|LOW|Bo9g181350.1_exon_5|GENE_Bo9g181350.1_exon_5 upstream_gene_variant|MODIFIER|gene:Bo9g181360|gene:Bo9g181360 upstream_gene_variant|MODIFIER|gene:Bo9g181360|gene:Bo9g181360 upstream_gene_variant|MODIFIER|Bo9g181360.1_exon_1|GENE_Bo9g181360.1_exon_1 upstream_gene_variant|MODIFIER|Bo9g181360.1_exon_1|GENE_Bo9g1…
chr9	53,544,700	SNP	C/C	T/T	14	C/C	13	C/T	25,4	C/T	3,28	0.9032	0.1379	0.7653	upstream_gene_variant|MODIFIER|Bo9g181350.1_exon_5|GENE_Bo9g181350.1_exon_5 upstream_gene_variant|MODIFIER|gene:Bo9g181360|gene:Bo9g181360 upstream_gene_variant|MODIFIER|Bo9g181360.1_exon_1|GENE_Bo9g181360.1_exon_1 upstream_gene_variant|MODIFIER|gene:Bo9g181370|gene:Bo9g181370 downstream_gene_variant|MODIFIER|gene:Bo9g181350|gene:Bo9g181350 downstream_gene_variant|MODIFIER|Bo9g181370.1_exon_1|GEN…
chr9	53,544,731	SNP	A/A	C/C	14	A/A	15	A/C	26,4	A/C	3,24	0.8889	0.1333	0.7556	upstream_gene_variant|MODIFIER|Bo9g181350.1_exon_5|GENE_Bo9g181350.1_exon_5 upstream_gene_variant|MODIFIER|gene:Bo9g181360|gene:Bo9g181360 upstream_gene_variant|MODIFIER|Bo9g181360.1_exon_1|GENE_Bo9g181360.1_exon_1 upstream_gene_variant|MODIFIER|gene:Bo9g181370|gene:Bo9g181370 downstream_gene_variant|MODIFIER|gene:Bo9g181350|gene:Bo9g181350 downstream_gene_variant|MODIFIER|Bo9g181370.1_exon_1|GEN…
chr9	53,544,759	SNP	G/G	C/C	13	G/G	15	G/C	29,4	G/C	5,25	0.8333	0.1212	0.7121	upstream_gene_variant|MODIFIER|Bo9g181350.1_exon_5|GENE_Bo9g181350.1_exon_5 upstream_gene_variant|MODIFIER|gene:Bo9g181360|gene:Bo9g181360 upstream_gene_variant|MODIFIER|Bo9g181360.1_exon_1|GENE_Bo9g181360.1_exon_1 upstream_gene_variant|MODIFIER|gene:Bo9g181370|gene:Bo9g181370 downstream_gene_variant|MODIFIER|gene:Bo9g181350|gene:Bo9g181350 downstream_gene_variant|MODIFIER|Bo9g181370.1_exon_1|GEN…
chr9	53,544,936	SNP	G/G	A/A	10	G/G	14	G/G	33	G/A	8,18	0.6923	0	0.6923	upstream_gene_variant|MODIFIER|Bo9g181350.1_exon_5|GENE_Bo9g181350.1_exon_5 upstream_gene_variant|MODIFIER|gene:Bo9g181360|gene:Bo9g181360 upstream_gene_variant|MODIFIER|Bo9g181360.1_exon_1|GENE_Bo9g181360.1_exon_1 upstream_gene_variant|MODIFIER|gene:Bo9g181370|gene:Bo9g181370 upstream_gene_variant|MODIFIER|gene:Bo9g181380|gene:Bo9g181380 downstream_gene_variant|MODIFIER|gene:Bo9g181350|gene:Bo9g…
chr9	53,544,963	SNP	T/T	T/T	10	A/A	10	A/A	29	T/A	19,6	0.76	0	0.76	upstream_gene_variant|MODIFIER|Bo9g181350.1_exon_5|GENE_Bo9g181350.1_exon_5 upstream_gene_variant|MODIFIER|gene:Bo9g181360|gene:Bo9g181360 upstream_gene_variant|MODIFIER|Bo9g181360.1_exon_1|GENE_Bo9g181360.1_exon_1 upstream_gene_variant|MODIFIER|gene:Bo9g181370|gene:Bo9g181370 upstream_gene_variant|MODIFIER|gene:Bo9g181380|gene:Bo9g181380 downstream_gene_variant|MODIFIER|gene:Bo9g181350|gene:Bo9g…
chr9	53,545,105	SNP	A/A	C/C	10	A/A	14	A/A	37	A/C	5,30	0.8571	0	0.8571	upstream_gene_variant|MODIFIER|Bo9g181350.1_exon_5|GENE_Bo9g181350.1_exon_5 upstream_gene_variant|MODIFIER|gene:Bo9g181360|gene:Bo9g181360 upstream_gene_variant|MODIFIER|Bo9g181360.1_exon_1|GENE_Bo9g181360.1_exon_1 upstream_gene_variant|MODIFIER|gene:Bo9g181370|gene:Bo9g181370 upstream_gene_variant|MODIFIER|gene:Bo9g181380|gene:Bo9g181380 downstream_gene_variant|MODIFIER|gene:Bo9g181350|gene:Bo9g…
chr9	53,545,362	SNP	T/T	C/C	10	T/T	15	T/C	37,5	T/C	9,14	0.6087	0.119	0.4896	synonymous_variant|LOW|Bo9g181360.1_exon_1|GENE_Bo9g181360.1_exon_1 upstream_gene_variant|MODIFIER|Bo9g181350.1_exon_5|GENE_Bo9g181350.1_exon_5 upstream_gene_variant|MODIFIER|gene:Bo9g181370|gene:Bo9g181370 upstream_gene_variant|MODIFIER|gene:Bo9g181380|gene:Bo9g181380 downstream_gene_variant|MODIFIER|gene:Bo9g181350|gene:Bo9g181350 downstream_gene_variant|MODIFIER|Bo9g181370.1_exon_1|GENE_Bo9g18…
chr9	53,545,364	SNP	A/A	C/C	10	A/A	15	A/C	37,5	A/C	9,14	0.6087	0.119	0.4896	missense_variant|MODERATE|Bo9g181360.1_exon_1|GENE_Bo9g181360.1_exon_1 upstream_gene_variant|MODIFIER|Bo9g181350.1_exon_5|GENE_Bo9g181350.1_exon_5 upstream_gene_variant|MODIFIER|gene:Bo9g181370|gene:Bo9g181370 upstream_gene_variant|MODIFIER|gene:Bo9g181380|gene:Bo9g181380 downstream_gene_variant|MODIFIER|gene:Bo9g181350|gene:Bo9g181350 downstream_gene_variant|MODIFIER|Bo9g181370.1_exon_1|GENE_Bo9…
chr9	53,545,593	SNP	C/C	C/C	10	T/T	16	T/T	49	C/T	24,9	0.7273	0	0.7273	synonymous_variant|LOW|Bo9g181360.1_exon_1|GENE_Bo9g181360.1_exon_1 upstream_gene_variant|MODIFIER|Bo9g181350.1_exon_5|GENE_Bo9g181350.1_exon_5 upstream_gene_variant|MODIFIER|gene:Bo9g181370|gene:Bo9g181370 upstream_gene_variant|MODIFIER|gene:Bo9g181380|gene:Bo9g181380 downstream_gene_variant|MODIFIER|gene:Bo9g181350|gene:Bo9g181350 downstream_gene_variant|MODIFIER|Bo9g181370.1_exon_1|GENE_Bo9g18…
chr9	53,545,752	SNP	C/C	T/T	16	C/C	19	C/C	42	C/T	13,29	0.6905	0	0.6905	synonymous_variant|LOW|Bo9g181360.1_exon_1|GENE_Bo9g181360.1_exon_1 upstream_gene_variant|MODIFIER|Bo9g181350.1_exon_5|GENE_Bo9g181350.1_exon_5 upstream_gene_variant|MODIFIER|gene:Bo9g181370|gene:Bo9g181370 upstream_gene_variant|MODIFIER|gene:Bo9g181380|gene:Bo9g181380 downstream_gene_variant|MODIFIER|gene:Bo9g181350|gene:Bo9g181350 downstream_gene_variant|MODIFIER|Bo9g181370.1_exon_1|GENE_Bo9g18…
chr9	53,545,773	SNP	C/C	T/T	16	C/C	16	C/C	44	C/T	15,26	0.6341	0	0.6341	synonymous_variant|LOW|Bo9g181360.1_exon_1|GENE_Bo9g181360.1_exon_1 upstream_gene_variant|MODIFIER|Bo9g181350.1_exon_5|GENE_Bo9g181350.1_exon_5 upstream_gene_variant|MODIFIER|gene:Bo9g181370|gene:Bo9g181370 upstream_gene_variant|MODIFIER|gene:Bo9g181380|gene:Bo9g181380 downstream_gene_variant|MODIFIER|gene:Bo9g181350|gene:Bo9g181350 downstream_gene_variant|MODIFIER|Bo9g181370.1_exon_1|GENE_Bo9g18…
chr9	53,545,830	SNP	C/C	T/T	13	C/C	13	C/C	45	C/T	15,35	0.7	0	0.7	synonymous_variant|LOW|Bo9g181360.1_exon_1|GENE_Bo9g181360.1_exon_1 upstream_gene_variant|MODIFIER|Bo9g181350.1_exon_5|GENE_Bo9g181350.1_exon_5 upstream_gene_variant|MODIFIER|gene:Bo9g181370|gene:Bo9g181370 upstream_gene_variant|MODIFIER|gene:Bo9g181380|gene:Bo9g181380 downstream_gene_variant|MODIFIER|gene:Bo9g181350|gene:Bo9g181350 downstream_gene_variant|MODIFIER|Bo9g181370.1_exon_1|GENE_Bo9g18…
chr9	53,545,869	SNP	C/C	C/C	10	A/A	13	C/A	4,32	C/A	34,15	0.6939	0.1111	0.5828	synonymous_variant|LOW|Bo9g181360.1_exon_1|GENE_Bo9g181360.1_exon_1 upstream_gene_variant|MODIFIER|Bo9g181350.1_exon_5|GENE_Bo9g181350.1_exon_5 upstream_gene_variant|MODIFIER|gene:Bo9g181370|gene:Bo9g181370 upstream_gene_variant|MODIFIER|gene:Bo9g181380|gene:Bo9g181380 downstream_gene_variant|MODIFIER|gene:Bo9g181350|gene:Bo9g181350 downstream_gene_variant|MODIFIER|Bo9g181370.1_exon_1|GENE_Bo9g18…
chr9	53,545,884	SNP	T/T	T/T	11	C/C	12	T/C	4,30	T/C	35,13	0.7292	0.1176	0.6115	synonymous_variant|LOW|Bo9g181360.1_exon_1|GENE_Bo9g181360.1_exon_1 upstream_gene_variant|MODIFIER|Bo9g181350.1_exon_5|GENE_Bo9g181350.1_exon_5 upstream_gene_variant|MODIFIER|gene:Bo9g181370|gene:Bo9g181370 upstream_gene_variant|MODIFIER|gene:Bo9g181380|gene:Bo9g181380 downstream_gene_variant|MODIFIER|gene:Bo9g181350|gene:Bo9g181350 downstream_gene_variant|MODIFIER|Bo9g181370.1_exon_1|GENE_Bo9g18…
chr9	53,545,908	SNP	T/T	C/C	10	T/T	10	T/C	24,3	T/C	10,34	0.7727	0.1111	0.6616	synonymous_variant|LOW|Bo9g181360.1_exon_1|GENE_Bo9g181360.1_exon_1 upstream_gene_variant|MODIFIER|Bo9g181350.1_exon_5|GENE_Bo9g181350.1_exon_5 upstream_gene_variant|MODIFIER|gene:Bo9g181370|gene:Bo9g181370 upstream_gene_variant|MODIFIER|gene:Bo9g181380|gene:Bo9g181380 downstream_gene_variant|MODIFIER|gene:Bo9g181350|gene:Bo9g181350 downstream_gene_variant|MODIFIER|Bo9g181370.1_exon_1|GENE_Bo9g18…
chr9	53,546,494	SNP	T/T	T/T	10	A/A	12	A/A	24	T/A	41,7	0.8542	0	0.8542	upstream_gene_variant|MODIFIER|Bo9g181350.1_exon_5|GENE_Bo9g181350.1_exon_5 upstream_gene_variant|MODIFIER|gene:Bo9g181370|gene:Bo9g181370 upstream_gene_variant|MODIFIER|gene:Bo9g181380|gene:Bo9g181380 downstream_gene_variant|MODIFIER|gene:Bo9g181350|gene:Bo9g181350 downstream_gene_variant|MODIFIER|Bo9g181370.1_exon_1|GENE_Bo9g181370.1_exon_1 downstream_gene_variant|MODIFIER|Bo9g181380.1_exon_31|…
chr9	53,546,751	SNP	G/G	G/G	14	C/C	12	C/C	41	G/C	31,14	0.6889	0	0.6889	synonymous_variant|LOW|Bo9g181360.1_exon_1|GENE_Bo9g181360.1_exon_1 upstream_gene_variant|MODIFIER|Bo9g181350.1_exon_5|GENE_Bo9g181350.1_exon_5 upstream_gene_variant|MODIFIER|gene:Bo9g181370|gene:Bo9g181370 upstream_gene_variant|MODIFIER|gene:Bo9g181380|gene:Bo9g181380 downstream_gene_variant|MODIFIER|gene:Bo9g181350|gene:Bo9g181350 downstream_gene_variant|MODIFIER|Bo9g181370.1_exon_1|GENE_Bo9g18…
chr9	53,546,799	SNP	T/T	T/T	15	C/C	11	C/C	40	T/C	29,8	0.7838	0	0.7838	synonymous_variant|LOW|Bo9g181360.1_exon_1|GENE_Bo9g181360.1_exon_1 upstream_gene_variant|MODIFIER|Bo9g181350.1_exon_5|GENE_Bo9g181350.1_exon_5 upstream_gene_variant|MODIFIER|gene:Bo9g181370|gene:Bo9g181370 upstream_gene_variant|MODIFIER|gene:Bo9g181380|gene:Bo9g181380 downstream_gene_variant|MODIFIER|gene:Bo9g181350|gene:Bo9g181350 downstream_gene_variant|MODIFIER|Bo9g181370.1_exon_1|GENE_Bo9g18…
chr9	53,546,889	SNP	C/C	G/G	13	C/C	11	C/C	42	C/G	6,30	0.8333	0	0.8333	upstream_gene_variant|MODIFIER|Bo9g181350.1_exon_5|GENE_Bo9g181350.1_exon_5 upstream_gene_variant|MODIFIER|gene:Bo9g181370|gene:Bo9g181370 upstream_gene_variant|MODIFIER|gene:Bo9g181380|gene:Bo9g181380 downstream_gene_variant|MODIFIER|gene:Bo9g181350|gene:Bo9g181350 downstream_gene_variant|MODIFIER|Bo9g181370.1_exon_1|GENE_Bo9g181370.1_exon_1 downstream_gene_variant|MODIFIER|Bo9g181380.1_exon_31|…
chr9	53,546,923	SNP	G/G	T/T	13	G/G	11	G/G	39	G/T	12,26	0.6842	0	0.6842	upstream_gene_variant|MODIFIER|Bo9g181350.1_exon_5|GENE_Bo9g181350.1_exon_5 upstream_gene_variant|MODIFIER|gene:Bo9g181370|gene:Bo9g181370 upstream_gene_variant|MODIFIER|gene:Bo9g181380|gene:Bo9g181380 downstream_gene_variant|MODIFIER|gene:Bo9g181350|gene:Bo9g181350 downstream_gene_variant|MODIFIER|Bo9g181370.1_exon_1|GENE_Bo9g181370.1_exon_1 downstream_gene_variant|MODIFIER|Bo9g181380.1_exon_31|…
chr9	53,546,981	SNP	A/A	G/G	11	A/A	12	A/A	39	A/G	13,15	0.5357	0	0.5357	synonymous_variant|LOW|Bo9g181360.1_exon_1|GENE_Bo9g181360.1_exon_1 upstream_gene_variant|MODIFIER|Bo9g181350.1_exon_5|GENE_Bo9g181350.1_exon_5 upstream_gene_variant|MODIFIER|gene:Bo9g181370|gene:Bo9g181370 upstream_gene_variant|MODIFIER|gene:Bo9g181380|gene:Bo9g181380 downstream_gene_variant|MODIFIER|gene:Bo9g181350|gene:Bo9g181350 downstream_gene_variant|MODIFIER|Bo9g181370.1_exon_1|GENE_Bo9g18…
chr9	53,548,126	SNP	G/G	C/C	10	G/G	15	G/G	30	G/C	7,26	0.7879	0	0.7879	missense_variant|MODERATE|Bo9g181370.1_exon_1|GENE_Bo9g181370.1_exon_1 upstream_gene_variant|MODIFIER|Bo9g181350.1_exon_5|GENE_Bo9g181350.1_exon_5 upstream_gene_variant|MODIFIER|gene:Bo9g181380|gene:Bo9g181380 downstream_gene_variant|MODIFIER|gene:Bo9g181350|gene:Bo9g181350 downstream_gene_variant|MODIFIER|gene:Bo9g181360|gene:Bo9g181360 downstream_gene_variant|MODIFIER|Bo9g181360.1_exon_1|GENE_B…
chr9	53,550,264	SNP	T/T	G/G	12	T/T	19	T/G	38,4	T/G	5,24	0.8276	0.0952	0.7323	synonymous_variant|LOW|Bo9g181380.1_exon_31|GENE_Bo9g181380.1_exon_31 upstream_gene_variant|MODIFIER|Bo9g181370.1_exon_1|GENE_Bo9g181370.1_exon_1 downstream_gene_variant|MODIFIER|gene:Bo9g181360|gene:Bo9g181360 downstream_gene_variant|MODIFIER|Bo9g181360.1_exon_1|GENE_Bo9g181360.1_exon_1 downstream_gene_variant|MODIFIER|gene:Bo9g181370|gene:Bo9g181370 non_coding_transcript_variant|MODIFIER|gene:B…
chr9	53,550,327	SNP	A/A	G/G	13	A/A	17	A/A	43	A/G	5,29	0.8529	0	0.8529	synonymous_variant|LOW|Bo9g181380.1_exon_31|GENE_Bo9g181380.1_exon_31 upstream_gene_variant|MODIFIER|Bo9g181370.1_exon_1|GENE_Bo9g181370.1_exon_1 downstream_gene_variant|MODIFIER|gene:Bo9g181360|gene:Bo9g181360 downstream_gene_variant|MODIFIER|Bo9g181360.1_exon_1|GENE_Bo9g181360.1_exon_1 downstream_gene_variant|MODIFIER|gene:Bo9g181370|gene:Bo9g181370 non_coding_transcript_variant|MODIFIER|gene:B…
chr9	53,550,339	SNP	C/C	T/T	14	C/C	18	C/C	42	C/T	4,31	0.8857	0	0.8857	splice_region_variant&synonymous_variant|LOW|Bo9g181380.1_exon_31|GENE_Bo9g181380.1_exon_31 upstream_gene_variant|MODIFIER|Bo9g181370.1_exon_1|GENE_Bo9g181370.1_exon_1 downstream_gene_variant|MODIFIER|gene:Bo9g181360|gene:Bo9g181360 downstream_gene_variant|MODIFIER|Bo9g181360.1_exon_1|GENE_Bo9g181360.1_exon_1 downstream_gene_variant|MODIFIER|gene:Bo9g181370|gene:Bo9g181370 non_coding_transcript_v…
chr9	53,550,348	SNP	A/A	T/T	14	A/A	18	A/A	36	A/T	4,27	0.871	0	0.871	upstream_gene_variant|MODIFIER|Bo9g181370.1_exon_1|GENE_Bo9g181370.1_exon_1 downstream_gene_variant|MODIFIER|gene:Bo9g181360|gene:Bo9g181360 downstream_gene_variant|MODIFIER|Bo9g181360.1_exon_1|GENE_Bo9g181360.1_exon_1 downstream_gene_variant|MODIFIER|gene:Bo9g181370|gene:Bo9g181370 intron_variant|MODIFIER|Bo9g181380.1_exon_31|GENE_Bo9g181380.1_exon_31 non_coding_transcript_variant|MODIFIER|gene:…
chr9	53,550,351	SNP	T/T	A/A	14	T/T	18	T/T	35	T/A	5,27	0.8438	0	0.8438	upstream_gene_variant|MODIFIER|Bo9g181370.1_exon_1|GENE_Bo9g181370.1_exon_1 downstream_gene_variant|MODIFIER|gene:Bo9g181360|gene:Bo9g181360 downstream_gene_variant|MODIFIER|Bo9g181360.1_exon_1|GENE_Bo9g181360.1_exon_1 downstream_gene_variant|MODIFIER|gene:Bo9g181370|gene:Bo9g181370 intron_variant|MODIFIER|Bo9g181380.1_exon_31|GENE_Bo9g181380.1_exon_31 non_coding_transcript_variant|MODIFIER|gene:…
chr9	53,550,360	SNP	T/T	A/A	12	T/T	17	T/T	33	T/A	5,27	0.8438	0	0.8438	upstream_gene_variant|MODIFIER|Bo9g181370.1_exon_1|GENE_Bo9g181370.1_exon_1 downstream_gene_variant|MODIFIER|gene:Bo9g181360|gene:Bo9g181360 downstream_gene_variant|MODIFIER|Bo9g181360.1_exon_1|GENE_Bo9g181360.1_exon_1 downstream_gene_variant|MODIFIER|gene:Bo9g181370|gene:Bo9g181370 intron_variant|MODIFIER|Bo9g181380.1_exon_31|GENE_Bo9g181380.1_exon_31 non_coding_transcript_variant|MODIFIER|gene:…
chr9	53,550,382	SNP	G/G	A/A	15	G/G	11	G/G	36	G/A	8,37	0.8222	0	0.8222	upstream_gene_variant|MODIFIER|Bo9g181370.1_exon_1|GENE_Bo9g181370.1_exon_1 downstream_gene_variant|MODIFIER|gene:Bo9g181360|gene:Bo9g181360 downstream_gene_variant|MODIFIER|Bo9g181360.1_exon_1|GENE_Bo9g181360.1_exon_1 downstream_gene_variant|MODIFIER|gene:Bo9g181370|gene:Bo9g181370 intron_variant|MODIFIER|Bo9g181380.1_exon_31|GENE_Bo9g181380.1_exon_31 non_coding_transcript_variant|MODIFIER|gene:…
chr9	53,550,393	SNP	G/G	A/A	12	G/G	11	G/G	35	G/A	7,35	0.8333	0	0.8333	upstream_gene_variant|MODIFIER|Bo9g181370.1_exon_1|GENE_Bo9g181370.1_exon_1 downstream_gene_variant|MODIFIER|gene:Bo9g181360|gene:Bo9g181360 downstream_gene_variant|MODIFIER|Bo9g181360.1_exon_1|GENE_Bo9g181360.1_exon_1 downstream_gene_variant|MODIFIER|gene:Bo9g181370|gene:Bo9g181370 intron_variant|MODIFIER|Bo9g181380.1_exon_31|GENE_Bo9g181380.1_exon_31 non_coding_transcript_variant|MODIFIER|gene:…
chr9	53,550,396	SNP	C/C	A/A	12	C/C	11	C/C	33	C/A	7,35	0.8333	0	0.8333	upstream_gene_variant|MODIFIER|Bo9g181370.1_exon_1|GENE_Bo9g181370.1_exon_1 downstream_gene_variant|MODIFIER|gene:Bo9g181360|gene:Bo9g181360 downstream_gene_variant|MODIFIER|Bo9g181360.1_exon_1|GENE_Bo9g181360.1_exon_1 downstream_gene_variant|MODIFIER|gene:Bo9g181370|gene:Bo9g181370 intron_variant|MODIFIER|Bo9g181380.1_exon_31|GENE_Bo9g181380.1_exon_31 non_coding_transcript_variant|MODIFIER|gene:…
chr9	53,550,411	SNP	T/T	G/G	12	T/T	13	T/T	34	T/G	9,37	0.8043	0	0.8043	splice_region_variant&intron_variant|LOW|Bo9g181380.1_exon_31|GENE_Bo9g181380.1_exon_31 upstream_gene_variant|MODIFIER|Bo9g181370.1_exon_1|GENE_Bo9g181370.1_exon_1 downstream_gene_variant|MODIFIER|gene:Bo9g181360|gene:Bo9g181360 downstream_gene_variant|MODIFIER|Bo9g181360.1_exon_1|GENE_Bo9g181360.1_exon_1 downstream_gene_variant|MODIFIER|gene:Bo9g181370|gene:Bo9g181370 non_coding_transcript_varia…
chr9	53,550,552	SNP	G/G	C/C	10	G/G	10	G/G	43	G/C	12,29	0.7073	0	0.7073	synonymous_variant|LOW|Bo9g181380.1_exon_31|GENE_Bo9g181380.1_exon_31 upstream_gene_variant|MODIFIER|Bo9g181370.1_exon_1|GENE_Bo9g181370.1_exon_1 downstream_gene_variant|MODIFIER|gene:Bo9g181360|gene:Bo9g181360 downstream_gene_variant|MODIFIER|Bo9g181360.1_exon_1|GENE_Bo9g181360.1_exon_1 downstream_gene_variant|MODIFIER|gene:Bo9g181370|gene:Bo9g181370 non_coding_transcript_variant|MODIFIER|gene:B…
chr9	53,550,600	SNP	C/C	A/A	12	C/C	14	C/C	45	C/A	9,32	0.7805	0	0.7805	synonymous_variant|LOW|Bo9g181380.1_exon_31|GENE_Bo9g181380.1_exon_31 upstream_gene_variant|MODIFIER|Bo9g181370.1_exon_1|GENE_Bo9g181370.1_exon_1 downstream_gene_variant|MODIFIER|gene:Bo9g181360|gene:Bo9g181360 downstream_gene_variant|MODIFIER|Bo9g181360.1_exon_1|GENE_Bo9g181360.1_exon_1 downstream_gene_variant|MODIFIER|gene:Bo9g181370|gene:Bo9g181370 non_coding_transcript_variant|MODIFIER|gene:B…
chr9	53,550,660	SNP	T/T	C/C	13	T/T	16	T/T	35	T/C	10,32	0.7619	0	0.7619	splice_region_variant&intron_variant|LOW|Bo9g181380.1_exon_31|GENE_Bo9g181380.1_exon_31 upstream_gene_variant|MODIFIER|Bo9g181370.1_exon_1|GENE_Bo9g181370.1_exon_1 downstream_gene_variant|MODIFIER|gene:Bo9g181360|gene:Bo9g181360 downstream_gene_variant|MODIFIER|Bo9g181360.1_exon_1|GENE_Bo9g181360.1_exon_1 downstream_gene_variant|MODIFIER|gene:Bo9g181370|gene:Bo9g181370 non_coding_transcript_varia…
chr9	53,550,691	SNP	C/C	T/T	13	C/C	13	C/C	46	C/T	13,26	0.6667	0	0.6667	upstream_gene_variant|MODIFIER|Bo9g181370.1_exon_1|GENE_Bo9g181370.1_exon_1 downstream_gene_variant|MODIFIER|gene:Bo9g181360|gene:Bo9g181360 downstream_gene_variant|MODIFIER|Bo9g181360.1_exon_1|GENE_Bo9g181360.1_exon_1 downstream_gene_variant|MODIFIER|gene:Bo9g181370|gene:Bo9g181370 intron_variant|MODIFIER|Bo9g181380.1_exon_31|GENE_Bo9g181380.1_exon_31 non_coding_transcript_variant|MODIFIER|gene:…
chr9	53,550,716	SNP	C/C	A/A	10	C/C	12	C/C	44	C/A	13,25	0.6579	0	0.6579	upstream_gene_variant|MODIFIER|Bo9g181370.1_exon_1|GENE_Bo9g181370.1_exon_1 downstream_gene_variant|MODIFIER|gene:Bo9g181360|gene:Bo9g181360 downstream_gene_variant|MODIFIER|Bo9g181360.1_exon_1|GENE_Bo9g181360.1_exon_1 downstream_gene_variant|MODIFIER|gene:Bo9g181370|gene:Bo9g181370 intron_variant|MODIFIER|Bo9g181380.1_exon_31|GENE_Bo9g181380.1_exon_31 non_coding_transcript_variant|MODIFIER|gene:…
chr9	53,550,741	SNP	C/C	A/A	11	C/C	11	C/C	42	C/A	12,24	0.6667	0	0.6667	upstream_gene_variant|MODIFIER|Bo9g181370.1_exon_1|GENE_Bo9g181370.1_exon_1 downstream_gene_variant|MODIFIER|gene:Bo9g181360|gene:Bo9g181360 downstream_gene_variant|MODIFIER|Bo9g181360.1_exon_1|GENE_Bo9g181360.1_exon_1 downstream_gene_variant|MODIFIER|gene:Bo9g181370|gene:Bo9g181370 intron_variant|MODIFIER|Bo9g181380.1_exon_31|GENE_Bo9g181380.1_exon_31 non_coding_transcript_variant|MODIFIER|gene:…
chr9	53,550,769	SNP	A/A	G/G	14	A/A	12	A/A	39	A/G	13,38	0.7451	0	0.7451	synonymous_variant|LOW|Bo9g181380.1_exon_31|GENE_Bo9g181380.1_exon_31 upstream_gene_variant|MODIFIER|Bo9g181370.1_exon_1|GENE_Bo9g181370.1_exon_1 downstream_gene_variant|MODIFIER|gene:Bo9g181360|gene:Bo9g181360 downstream_gene_variant|MODIFIER|Bo9g181360.1_exon_1|GENE_Bo9g181360.1_exon_1 downstream_gene_variant|MODIFIER|gene:Bo9g181370|gene:Bo9g181370 non_coding_transcript_variant|MODIFIER|gene:B…
chr9	53,550,950	SNP	C/C	T/T	11	C/C	12	C/C	48	C/T	7,41	0.8542	0	0.8542	synonymous_variant|LOW|Bo9g181380.1_exon_31|GENE_Bo9g181380.1_exon_31 upstream_gene_variant|MODIFIER|Bo9g181370.1_exon_1|GENE_Bo9g181370.1_exon_1 downstream_gene_variant|MODIFIER|gene:Bo9g181360|gene:Bo9g181360 downstream_gene_variant|MODIFIER|Bo9g181360.1_exon_1|GENE_Bo9g181360.1_exon_1 downstream_gene_variant|MODIFIER|gene:Bo9g181370|gene:Bo9g181370 non_coding_transcript_variant|MODIFIER|gene:B…
chr9	53,552,667	SNP	G/G	A/A	11	G/G	10	G/A	39,4	G/A	12,32	0.7273	0.093	0.6342	synonymous_variant|LOW|Bo9g181380.1_exon_31|GENE_Bo9g181380.1_exon_31 upstream_gene_variant|MODIFIER|Bo9g181370.1_exon_1|GENE_Bo9g181370.1_exon_1 downstream_gene_variant|MODIFIER|gene:Bo9g181370|gene:Bo9g181370 non_coding_transcript_variant|MODIFIER|gene:Bo9g181380|gene:Bo9g181380
chr9	53,552,710	SNP	A/A	G/G	13	A/A	13	A/A	41	A/G	11,30	0.7317	0	0.7317	synonymous_variant|LOW|Bo9g181380.1_exon_31|GENE_Bo9g181380.1_exon_31 upstream_gene_variant|MODIFIER|Bo9g181370.1_exon_1|GENE_Bo9g181370.1_exon_1 downstream_gene_variant|MODIFIER|gene:Bo9g181370|gene:Bo9g181370 non_coding_transcript_variant|MODIFIER|gene:Bo9g181380|gene:Bo9g181380
chr9	53,552,733	SNP	T/T	G/G	16	T/T	12	T/T	32	T/G	12,30	0.7143	0	0.7143	upstream_gene_variant|MODIFIER|Bo9g181370.1_exon_1|GENE_Bo9g181370.1_exon_1 downstream_gene_variant|MODIFIER|gene:Bo9g181370|gene:Bo9g181370 intron_variant|MODIFIER|Bo9g181380.1_exon_31|GENE_Bo9g181380.1_exon_31 non_coding_transcript_variant|MODIFIER|gene:Bo9g181380|gene:Bo9g181380
chr9	53,552,740	SNP	T/T	C/C	16	T/T	12	T/T	31	T/C	12,28	0.7	0	0.7	upstream_gene_variant|MODIFIER|Bo9g181370.1_exon_1|GENE_Bo9g181370.1_exon_1 downstream_gene_variant|MODIFIER|gene:Bo9g181370|gene:Bo9g181370 intron_variant|MODIFIER|Bo9g181380.1_exon_31|GENE_Bo9g181380.1_exon_31 non_coding_transcript_variant|MODIFIER|gene:Bo9g181380|gene:Bo9g181380
chr9	53,552,838	SNP	G/G	T/T	17	G/G	10	G/T	23,4	G/T	7,32	0.8205	0.1481	0.6724	synonymous_variant|LOW|Bo9g181380.1_exon_31|GENE_Bo9g181380.1_exon_31 upstream_gene_variant|MODIFIER|Bo9g181370.1_exon_1|GENE_Bo9g181370.1_exon_1 downstream_gene_variant|MODIFIER|gene:Bo9g181370|gene:Bo9g181370 non_coding_transcript_variant|MODIFIER|gene:Bo9g181380|gene:Bo9g181380
chr9	53,552,949	SNP	G/G	C/C	18	G/G	14	G/G	27	G/C	4,36	0.9	0	0.9	synonymous_variant|LOW|Bo9g181380.1_exon_31|GENE_Bo9g181380.1_exon_31 upstream_gene_variant|MODIFIER|Bo9g181370.1_exon_1|GENE_Bo9g181370.1_exon_1 downstream_gene_variant|MODIFIER|gene:Bo9g181370|gene:Bo9g181370 non_coding_transcript_variant|MODIFIER|gene:Bo9g181380|gene:Bo9g181380
chr9	53,553,030	SNP	T/T	G/G	10	T/T	18	T/T	27	T/G	4,32	0.8889	0	0.8889	upstream_gene_variant|MODIFIER|Bo9g181370.1_exon_1|GENE_Bo9g181370.1_exon_1 downstream_gene_variant|MODIFIER|gene:Bo9g181370|gene:Bo9g181370 intron_variant|MODIFIER|Bo9g181380.1_exon_31|GENE_Bo9g181380.1_exon_31 non_coding_transcript_variant|MODIFIER|gene:Bo9g181380|gene:Bo9g181380
chr9	53,553,038	SNP	C/C	G/G	11	C/C	18	C/C	28	C/G	4,34	0.8947	0	0.8947	upstream_gene_variant|MODIFIER|Bo9g181370.1_exon_1|GENE_Bo9g181370.1_exon_1 downstream_gene_variant|MODIFIER|gene:Bo9g181370|gene:Bo9g181370 intron_variant|MODIFIER|Bo9g181380.1_exon_31|GENE_Bo9g181380.1_exon_31 non_coding_transcript_variant|MODIFIER|gene:Bo9g181380|gene:Bo9g181380
chr9	53,553,043	SNP	C/C	A/A	11	C/C	18	C/C	29	C/A	5,34	0.8718	0	0.8718	upstream_gene_variant|MODIFIER|Bo9g181370.1_exon_1|GENE_Bo9g181370.1_exon_1 downstream_gene_variant|MODIFIER|gene:Bo9g181370|gene:Bo9g181370 intron_variant|MODIFIER|Bo9g181380.1_exon_31|GENE_Bo9g181380.1_exon_31 non_coding_transcript_variant|MODIFIER|gene:Bo9g181380|gene:Bo9g181380
chr9	53,553,176	SNP	A/A	G/G	12	A/A	17	A/A	42	A/G	9,29	0.7632	0	0.7632	splice_region_variant&intron_variant|LOW|Bo9g181380.1_exon_31|GENE_Bo9g181380.1_exon_31 upstream_gene_variant|MODIFIER|Bo9g181370.1_exon_1|GENE_Bo9g181370.1_exon_1 downstream_gene_variant|MODIFIER|gene:Bo9g181370|gene:Bo9g181370 non_coding_transcript_variant|MODIFIER|gene:Bo9g181380|gene:Bo9g181380
chr9	53,553,198	SNP	C/C	T/T	13	C/C	19	C/C	46	C/T	9,30	0.7692	0	0.7692	upstream_gene_variant|MODIFIER|Bo9g181370.1_exon_1|GENE_Bo9g181370.1_exon_1 downstream_gene_variant|MODIFIER|gene:Bo9g181370|gene:Bo9g181370 intron_variant|MODIFIER|Bo9g181380.1_exon_31|GENE_Bo9g181380.1_exon_31 non_coding_transcript_variant|MODIFIER|gene:Bo9g181380|gene:Bo9g181380
chr9	53,553,222	SNP	T/T	A/A	11	T/T	17	T/T	44	T/A	9,27	0.75	0	0.75	upstream_gene_variant|MODIFIER|Bo9g181370.1_exon_1|GENE_Bo9g181370.1_exon_1 downstream_gene_variant|MODIFIER|gene:Bo9g181370|gene:Bo9g181370 intron_variant|MODIFIER|Bo9g181380.1_exon_31|GENE_Bo9g181380.1_exon_31 non_coding_transcript_variant|MODIFIER|gene:Bo9g181380|gene:Bo9g181380
chr9	53,553,223	SNP	A/A	G/G	11	A/A	18	A/A	46	A/G	9,27	0.75	0	0.75	upstream_gene_variant|MODIFIER|Bo9g181370.1_exon_1|GENE_Bo9g181370.1_exon_1 downstream_gene_variant|MODIFIER|gene:Bo9g181370|gene:Bo9g181370 intron_variant|MODIFIER|Bo9g181380.1_exon_31|GENE_Bo9g181380.1_exon_31 non_coding_transcript_variant|MODIFIER|gene:Bo9g181380|gene:Bo9g181380
chr9	53,553,241	SNP	G/G	A/A	12	G/G	18	G/G	44	G/A	9,30	0.7692	0	0.7692	upstream_gene_variant|MODIFIER|Bo9g181370.1_exon_1|GENE_Bo9g181370.1_exon_1 downstream_gene_variant|MODIFIER|gene:Bo9g181370|gene:Bo9g181370 intron_variant|MODIFIER|Bo9g181380.1_exon_31|GENE_Bo9g181380.1_exon_31 non_coding_transcript_variant|MODIFIER|gene:Bo9g181380|gene:Bo9g181380
chr9	53,553,245	SNP	A/A	G/G	11	A/A	17	A/A	46	A/G	9,30	0.7692	0	0.7692	splice_region_variant&intron_variant|LOW|Bo9g181380.1_exon_31|GENE_Bo9g181380.1_exon_31 upstream_gene_variant|MODIFIER|Bo9g181370.1_exon_1|GENE_Bo9g181370.1_exon_1 downstream_gene_variant|MODIFIER|gene:Bo9g181370|gene:Bo9g181370 non_coding_transcript_variant|MODIFIER|gene:Bo9g181380|gene:Bo9g181380
chr9	53,553,254	SNP	A/A	T/T	11	A/A	16	A/A	44	A/T	10,32	0.7619	0	0.7619	synonymous_variant|LOW|Bo9g181380.1_exon_31|GENE_Bo9g181380.1_exon_31 upstream_gene_variant|MODIFIER|Bo9g181370.1_exon_1|GENE_Bo9g181370.1_exon_1 downstream_gene_variant|MODIFIER|gene:Bo9g181370|gene:Bo9g181370 non_coding_transcript_variant|MODIFIER|gene:Bo9g181380|gene:Bo9g181380
chr9	53,553,257	SNP	T/T	C/C	13	T/T	17	T/T	46	T/C	10,32	0.7619	0	0.7619	synonymous_variant|LOW|Bo9g181380.1_exon_31|GENE_Bo9g181380.1_exon_31 upstream_gene_variant|MODIFIER|Bo9g181370.1_exon_1|GENE_Bo9g181370.1_exon_1 downstream_gene_variant|MODIFIER|gene:Bo9g181370|gene:Bo9g181370 non_coding_transcript_variant|MODIFIER|gene:Bo9g181380|gene:Bo9g181380
chr9	53,553,263	SNP	T/T	C/C	14	T/T	17	T/T	46	T/C	9,30	0.7692	0	0.7692	synonymous_variant|LOW|Bo9g181380.1_exon_31|GENE_Bo9g181380.1_exon_31 upstream_gene_variant|MODIFIER|Bo9g181370.1_exon_1|GENE_Bo9g181370.1_exon_1 downstream_gene_variant|MODIFIER|gene:Bo9g181370|gene:Bo9g181370 non_coding_transcript_variant|MODIFIER|gene:Bo9g181380|gene:Bo9g181380
chr9	53,553,272	SNP	C/C	T/T	15	C/C	19	C/C	47	C/T	9,30	0.7692	0	0.7692	synonymous_variant|LOW|Bo9g181380.1_exon_31|GENE_Bo9g181380.1_exon_31 upstream_gene_variant|MODIFIER|Bo9g181370.1_exon_1|GENE_Bo9g181370.1_exon_1 downstream_gene_variant|MODIFIER|gene:Bo9g181370|gene:Bo9g181370 non_coding_transcript_variant|MODIFIER|gene:Bo9g181380|gene:Bo9g181380
chr9	53,553,354	SNP	C/C	T/T	11	C/C	17	C/C	35	C/T	8,16	0.6667	0	0.6667	splice_region_variant&intron_variant|LOW|Bo9g181380.1_exon_31|GENE_Bo9g181380.1_exon_31 upstream_gene_variant|MODIFIER|Bo9g181370.1_exon_1|GENE_Bo9g181370.1_exon_1 downstream_gene_variant|MODIFIER|gene:Bo9g181370|gene:Bo9g181370 non_coding_transcript_variant|MODIFIER|gene:Bo9g181380|gene:Bo9g181380
chr9	53,553,367	SNP	T/T	C/C	12	T/T	17	T/T	35	T/C	8,18	0.6923	0	0.6923	upstream_gene_variant|MODIFIER|Bo9g181370.1_exon_1|GENE_Bo9g181370.1_exon_1 downstream_gene_variant|MODIFIER|gene:Bo9g181370|gene:Bo9g181370 intron_variant|MODIFIER|Bo9g181380.1_exon_31|GENE_Bo9g181380.1_exon_31 non_coding_transcript_variant|MODIFIER|gene:Bo9g181380|gene:Bo9g181380
chr9	53,553,368	SNP	C/C	A/A	12	C/C	17	C/C	35	C/A	7,18	0.72	0	0.72	upstream_gene_variant|MODIFIER|Bo9g181370.1_exon_1|GENE_Bo9g181370.1_exon_1 downstream_gene_variant|MODIFIER|gene:Bo9g181370|gene:Bo9g181370 intron_variant|MODIFIER|Bo9g181380.1_exon_31|GENE_Bo9g181380.1_exon_31 non_coding_transcript_variant|MODIFIER|gene:Bo9g181380|gene:Bo9g181380
chr9	53,553,381	SNP	T/T	A/A	12	T/T	15	T/T	34	T/A	6,18	0.75	0	0.75	upstream_gene_variant|MODIFIER|Bo9g181370.1_exon_1|GENE_Bo9g181370.1_exon_1 downstream_gene_variant|MODIFIER|gene:Bo9g181370|gene:Bo9g181370 intron_variant|MODIFIER|Bo9g181380.1_exon_31|GENE_Bo9g181380.1_exon_31 non_coding_transcript_variant|MODIFIER|gene:Bo9g181380|gene:Bo9g181380
chr9	53,553,583	SNP	A/A	T/T	15	A/A	12	A/A	43	A/T	6,36	0.8571	0	0.8571	intron_variant|MODIFIER|Bo9g181380.1_exon_31|GENE_Bo9g181380.1_exon_31 non_coding_transcript_variant|MODIFIER|gene:Bo9g181380|gene:Bo9g181380
chr9	53,553,929	SNP	A/A	T/T	14	A/A	11	A/A	45	A/T	6,22	0.7857	0	0.7857	upstream_gene_variant|MODIFIER|gene:Bo9g181390|gene:Bo9g181390 downstream_gene_variant|MODIFIER|Bo9g181390.1_exon_5|GENE_Bo9g181390.1_exon_5 intron_variant|MODIFIER|Bo9g181380.1_exon_31|GENE_Bo9g181380.1_exon_31 non_coding_transcript_variant|MODIFIER|gene:Bo9g181380|gene:Bo9g181380
chr9	53,553,940	SNP	T/T	C/C	14	T/T	11	T/T	45	T/C	6,24	0.8	0	0.8	upstream_gene_variant|MODIFIER|gene:Bo9g181390|gene:Bo9g181390 downstream_gene_variant|MODIFIER|Bo9g181390.1_exon_5|GENE_Bo9g181390.1_exon_5 intron_variant|MODIFIER|Bo9g181380.1_exon_31|GENE_Bo9g181380.1_exon_31 non_coding_transcript_variant|MODIFIER|gene:Bo9g181380|gene:Bo9g181380
chr9	53,554,067	SNP	A/A	G/G	14	A/A	14	A/A	50	A/G	6,30	0.8333	0	0.8333	synonymous_variant|LOW|Bo9g181380.1_exon_31|GENE_Bo9g181380.1_exon_31 upstream_gene_variant|MODIFIER|gene:Bo9g181390|gene:Bo9g181390 downstream_gene_variant|MODIFIER|Bo9g181390.1_exon_5|GENE_Bo9g181390.1_exon_5 non_coding_transcript_variant|MODIFIER|gene:Bo9g181380|gene:Bo9g181380
chr9	53,554,088	SNP	A/A	G/G	12	A/A	13	A/A	50	A/G	6,25	0.8065	0	0.8065	synonymous_variant|LOW|Bo9g181380.1_exon_31|GENE_Bo9g181380.1_exon_31 upstream_gene_variant|MODIFIER|gene:Bo9g181390|gene:Bo9g181390 downstream_gene_variant|MODIFIER|Bo9g181390.1_exon_5|GENE_Bo9g181390.1_exon_5 non_coding_transcript_variant|MODIFIER|gene:Bo9g181380|gene:Bo9g181380
chr9	53,554,091	SNP	A/A	G/G	12	A/A	12	A/A	49	A/G	8,26	0.7647	0	0.7647	synonymous_variant|LOW|Bo9g181380.1_exon_31|GENE_Bo9g181380.1_exon_31 upstream_gene_variant|MODIFIER|gene:Bo9g181390|gene:Bo9g181390 downstream_gene_variant|MODIFIER|Bo9g181390.1_exon_5|GENE_Bo9g181390.1_exon_5 non_coding_transcript_variant|MODIFIER|gene:Bo9g181380|gene:Bo9g181380
chr9	53,554,097	SNP	A/A	T/T	12	A/A	12	A/A	48	A/T	8,27	0.7714	0	0.7714	synonymous_variant|LOW|Bo9g181380.1_exon_31|GENE_Bo9g181380.1_exon_31 upstream_gene_variant|MODIFIER|gene:Bo9g181390|gene:Bo9g181390 downstream_gene_variant|MODIFIER|Bo9g181390.1_exon_5|GENE_Bo9g181390.1_exon_5 non_coding_transcript_variant|MODIFIER|gene:Bo9g181380|gene:Bo9g181380
chr9	53,554,100	SNP	G/G	A/A	12	G/G	12	G/G	48	G/A	8,27	0.7714	0	0.7714	synonymous_variant|LOW|Bo9g181380.1_exon_31|GENE_Bo9g181380.1_exon_31 upstream_gene_variant|MODIFIER|gene:Bo9g181390|gene:Bo9g181390 downstream_gene_variant|MODIFIER|Bo9g181390.1_exon_5|GENE_Bo9g181390.1_exon_5 non_coding_transcript_variant|MODIFIER|gene:Bo9g181380|gene:Bo9g181380
chr9	53,554,112	SNP	A/A	G/G	13	A/A	11	A/A	50	A/G	8,28	0.7778	0	0.7778	synonymous_variant|LOW|Bo9g181380.1_exon_31|GENE_Bo9g181380.1_exon_31 upstream_gene_variant|MODIFIER|gene:Bo9g181390|gene:Bo9g181390 downstream_gene_variant|MODIFIER|Bo9g181390.1_exon_5|GENE_Bo9g181390.1_exon_5 non_coding_transcript_variant|MODIFIER|gene:Bo9g181380|gene:Bo9g181380
chr9	53,554,115	SNP	A/A	G/G	13	A/A	11	A/A	51	A/G	9,28	0.7568	0	0.7568	synonymous_variant|LOW|Bo9g181380.1_exon_31|GENE_Bo9g181380.1_exon_31 upstream_gene_variant|MODIFIER|gene:Bo9g181390|gene:Bo9g181390 downstream_gene_variant|MODIFIER|Bo9g181390.1_exon_5|GENE_Bo9g181390.1_exon_5 non_coding_transcript_variant|MODIFIER|gene:Bo9g181380|gene:Bo9g181380
chr9	53,554,288	SNP	A/A	T/T	17	A/A	16	A/A	39	A/T	9,33	0.7857	0	0.7857	synonymous_variant|LOW|Bo9g181380.1_exon_31|GENE_Bo9g181380.1_exon_31 upstream_gene_variant|MODIFIER|gene:Bo9g181390|gene:Bo9g181390 downstream_gene_variant|MODIFIER|Bo9g181390.1_exon_5|GENE_Bo9g181390.1_exon_5 non_coding_transcript_variant|MODIFIER|gene:Bo9g181380|gene:Bo9g181380
chr9	53,554,684	SNP	A/A	G/G	10	A/A	20	A/A	44	A/G	10,30	0.75	0	0.75	synonymous_variant|LOW|Bo9g181380.1_exon_31|GENE_Bo9g181380.1_exon_31 upstream_gene_variant|MODIFIER|gene:Bo9g181390|gene:Bo9g181390 downstream_gene_variant|MODIFIER|Bo9g181390.1_exon_5|GENE_Bo9g181390.1_exon_5 non_coding_transcript_variant|MODIFIER|gene:Bo9g181380|gene:Bo9g181380
chr9	53,554,697	SNP	G/G	A/A	11	G/G	20	G/G	44	G/A	9,28	0.7568	0	0.7568	splice_region_variant&intron_variant|LOW|Bo9g181380.1_exon_31|GENE_Bo9g181380.1_exon_31 upstream_gene_variant|MODIFIER|gene:Bo9g181390|gene:Bo9g181390 downstream_gene_variant|MODIFIER|Bo9g181390.1_exon_5|GENE_Bo9g181390.1_exon_5 non_coding_transcript_variant|MODIFIER|gene:Bo9g181380|gene:Bo9g181380
chr9	53,554,724	SNP	C/C	T/T	11	C/C	20	C/C	41	C/T	6,23	0.7931	0	0.7931	upstream_gene_variant|MODIFIER|gene:Bo9g181390|gene:Bo9g181390 downstream_gene_variant|MODIFIER|Bo9g181390.1_exon_5|GENE_Bo9g181390.1_exon_5 intron_variant|MODIFIER|Bo9g181380.1_exon_31|GENE_Bo9g181380.1_exon_31 non_coding_transcript_variant|MODIFIER|gene:Bo9g181380|gene:Bo9g181380
chr9	53,554,736	SNP	A/A	T/T	12	A/A	17	A/A	39	A/T	4,25	0.8621	0	0.8621	upstream_gene_variant|MODIFIER|gene:Bo9g181390|gene:Bo9g181390 downstream_gene_variant|MODIFIER|Bo9g181390.1_exon_5|GENE_Bo9g181390.1_exon_5 intron_variant|MODIFIER|Bo9g181380.1_exon_31|GENE_Bo9g181380.1_exon_31 non_coding_transcript_variant|MODIFIER|gene:Bo9g181380|gene:Bo9g181380
chr9	53,554,753	SNP	G/G	A/A	10	G/G	18	G/G	37	G/A	5,23	0.8214	0	0.8214	upstream_gene_variant|MODIFIER|gene:Bo9g181390|gene:Bo9g181390 downstream_gene_variant|MODIFIER|Bo9g181390.1_exon_5|GENE_Bo9g181390.1_exon_5 intron_variant|MODIFIER|Bo9g181380.1_exon_31|GENE_Bo9g181380.1_exon_31 non_coding_transcript_variant|MODIFIER|gene:Bo9g181380|gene:Bo9g181380
chr9	53,554,773	SNP	C/C	T/T	10	C/C	19	C/C	39	C/T	6,27	0.8182	0	0.8182	splice_region_variant&intron_variant|LOW|Bo9g181380.1_exon_31|GENE_Bo9g181380.1_exon_31 upstream_gene_variant|MODIFIER|gene:Bo9g181390|gene:Bo9g181390 downstream_gene_variant|MODIFIER|Bo9g181390.1_exon_5|GENE_Bo9g181390.1_exon_5 non_coding_transcript_variant|MODIFIER|gene:Bo9g181380|gene:Bo9g181380
chr9	53,554,828	SNP	A/A	G/G	11	A/A	15	A/A	38	A/G	6,29	0.8286	0	0.8286	synonymous_variant|LOW|Bo9g181380.1_exon_31|GENE_Bo9g181380.1_exon_31 upstream_gene_variant|MODIFIER|gene:Bo9g181390|gene:Bo9g181390 downstream_gene_variant|MODIFIER|Bo9g181390.1_exon_5|GENE_Bo9g181390.1_exon_5 non_coding_transcript_variant|MODIFIER|gene:Bo9g181380|gene:Bo9g181380
chr9	53,554,831	SNP	G/G	C/C	11	G/G	15	G/G	37	G/C	6,27	0.8182	0	0.8182	synonymous_variant|LOW|Bo9g181380.1_exon_31|GENE_Bo9g181380.1_exon_31 upstream_gene_variant|MODIFIER|gene:Bo9g181390|gene:Bo9g181390 downstream_gene_variant|MODIFIER|Bo9g181390.1_exon_5|GENE_Bo9g181390.1_exon_5 non_coding_transcript_variant|MODIFIER|gene:Bo9g181380|gene:Bo9g181380
chr9	53,554,873	SNP	G/G	A/A	13	G/G	11	G/G	39	G/A	10,35	0.7778	0	0.7778	synonymous_variant|LOW|Bo9g181380.1_exon_31|GENE_Bo9g181380.1_exon_31 upstream_gene_variant|MODIFIER|gene:Bo9g181390|gene:Bo9g181390 downstream_gene_variant|MODIFIER|Bo9g181390.1_exon_5|GENE_Bo9g181390.1_exon_5 non_coding_transcript_variant|MODIFIER|gene:Bo9g181380|gene:Bo9g181380
chr9	53,555,275	SNP	A/A	T/T	11	A/A	17	A/A	35	A/T	7,29	0.8056	0	0.8056	synonymous_variant|LOW|Bo9g181380.1_exon_31|GENE_Bo9g181380.1_exon_31 upstream_gene_variant|MODIFIER|gene:Bo9g181390|gene:Bo9g181390 downstream_gene_variant|MODIFIER|Bo9g181390.1_exon_5|GENE_Bo9g181390.1_exon_5 non_coding_transcript_variant|MODIFIER|gene:Bo9g181380|gene:Bo9g181380
chr9	53,555,277	SNP	G/G	T/T	10	G/G	17	G/G	35	G/T	7,29	0.8056	0	0.8056	missense_variant|MODERATE|Bo9g181380.1_exon_31|GENE_Bo9g181380.1_exon_31 upstream_gene_variant|MODIFIER|gene:Bo9g181390|gene:Bo9g181390 downstream_gene_variant|MODIFIER|Bo9g181390.1_exon_5|GENE_Bo9g181390.1_exon_5 non_coding_transcript_variant|MODIFIER|gene:Bo9g181380|gene:Bo9g181380
chr9	53,555,342	SNP	T/T	G/G	12	T/T	18	T/T	39	T/G	9,27	0.75	0	0.75	upstream_gene_variant|MODIFIER|gene:Bo9g181390|gene:Bo9g181390 downstream_gene_variant|MODIFIER|Bo9g181390.1_exon_5|GENE_Bo9g181390.1_exon_5 intron_variant|MODIFIER|Bo9g181380.1_exon_31|GENE_Bo9g181380.1_exon_31 non_coding_transcript_variant|MODIFIER|gene:Bo9g181380|gene:Bo9g181380
chr9	53,555,432	SNP	C/C	G/G	10	C/C	18	C/C	39	C/G	15,20	0.5714	0	0.5714	upstream_gene_variant|MODIFIER|gene:Bo9g181390|gene:Bo9g181390 downstream_gene_variant|MODIFIER|Bo9g181390.1_exon_5|GENE_Bo9g181390.1_exon_5 intron_variant|MODIFIER|Bo9g181380.1_exon_31|GENE_Bo9g181380.1_exon_31 non_coding_transcript_variant|MODIFIER|gene:Bo9g181380|gene:Bo9g181380
chr9	53,556,135	SNP	T/T	C/C	21	T/T	10	T/T	38	T/C	10,24	0.7059	0	0.7059	upstream_gene_variant|MODIFIER|gene:Bo9g181390|gene:Bo9g181390 downstream_gene_variant|MODIFIER|Bo9g181390.1_exon_5|GENE_Bo9g181390.1_exon_5 intron_variant|MODIFIER|Bo9g181380.1_exon_31|GENE_Bo9g181380.1_exon_31 non_coding_transcript_variant|MODIFIER|gene:Bo9g181380|gene:Bo9g181380
chr9	53,556,208	SNP	G/G	A/A	23	G/G	10	G/G	27	G/A	10,31	0.7561	0	0.7561	synonymous_variant|LOW|Bo9g181380.1_exon_31|GENE_Bo9g181380.1_exon_31 upstream_gene_variant|MODIFIER|gene:Bo9g181390|gene:Bo9g181390 downstream_gene_variant|MODIFIER|Bo9g181390.1_exon_5|GENE_Bo9g181390.1_exon_5 non_coding_transcript_variant|MODIFIER|gene:Bo9g181380|gene:Bo9g181380
chr9	53,556,262	SNP	G/G	C/C	17	G/G	15	G/G	31	G/C	9,32	0.7805	0	0.7805	synonymous_variant|LOW|Bo9g181380.1_exon_31|GENE_Bo9g181380.1_exon_31 upstream_gene_variant|MODIFIER|gene:Bo9g181390|gene:Bo9g181390 downstream_gene_variant|MODIFIER|Bo9g181390.1_exon_5|GENE_Bo9g181390.1_exon_5 non_coding_transcript_variant|MODIFIER|gene:Bo9g181380|gene:Bo9g181380
chr9	53,556,264	SNP	G/G	A/A	17	G/G	15	G/G	31	G/A	10,32	0.7619	0	0.7619	missense_variant|MODERATE|Bo9g181380.1_exon_31|GENE_Bo9g181380.1_exon_31 upstream_gene_variant|MODIFIER|gene:Bo9g181390|gene:Bo9g181390 downstream_gene_variant|MODIFIER|Bo9g181390.1_exon_5|GENE_Bo9g181390.1_exon_5 non_coding_transcript_variant|MODIFIER|gene:Bo9g181380|gene:Bo9g181380
chr9	53,556,331	SNP	A/A	G/G	13	A/A	12	A/A	26	A/G	11,28	0.7179	0	0.7179	synonymous_variant|LOW|Bo9g181380.1_exon_31|GENE_Bo9g181380.1_exon_31 upstream_gene_variant|MODIFIER|gene:Bo9g181390|gene:Bo9g181390 downstream_gene_variant|MODIFIER|Bo9g181390.1_exon_5|GENE_Bo9g181390.1_exon_5 non_coding_transcript_variant|MODIFIER|gene:Bo9g181380|gene:Bo9g181380
chr9	53,556,482	SNP	T/T	C/C	17	T/T	16	T/T	25	T/C	9,32	0.7805	0	0.7805	missense_variant|MODERATE|Bo9g181380.1_exon_31|GENE_Bo9g181380.1_exon_31 upstream_gene_variant|MODIFIER|gene:Bo9g181390|gene:Bo9g181390 downstream_gene_variant|MODIFIER|Bo9g181390.1_exon_5|GENE_Bo9g181390.1_exon_5 non_coding_transcript_variant|MODIFIER|gene:Bo9g181380|gene:Bo9g181380
chr9	53,556,820	SNP	G/G	T/T	13	G/G	11	G/G	36	G/T	11,27	0.7105	0	0.7105	missense_variant|MODERATE|Bo9g181380.1_exon_31|GENE_Bo9g181380.1_exon_31 upstream_gene_variant|MODIFIER|gene:Bo9g181390|gene:Bo9g181390 downstream_gene_variant|MODIFIER|Bo9g181390.1_exon_5|GENE_Bo9g181390.1_exon_5 non_coding_transcript_variant|MODIFIER|gene:Bo9g181380|gene:Bo9g181380
chr9	53,557,242	SNP	C/C	T/T	15	C/C	12	C/C	40	C/T	8,24	0.75	0	0.75	missense_variant|MODERATE|Bo9g181380.1_exon_31|GENE_Bo9g181380.1_exon_31 upstream_gene_variant|MODIFIER|gene:Bo9g181390|gene:Bo9g181390 downstream_gene_variant|MODIFIER|Bo9g181390.1_exon_5|GENE_Bo9g181390.1_exon_5 non_coding_transcript_variant|MODIFIER|gene:Bo9g181380|gene:Bo9g181380
chr9	53,557,597	SNP	A/A	G/G	10	A/A	16	A/A	39	A/G	10,15	0.6	0	0.6	upstream_gene_variant|MODIFIER|Bo9g181380.1_exon_31|GENE_Bo9g181380.1_exon_31 upstream_gene_variant|MODIFIER|gene:Bo9g181390|gene:Bo9g181390 downstream_gene_variant|MODIFIER|gene:Bo9g181380|gene:Bo9g181380 downstream_gene_variant|MODIFIER|Bo9g181390.1_exon_5|GENE_Bo9g181390.1_exon_5 intergenic_region|MODIFIER|Bo9g181380.1_exon_31-gene:Bo9g181390|GENE_Bo9g181380.1_exon_31-Bo9g181390
chr9	53,558,771	SNP	C/C	G/G	11	C/C	10	C/G	29,4	C/G	13,32	0.7111	0.1212	0.5899	upstream_gene_variant|MODIFIER|Bo9g181380.1_exon_31|GENE_Bo9g181380.1_exon_31 upstream_gene_variant|MODIFIER|gene:Bo9g181390|gene:Bo9g181390 downstream_gene_variant|MODIFIER|gene:Bo9g181380|gene:Bo9g181380 downstream_gene_variant|MODIFIER|Bo9g181390.1_exon_5|GENE_Bo9g181390.1_exon_5 intergenic_region|MODIFIER|Bo9g181380.1_exon_31-gene:Bo9g181390|GENE_Bo9g181380.1_exon_31-Bo9g181390
chr9	53,558,889	SNP	A/A	G/G	10	A/A	14	A/G	31,4	A/G	12,33	0.7333	0.1143	0.619	upstream_gene_variant|MODIFIER|Bo9g181380.1_exon_31|GENE_Bo9g181380.1_exon_31 upstream_gene_variant|MODIFIER|gene:Bo9g181390|gene:Bo9g181390 downstream_gene_variant|MODIFIER|gene:Bo9g181380|gene:Bo9g181380 downstream_gene_variant|MODIFIER|Bo9g181390.1_exon_5|GENE_Bo9g181390.1_exon_5 intergenic_region|MODIFIER|Bo9g181380.1_exon_31-gene:Bo9g181390|GENE_Bo9g181380.1_exon_31-Bo9g181390
chr9	53,558,897	SNP	G/G	T/T	11	G/G	15	G/T	31,4	G/T	11,31	0.7381	0.1143	0.6238	upstream_gene_variant|MODIFIER|Bo9g181380.1_exon_31|GENE_Bo9g181380.1_exon_31 upstream_gene_variant|MODIFIER|gene:Bo9g181390|gene:Bo9g181390 downstream_gene_variant|MODIFIER|gene:Bo9g181380|gene:Bo9g181380 downstream_gene_variant|MODIFIER|Bo9g181390.1_exon_5|GENE_Bo9g181390.1_exon_5 intergenic_region|MODIFIER|Bo9g181380.1_exon_31-gene:Bo9g181390|GENE_Bo9g181380.1_exon_31-Bo9g181390
chr9	53,558,940	SNP	C/C	G/G	18	C/C	14	C/G	34,4	C/G	12,32	0.7273	0.1053	0.622	synonymous_variant|LOW|Bo9g181390.1_exon_5|GENE_Bo9g181390.1_exon_5 upstream_gene_variant|MODIFIER|Bo9g181380.1_exon_31|GENE_Bo9g181380.1_exon_31 downstream_gene_variant|MODIFIER|gene:Bo9g181380|gene:Bo9g181380 intragenic_variant|MODIFIER|gene:Bo9g181390|Bo9g181390 non_coding_transcript_variant|MODIFIER|gene:Bo9g181390|gene:Bo9g181390
chr9	53,558,979	SNP	A/A	C/C	17	A/A	17	A/A	41	A/C	12,36	0.75	0	0.75	synonymous_variant|LOW|Bo9g181390.1_exon_5|GENE_Bo9g181390.1_exon_5 upstream_gene_variant|MODIFIER|Bo9g181380.1_exon_31|GENE_Bo9g181380.1_exon_31 downstream_gene_variant|MODIFIER|gene:Bo9g181380|gene:Bo9g181380 intragenic_variant|MODIFIER|gene:Bo9g181390|Bo9g181390 non_coding_transcript_variant|MODIFIER|gene:Bo9g181390|gene:Bo9g181390
[truncated: 2,308 more rows]

## Sheet: effective-SNP
CHROM	POS	Type	REFERENCE	MIX_2013_1lieyeqinben_genotype	MIX_2013_1lieyeqinben_depth	MIX_2015_1bulieyeqinben_genotype	MIX_2015_1bulieyeqinben_depth	MIX_bulieye_genotype	MIX_bulieye_depth	MIX_lieye_genotype	MIX_lieye_depth	INDEX1	INDEX2	DELTA	Annotation
[truncated: 410 more rows]

[truncated: 2 more sheets: InDel, effective-InDel]
