# Supplementary material for: Map-based cloning and promoter variation analysis of the lobed leaf gene BoLMI1a in ornamental kale (Brassica oleracea L. var. acephala)
Source: BMC Plant Biol. 2021 Oct 6;21:456. doi: 10.1186/s12870-021-03223-y (PMC8496080; doi:10.1186/s12870-021-03223-y)
Supplement: Supplementary file 2 — Additional file 2: Table S2. Primer sequences of the markers used in this study. [file 12870_2021_3223_MOESM2_ESM.xlsx]

## Sheet: Table S2
Primer name	Forward primer sequence (5′-3′)	Reverse primer sequence (5′-3′)
IL2	GCGGTTCCTCTCTGCTACAA	CGAGGTCTTGATCCGACTCG
IL21	CCACCTCGTCGGCTATAACC	CCACGCCTTCGGAGATAGAC
IL75	GATCCTGATCCGGGTCTGGA	TCCGAAGAGCGAGAGAGAGA
SL5	CCGTGTTTCCTCCTTCCCTC	CCGGCGAAGATGGTTTTGGA
SL6	CACTCGTCCACAGCTTCCAT	AGCAGTCGCCGGAAGTTTAA
SL4	GGGGACGAGCATAATGGCTT	GGCAAGATGCTTGGCTTGAG
IL117	TGACTTCAGCACGCCTTTCT	GGATCCCGAGTTCCAGCAAA
IL122	TCGAAGTCGACTCTTCTGCG	AGCGCTGACTCCAAACTCAA
GL10	TGATTCTGGTGATTCTAGCGTAT	ACCTTTCTATGAACCATTTACAG
GL20	AGTTCAATGGTGGGGACCTTTT	GATAATAACTACTGTGGAATGAA
CMLMI1	ATTTTTTTTAGGGGACCATTTC	ATTATCTCTCCATCACTCCTCACT
CMLMI1	TTTTGGGATTTTTAGGCAGTTGT	-
DMLMI1	TTCTCCTTATTCTTTGTTTTCGG	TTTGAAATAGAAAGAATAACACTAA
BoActin	CCAGAGGTCTTGTTCCAGCCATC	GTTCCACCACTGAGCACAATGTTAC
qRT10	AAGTAACGACGACGAGATGA	GTCGTACTCTTTCCTTAGCG
qRT20	GCACGAGGAGGTGAAGAAGC	CCAGCAAGAGGAAGCGATGA
